# Supplementary material for: Proteome dynamics and early salt stress response of the photosynthetic organism Chlamydomonas reinhardtii
Source: BMC Genomics. 2012 May 31;13:215. doi: 10.1186/1471-2164-13-215 (PMC3444938; doi:10.1186/1471-2164-13-215)
Supplement: Additional file 1 — Table 1contains all information about the identified proteins in the three salt conditions. [file 1471-2164-13-215-S1.xls]

## Sheet: Proteins
Protein IDs	MapMan Bin	MapMan Annotation		Average 0mM	Average 100 mM	Average 150mM	SD 0mM	SD 100mM	SD 150mM		Abundance 0mM 01h	Abundance 0mM 03h	Abundance 0mM 08h	Abundance 0mM 24h	Abundance 100mM 01h	Abundance 100mM 03h	Abundance 100mM 08h	Abundance 100mM 24h	Abundance 150mM 01h	Abundance 150mM 03h	Abundance 150mM 08h	Abundance 150mM 24h		Ratio H/L 0mM 0h	Ratio H/L 0mM 01h	Ratio H/L 0mM 03h	Ratio H/L 0mM 08h	Ratio H/L 0mM 24h		Ratio 8h rotofor	Ratio 24h rotofor		Ratio H/L 100mM 01h	Ratio H/L 100mM 03h	Ratio H/L 100mM 08h	Ratio H/L 100mM 24h	Ratio H/L 150mM 01h	Ratio H/L 150mM 03h	Ratio H/L 150mM 08h	Ratio H/L 150mM 24h		Ratio H/L Variability [%] 0mM 0h	Ratio H/L Variability [%] 0mM 01h	Ratio H/L Variability [%] 0mM 03h	Ratio H/L Variability [%] 0mM 08h	Ratio H/L Variability [%] 0mM 24h	Ratio H/L Variability [%] 100mM 01h	Ratio H/L Variability [%] 100mM 03h	Ratio H/L Variability [%] 100mM 08h
31	23.1.1.2	nucleotide metabolism.synthesis.pyrimidine.aspartate transcarbamoylase		1.67271	1.25192	0.739072	0.516195	0.1306	0.791444		1.28263	1.85533	2.32066	1.23223	1.27566	1.41712	1.20974	1.10517	0.0938593	0.234425	0.790984	1.83702		0.072143	0.12769	0.23275	0.40819	1.0288		0.55896	1.1051		0.074088	0.13232	0.3747	0.4838		0.077661	0.49608	0.4574		94.645	42.239	65.206	94.51	21.912	75.862	60.706	131.3
58	28.1.3	DNA.synthesis/chromatin structure.histone		0	0	0	0	0	0		0	0	0	0	0	0	0	0	0	0	0	0								0	#N/A
260	29.2.2	protein.synthesis.misc ribososomal protein		0.785345	0.573875	0.654821	0.237955	0.211562	0.27706		0.467198	0.898567	1.01978	0.755835	0.485504	0.486566	0.434326	0.889104	0.583496	0.30872	0.959165	0.767903				0.12219	0.38088	0.80615		0.33337	0.61232		0.026067	0.049549	0.25192	0.70846		0.048962	0.23873	0.66213				25.902	22.495	10.24	29.387	0.054839	11.207
350	10.1.21	cell wall.precursor synthesis.phosphomannomutase		1.34264	1.37465	1.21334	0.352527	0.344781	0.363807		1.19519	1.34539	1.00232	1.82768	1.24812	1.09332	1.28001	1.87716	1.47226	0.690945	1.45096	1.2392		0.038036	0.054025	0.082339	0.38045	1.1219		0.31621	1.0226		0.057713	0.063185	0.18951	0.65549	0.086175	0.050466	0.17843	0.66534		49.225	67.459	11.639	18.31	9.0058	54.221	9.2299	8.7451
415	29.5.11.20	protein.degradation.ubiquitin.proteasom		0.173511	0.162851	0.249652	0.0460102	0.0964834	0.139325		0.229255	0.12785	0.192003	0.144936	0.277967	0.188456	0.0471118	0.137868	0.424128	0.208413	0.090255	0.275814		0.18981		0.10105	0.35833	0.86167		0.044795	0.75687		0.17898	0.51227		0.93411		0.46481				6.984		13.621	7.9888	26.744	43.438	2.3743
438	34.1.1	transport.p- and v-ATPases.H+-transporting two-sector ATPase		0.067685	0.116998	0.123899	0.0610005	0.0579002	0.0186565		0.0186283	0.0445032	0.0508417	0.156767	0.0366165	0.113641	0.152588	0.165146	0.126226	0.145286	0.124295	0.0997902		0.083377		0.099551	0.28189	1.5066		0.25409	1.0017		0.13715	0.084537	0.22279	0.92593	0.42486	0.066729	0.15214	1.132		52.188		102.17	32.758	49.035	83.514	27.673	14.924
496	2.1.2.4	major CHO metabolism.synthesis.starch.debranching		0.0785349	0.123957	0.112723	0.0469107	0.0373936	0.0716628		0.0413217	0.146684	0.0699292	0.0562045	0.132658	0.141095	0.15282	0.0692545	0.0413312	0.0893999	0.108697	0.211464		0.096145		0.12559	0.23346	1.6008		0.39355	1.195		0.089301	0.16312	0.38077	0.81716		0.22518	0.29787	1.2533		38.263		35.282	22.266	33.001	79.18	61.441	46.443
503	2.1.2.2	major CHO metabolism.synthesis.starch.starch synthase		1.47616	2.4891	2.0985	0.154593	0.596703	0.25666		1.69789	1.35519	1.38822	1.46333	1.89646	2.49649	3.30404	2.25942	1.81335	2.07962	2.43725	2.06379		0.012283	0.070496	0.18099	0.31226	0.90901		0.27487	1.141		0.034735	0.11196	0.2715	0.65898	0.042925	0.079268	0.22047	0.60143		98.219	66.977	160.08	31.232	28.388	110.13	76.303	28.95
519	28.1	DNA.synthesis/chromatin structure		0	0	0	0	0	0		0	0	0	0	0	0	0	0	0	0	0	0								0.52865	0
574				0.0232128	0.00530033	0.00922275	0.0162828	0.00824514	0.00799549		0	0.0375151	0.0251882	0.0301479	0	0.0173672	0	0.00383406	0	0.0106299	0.0192216	0.00703948					0.30334	1.0148		0	0.92577														5.7537	16.863
596	29.2.3	protein.synthesis.initiation		0.0716895	0.0904508	0.0576149	0.0577321	0.0807303	0.11523		0	0.0793576	0.0666096	0.140791	0	0.063302	0.106129	0.192372	0	0	0	0.23046						0.72633		0.36331	0					0.36566				0.65453						8.41
602	11.8.7	lipid metabolism.'exotics' (steroids, squalene etc).trans-2-enoyl-CoA reductase (NADPH)		0	0	0	0	0	0		0	0	0	0	0	0	0	0	0	0	0	0								0	0
608	29.2.3	protein.synthesis.initiation		0.573586	0.839845	0.70185	0.201252	0.147145	0.426799		0.763824	0.663279	0.571626	0.295615	0.677633	0.98592	0.940579	0.75525	1.13829	0.704244	0.842786	0.122085		0.10533	0.067679	0.15162	0.532	1.6094		0.48411	1.6011		0.043508	0.1325	0.37928	1.0653	0.061649	0.096249	0.33928	1.0865		122.65	17.748	121.33	22.596	81.557	108.17	163.98	44.573
692	29.5.11.3	protein.degradation.ubiquitin.E2		0	0.0585759	0.0801587	0	0.0715641	0.13308		0	0	0	0	0.162907	0.0348562	0.0365406	0	0.277427	0	0.0432083	0								0.45311	1.1763		0.39591				0.20281										55.66
807	29.4	protein.postranslational modification		0.150624	0.0126967	0.0195415	0.0556155	0.0253934	0.0225647		0.155111	0.132544	0.0909382	0.223903	0	0.0507869	0	0	0	0	0.039137	0.0390292				0.16639	0.2101	0.94361		0.39947	0.98216													7.1029	100.62	6.5282
1670	29.3.4.99	protein.targeting.secretory pathway.unspecified		3.55418	2.84729	2.89047	1.20194	1.68331	1.15466		4.18827	2.37055	4.91981	2.73809	4.7373	1.13509	1.76316	3.75363	1.77684	3.18325	2.21994	4.38185		0.054255	0.059602	0.11303	0.51749	1.7198		#N/A	1.2423		0.085979	0.12683	0.32093	0.77302		0.12371	0.31596	0.72239		123.92	41.526	14.606	11.596	40.357	26.642	10.151	22.595
5137	13.1.4.1	amino acid metabolism.synthesis.branched chain group.common		0.931398	0.977906	1.17336	0.309959	0.091538	0.323337		0.767731	0.72112	0.846982	1.38976	0.94706	0.975137	1.10337	0.886056	1.03894	1.06018	1.6522	0.942122		0.034412	0.071695	0.17647	0.39742	1.1594		0.40765	1.1862		0.060292	0.11204	0.33144	1.1047	0.053483	0.059015	0.30848	1.1114		111.26	82.704	67.676	26.307	16.326	52.74	40.977	22.754
6783	27.3.44	RNA.regulation of transcription.Chromatin Remodeling Factors		0.0276763	0.090355	0.0571937	0.0174304	0.0819756	0.0169164		0.0297441	0.0314801	0.0456626	0.00381827	0.194678	0.0126731	0.0390385	0.11503	0.0467104	0.0390368	0.0736098	0.0694178					0.47313	1.1422		0.4753	1.7462		0.036744		0.26641	1.0474		0.16017	0.29634	0.82315					14.11	22.777	77.777		68.817
7611				0.0310614	0.0196324	0	0.0621228	0.0392648	0		0.124246	0	0	0	0.0785295	0	0	0	0	0	0	0		0.046802						0.35921	#N/A											11.829
7632	29.3.4.99	protein.targeting.secretory pathway.unspecified		0.0428345	0.0733447	0.0570783	0.0405075	0.0496214	0.0413787		0	0.0178508	0.06769	0.0857971	0	0.0921285	0.109739	0.0915111	0	0.0571807	0.0968692	0.0742634					0.3507	0.89716		0.33376	0.74078			0.085149	0.24732	0.61215			0.22052	0.5964					9.0739	6.0924		1.0034	13.256
8784				0.00569123	0.0308273	0.0663397	0.00925152	0.0282479	0.0907017		0	0.00340714	0.0193578	0	0.0692317	0.0344673	0.0131077	0.00650257	0.201746	0.0320068	0.0212306	0.0103757								0.1437	0.47532			0.22566	0.30601				0.15425									75.824	63.408
9509	30.3	signalling.calcium		0.184288	0	0	0.179982	0	0		0	0.304756	0.368956	0.0634421	0	0	0	0	0	0	0	0				0.15781	0.39105			0.29216	0													16.305	24.159
9823	13.1.6.5.5	amino acid metabolism.synthesis.aromatic aa.tryptophan.tryptophan synthase		0	0	0	0	0	0		0	0	0	0	0	0	0	0	0	0	0	0								0.091118	0
10419	29.5	protein.degradation		5.5703	7.07137	6.87841	1.5516	0.514255	0.758284		6.92062	3.90446	4.59355	6.86256	7.12333	7.63183	7.14529	6.38501	5.99661	7.67522	7.3139	6.52789		0.035744	0.029246	0.064041	0.23337	0.69181		0.18362	0.53892		0.061526	0.051266	0.18136	0.39307	0.025514	0.030554	0.15429	0.40173		165.04	117.84	109.21	31.649	123.58	129.37	55.232	50.974
11164	21.1	redox.thioredoxin		0.0409891	0.0301607	0	0.0577425	0.0395385	0		0.122488	0.0414679	0	0	0.0832474	0.0373954	0	0	0	0	0	0		0.11343						0	0											84.652
11226				0.147915	0.157631	0.156475	0.0478117	0.0364513	0.0494626		0.202009	0.173721	0.101901	0.114027	0.164624	0.196391	0.1611	0.108409	0.190629	0.202854	0.135946	0.0964689		0.033161	0.05975	0.076263	0.12307	0.37575		0.16814	19.09		0.033268	0.058282	0.096733	0.099034		0.049831	0.091766	0.21553		66.249	5.5949	27.17	11.078	0.49654	32.881	55.516	11.422
11230	2.1.2.4	major CHO metabolism.synthesis.starch.debranching		0.0783276	0.129194	0.0986896	0.0519242	0.0351874	0.0392532		0.151232	0.0798663	0.0412224	0.0409894	0.0796731	0.137856	0.136348	0.162898	0.065897	0.0682178	0.147891	0.112752			0.10838	0.08985	0.29318	0.63095		0.26437	1.0701		0.12923	0.12659	0.27164	0.8881		0.093116	0.2937	1.0103			45.898	173.18	26.871	22.58	63.413	16.284	9.809
11299	3.8.1	minor CHO metabolism.galactose.galactokinases		0.01	0.0167991	0.0193783	0.0200001	0.0120011	0.0194735		0.0400001	0	0	0	0.0208605	0.0282791	0.0180567	0	0.045864	0.0200307	0.0116185	0								0.16586	0.47631			0.11962														38.148
12379	29.5.07	protein.degradation.metalloprotease		0.214876	0.223842	0.21799	0.0650742	0.0747182	0.121985		0.134861	0.290827	0.233106	0.200711	0.117802	0.264732	0.22718	0.285655	0.107473	0.117441	0.318919	0.328128		0.15807	0.14222	0.14832	0.40432	1.0938		0.37093	1.2917		0.089673	0.1968	0.45655	1.6255		0.21801	0.32694	1.3278		96.477	104.75	52.539	30.509	10.38	116.96	32.301	147.85
13217	27.3.44	RNA.regulation of transcription.Chromatin Remodeling Factors		0	0	0	0	0	0		0	0	0	0	0	0	0	0	0	0	0	0								0.49845	#N/A
13453	18.3	Co-factor and vitamine metabolism.riboflavin		0.0346732	0.0389967	0.0269546	0.0309632	0.0176566	0.0223303		0.0615685	0.0600135	0.0171106	0	0.0372198	0.0467242	0.0566939	0.0153492	0	0.0484204	0.0418136	0.0175844				0.1416				0.25318	0		0.22317	0.14669	0.23117			0.14021	0.18154					44.706			38.608	25.371	24.072
15589	20.2.1	stress.abiotic.heat		3.35502	2.79448	2.68268	2.19935	0.89751	0.53233		2.55754	1.89983	2.33421	6.62852	2.37477	2.43619	2.23231	4.13463	2.15584	2.6739	2.48733	3.41365		0.072994	0.043038	0.066403	0.19175	1.9723		0.14892	1.9782		0.0608	0.079781	0.16093	1.0298	0.056517	0.058638	0.13408	0.93993		132.18	110.99	88.528	43.741	71.966	110.63	114.93	44.069
17391	29.2.3	protein.synthesis.initiation		0.0407342	0.0361027	0.0215334	0.0348175	0.0303287	0.0315655		0.0237135	0	0.0727721	0.0664513	0	0.0688491	0.0240308	0.0515307	0	0	0.0192507	0.0668828						0.62715		0.36185	0.7008			0.87361		0.48734				0.41687						4.3065		359.91
17453	27.3.31	RNA.regulation of transcription.TUB transcription factor family		0.0239152	0.103096	0.0625528	0.0286905	0.0939975	0.0735152		0	0.038299	0.0573617	0	0	0.0523634	0.152879	0.207142	0	0	0.108342	0.141869								0.29097	0.99595				0.22646	1.168			0.20459	1.2295									10.261
17807	2.1.2.4	major CHO metabolism.synthesis.starch.debranching		0.0659849	0.108803	0.114149	0.037351	0.0354848	0.041429		0.108289	0.063794	0.0177655	0.0740907	0.136692	0.130305	0.109775	0.0584398	0.173038	0.110852	0.0942564	0.0784475			0.095371	0.081201		0.56422		0.19011	0.55255		0.047015	0.11353	0.1613	0.5595	0.10693	0.070999	0.15165	0.44014			223.07	46.653		22.972	141.51	86.793	45.11
18187	20.2.1	stress.abiotic.heat		0	0	0	0	0	0		0	0	0	0	0	0	0	0	0	0	0	0								0.37636	2.3974
18730	27.3.36	RNA.regulation of transcription.Argonaute		0.0743521	0.0991681	0.0833862	0.014815	0.0378267	0.0653514		0.0935696	0.0766562	0.0584802	0.0687023	0.113574	0.111036	0.0436105	0.128452	0	0.104939	0.156034	0.072572				0.063631	0.11278	0.68816		0.19066	0.55006		0.022562	0.048297	0.1723	0.46309		0.035587	0.11646	0.50475				13.78	61.104	20.63	18.647	8.577	22.304
19999				0.0100614	0.0114686	0.00826757	0.0201227	0.014984	0.00962314		0.0402455	0	0	0	0.0143511	0.0315234	0	0	0.018019	0.0150513	0	0		0.013871						#N/A	#N/A			0.059709								39.641						80.367
20257				0	0	0	0	0	0		0	0	0	0	0	0	0	0	0	0	0	0								0.61679	#N/A
20727	29.3.3	protein.targeting.chloroplast		0.048788	0.0667475	0.0313141	0.0572252	0.0779006	0.0227858		0	0	0.109886	0.0852661	0	0.119628	0.147362	0	0	0.0538258	0.039683	0.0317475								0.57771	0			0.26057	0.3494													14.405	27.148
21460	22.1.4	polyamine metabolism.synthesis.agmatine deiminase	ADI1	0.0225314	0.0157639	0.0507295	0.0450629	0.0183645	0.061302		0	0	0	0.0901258	0.0345078	0.0285479	0	0	0.139761	0.0270942	0.0360629	0								0.23392	1.4792
21582	2.2.1.4	major CHO metabolism.degradation.sucrose.hexokinase		0.0559341	0.0821285	0.0661049	0.0140065	0.0121126	0.046983		0.0754284	0.0522284	0.0421176	0.0539618	0.0716433	0.0785746	0.0786831	0.099613	0	0.0850509	0.109451	0.0699183				0.095188	0.28064	0.54481		0.24444	0		0.048157	0.078387	0.18361	0.35722		0.083177	0.21245	0.31786				74.894	4.2472	11.222	65.886	34.898	12.871
21996				0.00499058	0.00416001	0.00707749	0.00998117	0.00832001	0.00838101		0.0199623	0	0	0	0	0	0	0.01664	0	0	0.016431	0.011879								0	0.61357					1.8693			1.4238
22212	28.1	DNA.synthesis/chromatin structure		0.00787689	0	0.010321	0.0157538	0	0.0206421		0.0315075	0	0	0	0	0	0	0	0.0412841	0	0	0								0	0
22333	29.5.3	protein.degradation.cysteine protease		0.0313141	0.0658852	0.0909631	0.0626281	0.076083	0.0516984		0	0	0.125256	0	0.130669	0.132872	0	0	0.129338	0.0882091	0.127482	0.0188225					0.10613			0.36066	3.1007			0.083415					0.23175						55.871			54.59
23974	29.3.4.99	protein.targeting.secretory pathway.unspecified		0.897204	0.674754	0.638091	0.642167	0.194863	0.363004		0.0318179	1.07658	0.907976	1.57244	0.803897	0.602576	0.433664	0.858881	0.177864	1.061	0.612245	0.701261		0.07191	0.11594	0.10659	0.27188	1.423		0.26948	1.4403		0.074567	0.063654	0.17725	0.7973		0.1024	0.16565	0.65467		128.59	72.323	126.8	26.073	168.18	53.609	109.58	113.05
23975	29.5.11.20	protein.degradation.ubiquitin.proteasom		0.314323	0.275343	0.239886	0.0724354	0.0670716	0.24943		0.301175	0.337851	0.222644	0.39562	0.192257	0.251718	0.315646	0.341752	0	0.0826857	0.551456	0.325401			0.072191	0.099933	0.31574	1.0074		0.28593	0.88407		0.043003	0.077619	0.51744	0.68487			0.25705	0.71986			154.12	15.293	24.204	5.1131	61.076	115.59	129.36
24009				0.0072606	0.0126211	0.00908264	0.0051264	0.0089692	0.0049561		0.00805439	0.0134564	0.00654031	0.000991348	0.0172627	0.0203968	0.0128249	0	0.0089973	0.0135003	0.0116483	0.00218462		0.24937		0.18322	0.26917			0.24329	0		0.12302	0.13139	0.11953		0.12107	0.20657	0.12253			31.029		71.789	32.557		49.973	51.508	46.553
24073	28.1	DNA.synthesis/chromatin structure		0.554335	0.243524	0.383606	0.544193	0.10647	0.149391		1.34181	0.189554	0.191449	0.494531	0.175194	0.313041	0.353622	0.132239	0.400655	0.173121	0.437607	0.523042		0.12145	0.057688	0.088828	0.33099	0.8747		0.26017	0.90005		0.1245	0.087679	0.21191	0.56188	0.1532	0.15005	0.15584	0.2537		59.192	319.75	49.269	15.421	95.265	52.452	21.461	110.86
24084	1.3.7	PS.calvin cyle.FBPase	PS.calvin cyle.FBPase	0.229834	0	0.00875342	0.163582	0	0.0175068		0.00422595	0.391082	0.287567	0.236461	0	0	0	0	0	0	0	0.0350137				0.073616	0.35168	1.3832		0.38109	1.4688													20.197	6.7824	1.881
24096	29.5.11.20	protein.degradation.ubiquitin.proteasom		0.536392	0.661708	0.621179	0.0631304	0.13605	0.205559		0.514767	0.472857	0.535236	0.622709	0.509901	0.654676	0.840674	0.64158	0.323579	0.659124	0.71197	0.790044		0.10388	0.081704	0.13131	0.37158	1.1502		0.33584	1.0789		0.074924	0.11502	0.28578	0.83508	0.06883	0.092636	0.25901	0.81289		133.67	71.799	35.387	21.241	29.91	64.588	103.3	28.882
24116				0	0.00656834	0.00325932	0	0.00945692	0.00651863		0	0	0	0	0.020055	0.00621833	0	0	0	0.0130373	0	0								0.23112	#N/A
24132	29.5.11.20	protein.degradation.ubiquitin.proteasom		0.559635	0.577973	0.485916	0.231053	0.101712	0.110914		0.787098	0.524744	0.673894	0.252806	0.66674	0.664924	0.481244	0.498984	0.323472	0.507084	0.549838	0.56327		0.016485	0.034396	0.081128	0.35162	0.73463		0.29862	0.9395		0.039015	0.094869	0.23542	0.6657		0.068144	0.20286	0.71005		39.854	117.09	10.52	13.702	14.577	16.869	36.567	7.4272
24172	29.2.3	protein.synthesis.initiation		0.437143	0.427422	0.481658	0.0753612	0.0518423	0.199634		0.518599	0.358223	0.481544	0.390205	0.449679	0.371743	0.399923	0.488342	0.76069	0.48363	0.307868	0.374445		0.11796		0.1581	0.3002	0.68709		0.3083	0.77675		0.050707	0.10033	0.27217	0.47502	0.12405	0.097224	0.21237	0.57231		42.777		31.072	5.7784	6.8309	12.284	0.33701	13.492
24252				0.0147867	0.0154652	0.00906293	0.00637117	0.00681832	0.00876475		0.023375	0.015805	0.00933729	0.0106294	0.0162853	0.0244902	0.0126503	0.00843513	0.00359624	0.0137895	0.018866	0		0.18542	0.28085	0.23064	1.1043	0.60775		0.23029	1.4452		0.18665	0.082241	0.18429	0.84537	0.15164	0.32314	0.11667			168.73	166	121.04	152.59	45.032	180.18	102.65	72.464
24263	6.1	gluconeogenese/ glyoxylate cycle.citrate synthase		0.934194	1.23674	1.18895	0.206132	0.516111	0.76506		0.64428	0.929518	1.07944	1.08353	0.868757	0.880005	1.22906	1.96912	0.473747	0.724352	1.37105	2.18666		0.085848	0.051317	0.18032	0.51116	0.96079		0.5177	1.0507		0.055383	0.18182	0.57003	1.057	0.058204	0.11511	0.5483	1.2815		95.105	44.012	51.927	24.752	46.605	52.206	39.992	22.661
24268	13.1.3.4.2	amino acid metabolism.synthesis.aspartate family.methionine.cystathionine beta-lyase		0	0.0119492	0.00588527	0	0.0238983	0.0117705		0	0	0	0	0.0477966	0	0	0	0	0	0.0235411	0								0.38906	1.0677
24289	29.2.2	protein.synthesis.misc ribososomal protein		2.26709	2.17977	2.21511	1.36588	0.865729	2.01401		1.11641	2.49391	4.10644	1.35159	3.05462	1.07135	1.95948	2.63363	0.0950854	2.63502	1.32554	4.8048		0.16772	0.041763	0.10936	0.31109	0.61844		0.37251	0.72118		0.042914	0.10233	0.26587	0.49109		0.038132	0.19224	0.46198		53.065	36.768	87.134	191.75	14.14	97.226	177.43	12.897
24344	29.2.2	protein.synthesis.misc ribososomal protein		20.8889	24.2437	29.9088	6.43087	3.71292	4.6361		25.8389	12.8769	26.3369	18.5029	26.3042	18.7041	26.4146	25.552	36.5563	28.9341	25.7976	28.3469		0.012416	0.04271	0.1042	0.32004	0.62839		0.2874	0.59114		0.024089	0.05827	0.21087	0.48725	0.015223	0.032483	0.19219	0.45994		152.49	131.08	70.459	9.4573	6.3312	40.248	7.7155	14.635
24345	30.5	signalling.G-proteins		0	0	0	0	0	0		0	0	0	0	0	0	0	0	0	0	0	0								0	1.5535
24354	29.2.2	protein.synthesis.misc ribososomal protein		3.87298	5.92324	6.40879	1.30988	0.780894	2.87427		5.42989	4.04857	3.77866	2.23479	6.32729	6.30464	6.30902	4.75199	9.08873	4.24596	8.67914	3.62133			0.054722	0.10867	0.35943	0.66914		0.31084	0.66329		0.023848	0.057177	0.23109	0.5527		0.03184	0.20529	0.50742			75.386	6.8916	7.1941	12.349	1.3361	0.86546	1.0209
24355	13.1.4.5	amino acid metabolism.synthesis.branched chain group.isoleucine specific		0	0	0.0266152	0	0	0.0532304		0	0	0	0	0	0	0	0	0.106461	0	0	0								0	1.0958
24394	16.4.2	secondary metabolism.N misc.betaine		0.0657268	0.119261	0.0451164	0.0923992	0.0653658	0.034677		0	0	0.0669057	0.196001	0.19522	0.073867	0.0564367	0.151522	0.0836821	0	0.0540138	0.0427696						0.84954		0.27086	0.71773		0.02879			0.27787										9.5899	11.055
24423	29.2.4	protein.synthesis.elongation		0.0336191	0.0322666	0.0215773	0.030356	0.0222223	0.0169442		0	0.0737156	0.0287215	0.0320392	0.0107145	0.0632557	0.0250834	0.0300128	0	0.0406984	0.0264867	0.0191243		0.087927		0.17118	0.33217	0.9607		0.26713	0.68368			0.093888				0.036527				187.54		53.179	17.1	4.4963		76.601
24459	1.3.6	PS.calvin cyle.aldolase	PS.calvin cyle.aldolase	5.1871	3.67134	2.76743	1.66613	1.40335	1.95836		3.76552	3.72324	6.65605	6.60358	3.88817	2.53839	2.68752	5.57127	1.0595	2.60223	1.85914	5.54883		0.018388	0.034619	0.074773	0.26988	0.8453		0.24484	0.83149		0.024706	0.073201	0.23631	0.64017	0.087635	0.05711	0.20355	0.71984		130.68	154.07	112.19	75.279	31.759	127.3	92.675	80.991
24471	16.1.2.7	secondary metabolism.isoprenoids.mevalonate pathway.isopentenyl pyrophosphate:dimethyllallyl pyrophosphate isomerase		0	0.0314439	0.116107	0	0.0365405	0.128984		0	0	0	0	0	0.0578511	0.0679247	0	0.29132	0.0419249	0.131183	0								#N/A	#N/A			0.13898														12.32
24506	13.2.4.4	amino acid metabolism.degradation.branched-chain group.leucine		0.112583	0.182681	0.133525	0.0909729	0.0821757	0.0999688		0.248807	0.0743035	0.0614289	0.0657935	0.232338	0.262604	0.0790995	0.156683	0.246339	0.106011	0.17106	0.0106908		0.10716	0.074723	0.056829	0.0915	0.42812		0.14017	0.32014		0.059555	0.070747	0.12151	0.41063	0.078434	0.060206	0.10971			154.64	105.45	90.782	22.856	68.295	64.056	59.727	41.342
24524	29.2.4	protein.synthesis.elongation		12.1517	12.7291	13.1991	0.455583	0.843416	1.79824		12.243	12.3129	12.5529	11.4979	11.8233	12.7357	12.5043	13.8529	10.8913	15.2804	13.4053	13.2195		0.013464	0.040781	0.11062	0.36878	0.80794		0.31728	0.80051		0.026785	0.099528	0.31852	0.64731	0.019073	0.062996	0.25217	0.65045		152.54	113.39	67.531	33.339	18.555	81.431	65.885	30.622
24547	29.6	protein.folding		4.68194	4.51695	4.53809	0.113429	0.571124	1.1282		4.51397	4.75711	4.7137	4.74298	4.49017	4.13319	4.11136	5.33307	6.22671	4.04881	3.87335	4.00349		0.019384	0.048936	0.10078	0.30013	0.64659		0.28325	0.57567		0.031954	0.063265	0.1832	0.41264	0.046525	0.039138	0.16123	0.4107		143.27	71.768	93.913	50.207	19.05	87.769	56.103	14.272
25877	18.3.2	Co-factor and vitamine metabolism.riboflavin.riboflavin synthase		0.379376	0.169865	0.135889	0.157659	0.127192	0.13744		0.492638	0.210227	0.281686	0.532954	0.0683323	0.0994019	0.159771	0.351957	0	0.0496632	0.191716	0.302177		0.077857	0.084586		0.17121	0.66411		0.22003	0.73794					0.62992				0.47438		43.573	30.82		8.118	11.837
26265	1.3.5	PS.calvin cycle.TPI	PS.calvin cycle.TPI	3.23514	3.25175	3.27958	0.818761	0.652091	0.950461		3.69523	4.13872	2.39026	2.71635	3.2163	3.96448	3.43131	2.3949	3.55401	4.4974	2.39504	2.67186		0.027662	0.038019	0.030033	0.11586	0.41881		0.12271	0.47458		0.038635	0.049156	0.11987	0.18086	0.022631	0.041897	0.10167	0.1543		116.21	61.63	28.724	20.698	26.74	35.909	14.544	22.022
27658	11.10.3	lipid metabolism.glycolipid synthesis.UDP-sulfoquinovose synthase		2.12386	1.5883	1.4182	0.749362	0.200291	0.130507		3.01774	2.35372	1.24468	1.87929	1.56481	1.59918	1.35007	1.83915	1.55331	1.48046	1.25064	1.38837		0.070726	0.058507	0.10775	0.35973	1.3815		0.34689	1.4313		0.059732	0.072957	0.29871	1.0395	0.057959	0.068176	0.24288	1.2475		170.07	74.533	36.764	27.917	30.428	142.63	45.352	16.19
28893	31.3.1	cell.cycle.peptidylprolyl isomerase		0.0433909	0.070539	0.0406225	0.0509685	0.0663088	0.0573924		0	0	0.0753303	0.0982333	0.159334	0	0.0704572	0.0523648	0	0	0.121748	0.0407423								0	0				0.2512														91.331
29185	4.7	glycolysis.aldolase		0.367857	0.390968	0.521842	0.199236	0.0821256	0.165852		0.618176	0.258659	0.428717	0.165875	0.338049	0.405359	0.501017	0.319445	0.408866	0.429399	0.766172	0.482929		0.405	0.38276	0.21229	0.22598	0.62686		0.19537	0.60151		0.08594	0.077298	0.16271	0.3775	0.18365	0.26044	0.13097	0.39357		140.44	322.63	163.38	148.98	8.5257	369.24	174.92	76.47
30209	31.3.1	cell.cycle.peptidylprolyl isomerase		0	0	0	0	0	0		0	0	0	0	0	0	0	0	0	0	0	0								0.32195	0
30522	26.26.1	misc.aminotransferases.aminotransferase class IV family protein		0.430412	0.246577	0.422424	0.167212	0.0901907	0.378457		0.392607	0.652236	0.428715	0.24809	0.36007	0.207151	0.269647	0.149438	0.983327	0.283368	0.269647	0.153353		0.041793	0.6	0.12956	0.21235	0.45994		0.23157	0.52638		0.19321		0.1363	0.32347	0.03333	0.069813	0.13536	0.30452		105.49	54.813	105.37	48.847	2.2658	274.12		20.305
30639	31.3	cell.cycle		1.76567	2.06786	2.2992	0.920272	0.735118	0.815128		3.12208	1.07861	1.47992	1.38207	2.1797	2.90749	2.06704	1.11722	1.57014	3.40299	1.81755	2.40612		0.029562	0.040336	0.034662	0.18601	0.98471		0.1659	0.46704		0.053247	0.038082	0.1042	0.32923	0.081333	0.058689	0.089873	0.3862		125.25	102.17	83.153	47.623	27.886	87.908	64.484	22.943
30719	31.3.1	cell.cycle.peptidylprolyl isomerase		0.225955	0.270321	0.371104	0.151598	0.165599	0.311293		0.00917255	0.23455	0.340211	0.319886	0.437784	0.207428	0.068365	0.367706	0.748486	0	0.440611	0.29532		0.063266		0.042514	0.23907	0.40714		0.23597	0.40042		0.038342			0.36239	0.022343		0.10161	0.28063		188.37		64.371	0.31888	1.5848	40.564
31082	29.4	protein.postranslational modification		0.073387	0.0657147	0.0407172	0.021879	0.019449	0.0478127		0.0595842	0.0729493	0.0565911	0.104423	0.0646334	0.0760258	0.083289	0.0389108	0	0	0.0920784	0.0707906		0.076165		0.13249	0.42149	0.82555		0.42107	0.92217		0.091974	0.14333	0.2721				0.23786	0.67749		88.784		30.509	2.5415	12.659	48.178	55.036	9.2842
32389	18.1	Co-factor and vitamine metabolism.molybdenum cofactor		0.0315714	0.0477105	0.0268369	0.0631427	0.0399233	0.0536738		0.126285	0	0	0	0.0644993	0.0927127	0.0336299	0	0.107348	0	0	0								0.16697	0.59068			0.24953														63.859
32523	11.2.1	lipid metabolism.FA desaturation.desaturase		0.00386119	0.0008379	0.00297937	0.00478661	0.00113712	0.0042293		0	0.00985542	0	0.00558933	0	0.00240751	0	0.000944095	0	0.00294589	0.00897157	0				0.14704		0.52593		0.34322	#N/A			0.13839					0.28862					48.61		16.213		13.241
32796	10.1.1.20	cell wall.precursor synthesis.NDP sugar pyrophosphorylase.multiple NDP-Sugars		0.0734244	0.12044	0.0609977	0.0931549	0.0883188	0.0794858		0	0.0587641	0.0265051	0.208428	0.0407841	0.0619436	0.144291	0.234742	0	0.0173035	0.175969	0.0507183				0.23175		1.0233		0.24442	0.76657		0.27431	0.24355	0.19994	0.44696			0.15712	0.64135				41.234		34.137	79.81	10.7	30.221
32852	31.3.1	cell.cycle.peptidylprolyl isomerase		1.65841	1.91673	1.20624	0.385544	1.89628	0.508782		1.24767	1.55694	1.65402	2.17504	0.836553	0.577335	4.69172	1.5613	1.88666	0.707483	1.27088	0.959941		0.067424	0.057315	0.049698	0.11348	0.6878		0.13449	0.69216		0.066058	0.041929	0.08548	0.29993	0.045511	0.053978	0.065207	0.28141		85.765	105.26	67.465	61.939	30.858	103.46	83.109	53.02
33411	1.1.1.2	PS.lightreaction.photosystem II.PSII polypeptide subunits		35.2478	29.9905	33.4351	6.11712	6.72479	4.74412		34.5553	42.1609	27.4132	36.8619	34.8878	35.6376	21.2396	28.1971	40.1094	33.3609	30.9065	29.3639		0.022191	0.0097207	0.031505	0.16572	0.86417		0.14226	0.83807		0.0059039	0.030757	0.10166	0.35508	0.0025981	0.016365	0.08645	0.35262		231.02	158.91	50.66	25.248	15.6	114.29	74.643	23.479
33956				1.33978	0.62258	0.806264	0.72227	0.22557	0.312176		0.590575	0.906657	2.17299	1.6889	0.957314	0.469249	0.549699	0.514058	0.731574	0.668385	0.562421	1.26268		0.045629	0.064924	0.1036	0.39036	1.1922		0.46888	1.0923		0.042444	0.092319	0.26237	0.79143	0.031145	0.065946	0.21699	0.74768		42.949	25.365	94.837	94.799	43.831	109.45	49.082	64.777
34008	31.3.1	cell.cycle.peptidylprolyl isomerase		0.000850045	0.0147459	0.0097399	0.00170009	0.0238788	0.0115988		0	0	0	0.00340018	0	0.0499958	0.00898794	0	0	0.0160062	0.0229534	0								0.45554	1.981			6.5236					7.7492									254.22
34108	31.3.1	cell.cycle.peptidylprolyl isomerase		0.0218177	0.0887591	0.0580297	0.0301268	0.0666691	0.116059		0	0.0234015	0	0.0638693	0.116694	0	0.156761	0.0815817	0.232119	0	0	0								0.15198	0.96943		0.24481		0.40981												25.876		92.72
34270	31.3.1	cell.cycle.peptidylprolyl isomerase		2.19368	1.70867	1.32035	1.81119	1.58401	0.840832		1.69751	0.826599	1.39465	4.85594	4.05355	0.855576	0.655911	1.26964	2.32982	1.60477	0.976697	0.370097		0.015194	0.10549	0.10315	0.4438	2.9345		0.35945	2.8611		0.03321	0.10098	0.2816	2.7607	0.069193	0.079493	0.26305			229.03	235.65	10.954	132.19	18.742	177.62	14.804	210.89
35428	27.3.73	RNA.regulation of transcription.Zn-finger(CCHC)		0.125916	0.119906	0.152869	0.0310265	0.0248422	0.0580175		0.15482	0.150389	0.095412	0.103045	0.103837	0.103724	0.156172	0.115893	0.10239	0.206379	0.199738	0.102969		0.087923	0.11609	0.17087	0.54116	0.69788		0.54855	1.3825		0.049304	0.17626	0.38875	0.60658		0.12921	0.32967	0.86307		49.242	36.187	45.241	11.265	59.915	163.74	59.254	35.132
35439	31.3.1	cell.cycle.peptidylprolyl isomerase		1.34946	0.894092	1.09396	0.437613	0.858378	0.789508		0.772471	1.30186	1.81056	1.51293	2.16453	0.5234	0.608926	0.279515	0	1.8545	1.4007	1.12064			0.093206	0.093276	0.28189	1.4525		0.18064	1.3257		0.054918		0.2236			0.38748	0.16194	0.62406			214.11	16.098	21.783	24.57	99.642		96.181
36026	31.1	cell.organisation		0.00372855	0.00727352	0.0085953	0.00475712	0.00618727	0.00450752		0.00993522	0	0.00497898	0	0.0105009	0.0139518	0.00464142	0	0.0113174	0.0118591	0.00913614	0.00206856					0.61076			0.4767	#N/A		0.16324	0.18082				0.13802	0.16528						16.812		24.708	23.051
36709				0.447883	0.972612	0.956034	0.198946	0.664096	0.445604		0.698794	0.514789	0.309004	0.268945	0.862577	0.709379	0.393737	1.92476	0.570003	0.932872	0.734947	1.58631		0.16256	0.070444	0.16143	0.16392	0.43357		0.10426	0.41868		0.066325	0.20507	0.26227	1.7504	0.087192	0.094498	0.26177	2.1993		153.06	104.28	136.61	88.634	28.218	175.84	147.8	44.154
36756				0	0	0	0	0	0		0	0	0	0	0	0	0	0	0	0	0	0								0.031336	0
36815				0.0105998	0.02681	0.0607166	0.0133786	0.035313	0.0541491		0	0.0145837	0.0278155	0	0	0.0328122	0.0744278	0	0.128073	0.0407987	0.0739953	0								0.30449	0				0.17559				0.11142										26.01
37663	31.3.1	cell.cycle.peptidylprolyl isomerase		0.371545	0.233002	0.16977	0.152675	0.135303	0.0764208		0.198769	0.567585	0.333691	0.386136	0.296976	0.0591963	0.202512	0.373323	0.140505	0.0876695	0.182313	0.268594			0.090523	0.091617	0.13241	0.49555		0.13677	0.6247		0.041442		0.13493	0.18678			0.091157	0.23614			51.84	45.669	24.78	89.011	95.327		13.455
38583	34.15	transport.potassium		0.301142	0.504027	0.354563	0.165766	0.122431	0.20435		0.530328	0.250327	0.287517	0.136395	0.401853	0.542516	0.660407	0.411331	0.549546	0.475905	0.302473	0.090326		0.075434	0.019239	0.053075	0.16076	0.31565		0.17587	0.97012		0.043822	0.063151	0.15226	0.24923	0.038999	0.057739	0.12571			99.127	114.85	39.547	111.81	10.417	134.26	26.984	9.1013
38643	29.1	protein.aa activation		1.48586	1.58371	1.27387	0.901888	0.504583	0.0848353		1.1521	2.8302	0.906752	1.05437	1.73176	2.2327	1.22427	1.1461	1.22731	1.18239	1.31521	1.37055		0.071684	0.042541	0.12201	0.31605	0.69964		0.31069	0.80017		0.025926	0.069189	0.21241	0.4694	0.076039	0.047527	0.20003	0.58335		80.416	119.38	72.601	28.27	23.755	118.55	76.65	43.487
38740	30.5	signalling.G-proteins		0.273389	0.19336	0.427824	0.291752	0.179666	0.308448		0.426953	0	0.0595714	0.60703	0.0167826	0.0602756	0.346837	0.349544	0.864089	0.427238	0.200337	0.219633			0.10179			1.9177		0.39744	1.5301				0.20953	1.7403	0.087176	0.94757	0.096168				65.376			2.8373			1.6631
38989	28.1	DNA.synthesis/chromatin structure		0	0	0	0	0	0		0	0	0	0	0	0	0	0	0	0	0	0								0.41838	0.85045
39075	29.1.4	protein.aa activation. leucine-tRNA ligase		0	0	0	0	0	0		0	0	0	0	0	0	0	0	0	0	0	0								0.43111	0.80502
40101	11.9.4.2	lipid metabolism.lipid degradation.beta-oxidation.acyl CoA DH		0.260185	0.320989	0.274305	0.184343	0.0830722	0.200404		0.424773	0.271985	0.343982	0	0.365354	0.378433	0.341681	0.198487	0.465372	0.367261	0.264589	0				0.24553	0.79812			0.31559	1.0476		0.16906	0.31332	0.8568			0.33641	0.54986					64.242	16.831		141.35	53.785	27.936
46276	29.2.2	protein.synthesis.misc ribososomal protein		7.00583	9.06234	9.76478	2.44467	1.86022	1.35787		6.58339	5.7913	10.5571	5.09156	7.33717	7.9695	11.5297	9.41303	10.643	7.7565	10.5401	10.1195		0.17132	0.0454	0.12823	0.42895	0.68285		0.40839	0.88233		0.030008	0.064408	0.28174	0.63643		0.037871	0.19489	0.62121		32.129	181.77	8.5288	86.204	11.264	100.34	168.28	2.4569
48705	29.5.5	protein.degradation.serine protease		0.142897	0.0554912	0.104716	0.189783	0.0976424	0.0737356		0.040744	0.0567704	0.0466749	0.427399	0	0	0.0207463	0.201218	0.171823	0.00921586	0.0851169	0.152707				0.30804	0.64712	0.81094		0.31196	1.4677					0.55873			0.26615	0.68342				129.37	45.923	55.989
49329				0.959642	0.875458	0.923306	0.291104	0.288373	0.378207		1.29205	0.727695	0.703399	1.11542	0.792557	1.10544	1.101	0.502838	0.639848	1.34342	0.569549	1.14041		0.026611	0.08518	0.10018	0.23819	0.53465		0.15311	0.56517		0.030278	0.064696	0.14332	0.2398	0.052667	0.06596	0.10122	0.28799		242.62	295.59	15.324	86.131	39.357	267.74	129.4	141.49
51996	27.4	RNA.RNA binding		5.40145	6.05829	8.63931	1.74054	1.74803	2.24706		4.53003	6.37136	7.27358	3.43081	8.51024	5.28284	5.97769	4.46237	6.73942	7.1982	8.91692	11.7027		0.0087879	0.2152	0.318	0.6047	0.94526		0	0		0.14095	0.20961	0.5084	1.0376	0.075742	0.1305	0.42908	1.009		179.06	29.902	72.796	40.111	30.27	8.6524	113.14	69.645
53522	27.3.48	RNA.regulation of transcription.FHA transcription factor		0	0	0	0	0	0		0	0	0	0	0	0	0	0	0	0	0	0								1.4124	0
53560				0	0	0	0	0	0		0	0	0	0	0	0	0	0	0	0	0	0								0.34279	#N/A
53567	29.4	protein.postranslational modification		0	0	0	0	0	0		0	0	0	0	0	0	0	0	0	0	0	0								0.33259	0.80324
53583	19.8	tetrapyrrole synthesis.coproporphyrinogen III oxidase		0.477323	0.129847	0.249186	0.13815	0.150338	0.132509		0.314885	0.537828	0.423375	0.633204	0	0.273176	0.246212	0	0.333497	0.307126	0.304735	0.0513857		0.25734	0.11051	0.35372	0.96458	2.0821		0.81595	1.6339			0.39927	0.91343		0.18568		0.79226			137.37	51.622	55.22	0.57593	8.4184		49.643	22.617
53941	21.6	redox.dismutases and catalases		1.22333	1.80931	2.86654	0.440692	0.898776	0.80966		1.51154	1.55001	1.23508	0.596672	0.552876	2.03765	2.68677	1.95992	2.21888	2.25945	3.05155	3.9363		0.035097		0.066725	0.21152	0.64276		0.21639	0.5851			0.058596	0.19639	0.51951		0.039595	0.14786	0.46472		122.17		39.17	18.451	24.983		12.011	18.079
54360	31.1	cell.organisation		0	0	0	0	0	0		0	0	0	0	0	0	0	0	0	0	0	0								0	#N/A
54374	23.1.2.5	nucleotide metabolism.synthesis.purine.AIR synthase		0.861634	0.99042	1.33283	0.396254	0.401602	0.162439		0.406226	1.35723	0.748723	0.93435	1.1054	1.25596	1.20495	0.395362	1.41785	1.49421	1.29775	1.12151		0.063677	0.068523	0.14975	0.41798	1.1274		0.35499	1.0495		0.078547	0.15873	0.45526	0.83703	0.033573	0.11102	0.404	1.1329		238.7	55.005	112.04	10.129	31.499	58.152	77.861	79.39
54440				0.682389	0.35031	0.0951088	0.514428	0.228354	0.120101		0.614732	1.203	0.911823	0	0.384105	0.647054	0.264443	0.105637	0	0.249758	0.130677	0		0.11596		0.11148	0.26507			#N/A	#N/A			0.18791								44.193		15.077	38.541			22.895
54576				0.61488	0.522786	0.389267	0.0880084	0.131423	0.275059		0.642568	0.590211	0.717909	0.508832	0.680942	0.548238	0.499171	0.362793	0	0.562799	0.392114	0.602156				0.1088	0.20313	1.0231		0.19464	0.86237		0.0059357	0.067312	0.13446	0.5173		0.051732	0.12068	0.61169				53.605	70.189	12.141	3.2249	0.43556	2.7224
54608	34.1.1	transport.p- and v-ATPases.H+-transporting two-sector ATPase		5.68728	5.25256	4.94685	1.83016	0.761533	1.09791		5.2663	3.89461	5.34371	8.24452	5.08557	5.15845	4.46962	6.29662	3.87674	4.12355	5.87404	5.91308		0.034945	0.024434	0.072704	0.22155	1.1514		0.20364	1.1207		0.030603	0.053454	0.16729	0.46714	0.021296	0.031379	0.13769	0.50411		192.14	94.143	25.257	33.323	53.694	89.297	63.801	115.03
54909	27.1.1	RNA.processing.splicing		0.482644	0.606678	0.568445	0.241879	0.312445	0.392407		0.839576	0.324374	0.424134	0.342492	0.57523	0.908391	0.758183	0.184906	0.750473	0.886206	0.637099	0		0.037908		0.10755	0.18402	0.55876		0.1929	0		0.049194	0.066716	0.14329			0.058641	0.052085			125.57		125.25	2.4944	2.0796	102.34	0.44686	1.5034
54949	34.1	transport.p- and v-ATPases		0.041539	0.0127031	0.0262987	0.0830779	0.0185586	0.0384961		0	0	0	0.166156	0	0.0114817	0.0393309	0	0	0	0.0236201	0.0815747		0.062046				0.15183		0.36929	#N/A									0.21901		65.638				22.297
55056	29.6	protein.folding		1.29639	1.34353	1.1392	0.162364	0.194635	0.15201		1.23908	1.29893	1.13104	1.51652	1.21728	1.625	1.20918	1.32264	0.918172	1.16225	1.25123	1.22514		0.070078	0.073339	0.097386	0.36084	0.91623		0.32629	0.90527		0.053081	0.11967	0.23351	0.64841		0.1498	0.24014	0.6246		176.63	186.88	106.48	47.104	16.768	124.79	87.382	49.367
55095	27.1	RNA.processing		0	0	0	0	0	0		0	0	0	0	0	0	0	0	0	0	0	0								0	0.89583
55098	29.6	protein.folding		2.70448	0.973993	1.48057	0.709991	0.730956	0.481554		2.34184	3.08315	1.90994	3.48299	0.97168	1.16412	0	1.76017	1.42075	2.02227	0.863757	1.6155		0.03873	0.092114	0.25093	0.31857	0.69369		0.2987	0.71379		0.093923			0.77391		0.16794	0.072485	0.57148		39.711	134.19	59.984	16.078	17.053	196.58
55138	29.5.11.20	protein.degradation.ubiquitin.proteasom		0.0649476	0.0700475	0.106071	0.0522532	0.0536914	0.0777367		0	0.0634592	0.0684678	0.127863	0.0929065	0.0611939	0	0.12609	0	0.116428	0.120837	0.187019						0.89611		0.39422	1.2095									0.76387						3.3941
55169	29.5.11	protein.degradation.ubiquitin		0	0	0	0	0	0		0	0	0	0	0	0	0	0	0	0	0	0								#N/A	#N/A
55268	16.1.1.6	secondary metabolism.isoprenoids.non-mevalonate pathway.HDS		2.10852	2.13334	1.99482	0.507751	0.487973	0.651887		2.42711	2.65454	1.6743	1.67812	2.01283	2.50606	2.52159	1.4929	2.1335	2.60231	2.17318	1.07028		0.026268	0.067454	0.1583	0.56158	1.6703		0.45717	1.8993		0.050226	0.11399	0.43403	1.3079	0.054557	0.08173	0.33701	1.4906		156.81	101.3	103.31	53.67	47.799	131.26	98.775	25.486
55270	29.5.7	protein.degradation.metalloprotease		1.77445	1.62382	1.45154	0.422188	0.144911	0.298241		1.36594	1.6	2.35532	1.77653	1.61769	1.43229	1.78072	1.66455	1.45796	1.86381	1.1744	1.31		0.068138	0.049592	0.12845	0.33859	1.7819		0.33533	2.2747		0.064699	0.090177	0.23996	1.1923	0.059708	0.088897	0.20327	1.082		120.95	130.07	81.362	40.235	58.796	121.24	74.253	74.212
55286	20.2.1	stress.abiotic.heat		0.800093	0.603497	0.645074	0.384753	0.276881	0.217673		0.554389	0.490101	1.33605	0.819832	0.229849	0.638974	0.646215	0.898951	0.766335	0.890347	0.469177	0.454437		0.049995	0.10842	0.11467	0.28578	0.87525		0	0.71099		0.068339	0.11046	0.14026	0.5332	0.031882	0.068935	0.28929	0.61173		93.513	94.121	47.28	39.886	23.043	33.492	63.807	94.451
55336	29.5.5	protein.degradation.serine protease		0.290188	0.10768	0.222414	0.339458	0.153128	0.1996		0	0.758793	0.087009	0.314948	0.324824	0.105895	0	0	0.47115	0	0.271851	0.146654		0.080502		0.13434		0.77832		0.30047	0.82991		0.072372	0.25245					0.20116			50.892		27.759		0.42475	49.06	40.549
55838	7.2.4	OPP.non-reductive PP.ribose 5-phosphate isomerase		4.85782	5.47035	5.91084	0.0734602	3.55752	6.90362		4.96077	4.85878	4.7961	4.81562	10.7401	4.30737	3.87115	2.9628	0.833637	4.08038	16.0726	2.65673		0.085771	0.12126	0.083744	0.24514	0.93629		0.21514	0.91761		0.16232	0.21851	0.35863	0.50827	0.1299	0.068889	0.20054	0.49272		48.468	85.523	42.632	23.377	7.4445	78.658	63.608	52.621
56005	28.1	DNA.synthesis/chromatin structure		1.05051	1.22425	0.860008	0.143366	0.312356	0.208572		1.1845	1.12169	0.854132	1.04173	0.93575	1.03714	1.6372	1.2869	0.564166	1.03331	0.973442	0.869113		0.034605	0.058082	0.092597	0.23938	0.68227		0.29471	0.98177		0.070613	0.10329	0.19672	0.39559	0.052916	0.07412	0.19206	0.3713		114.61	58.484	62.683	75.519	24.404	101.75	24.986	154.64
56449	29.3.2	protein.targeting.mitochondria		0.0462919	0.0579288	0	0.0925837	0.115858	0		0	0.185167	0	0	0.231715	0	0	0	0	0	0	0								0.36583	0.64957
56638	29.1	protein.aa activation		0.00266457	0	0.0189412	0.00405346	0	0.0265901		0	0	0.00856115	0.00209713	0	0	0	0	0.0564031	0	0	0.0193616								0.3149	0.66415
56668	11.2.4	lipid metabolism.FA desaturation.omega 6 desaturase		0	0	0	0	0	0		0	0	0	0	0	0	0	0	0	0	0	0								4.1993	#N/A
56672	29.5.11.20	protein.degradation.ubiquitin.proteasom		0.483712	0.377798	0.238723	0.165275	0.111915	0.0809192		0.258711	0.645844	0.476037	0.554255	0.225982	0.458263	0.465946	0.361002	0.183358	0.172531	0.348537	0.250464			0.032393	0.11957	0.37032	0.86533		0.2453	1.0716		0.031607	0.092102	0.28847	0.72093		0.10339	0.21691	0.62561			40.454	97.629	47.859	31.716	19.973	50.919	35.321
56785				0	0	0	0	0	0		0	0	0	0	0	0	0	0	0	0	0	0								0	0.97755
57090				0	0.122573	0.215725	0	0.158997	0.352324		0	0	0	0	0.333869	0.156422	0	0	0	0.126288	0.736611	0								0.13258	0.57518		0.13358						0.17746								26.58
57302	29.2.2	protein.synthesis.misc ribososomal protein		12.9269	11.2522	15.5556	6.08126	2.58493	5.29284		16.498	8.25271	19.6321	7.32471	8.69135	10.5594	10.915	14.843	15.4835	9.09617	22.0604	15.5825		0.0033812	0.04982	0.12968	0.37823	0.73859		0.32897	0.68656		0.027055	0.06869	0.25728	0.62968	0.019423	0.03886	0.21624	0.66394		181.02	1.3904	30.82	16.154	28.104	5.8832	67.488	129.34
57332	3.4.5	minor CHO metabolism.myo-inositol.inositol phosphatase		0.342814	0.270045	0.405761	0.18281	0.0914335	0.114962		0.606568	0.184421	0.2953	0.284967	0.390526	0.291539	0.195572	0.202544	0.327655	0.524761	0.289005	0.481624		0.095853	0.090391		0.34309	0.93974		0.29842	0.84995		0.055317	0.059814	0.24	0.68034		0.056707	0.20004	0.63412		61.472	69.358		3.5859	2.1774	62.681	12.289	4.9215
57580	31.4	cell. vesicle transport		0.0529265	0.0300165	0.0184245	0.0234455	0.0249861	0.0234239		0.0225346	0.0782597	0.0495039	0.0614077	0.040705	0	0.0213652	0.0579956	0	0	0.048853	0.024845			0.25008	0.080401	0.19055	1.1466		0.20192	1.1725		0.11238			0.50519			0.16355				17.8	41.146	9.6212	2.5502	14.205
57890	8.1.1.3	TCA / org. transformation.TCA.pyruvate DH.E3		2.08902	2.43974	2.71847	0.628008	0.120078	0.521865		2.90937	1.51049	1.69768	2.23854	2.5134	2.49694	2.2603	2.48832	3.3502	2.82666	2.09112	2.60589		0.048722	0.050283	0.052943	0.15583	0.81528		0.12014	0.95976		0.033029	0.082948	0.1162	0.44753	0.058967	0.048314	0.10854	0.42978		124.45	105.01	86.582	39.662	18.286	92.729	49.388	24.007
58140	13.1.2.3	amino acid metabolism.synthesis.glutamate family.arginine		3.49279	4.49508	5.04918	0.502227	0.472742	0.456828		4.10447	3.68926	3.18193	2.99549	4.78443	4.88085	4.48157	3.83347	5.48693	5.15415	5.14943	4.40623		0.04036	0.039496	0.0686	0.24911	0.44373		0.1905	0.38425		0.024875	0.064365	0.17464	0.39999	0.047158	0.03595	0.16732	0.39427		106.62	89.905	33.521	27.072	58.376	77.953	49.031	27.892
58178	2.2.2.1	major CHO metabolism.degradation.starch.starch cleavage		0.746289	0.934753	0.897912	0.173582	0.142875	0.0411757		0.954011	0.751777	0.529041	0.750326	0.833232	0.920463	0.844297	1.14102	0.866966	0.936447	0.930277	0.85796		0.098868	0.051222	0.07996	0.2613	0.81921		0.24879	0.73726		0.048772	0.083266	0.19107	0.66308	0.048052	0.11188	0.19322	0.68448		117.31	105.15	65.385	15.117	10.812	90.018	44.733	28.216
58334	29.5.7	protein.degradation.metalloprotease		4.7175	5.81678	5.29774	0.739608	2.22549	2.06812		5.16257	4.75322	5.2914	3.66283	6.29146	7.42371	6.99907	2.55288	5.68561	7.81015	4.88756	2.80765		0.031771	0.040403	0.10734	0.41651	2.6777		0.33887	2.6475		0.031335	0.11381	0.31779	1.9211	0.020414	0.082014	0.27381	1.8732		154.57	154.62	56.114	35.061	56.524	75.976	81.151	49.131
58437	29.5.11.5	protein.degradation.ubiquitin.ubiquitin protease		0.00127102	0	0.00821049	0.00254203	0	0.016421		0.00508406	0	0	0	0	0	0	0	0	0.032842	0	0								0.33555	1.0167
58511	29.5	protein.degradation		0.335362	0.705319	1.52246	0.299485	0.339626	1.86336		0.144845	0.137442	0.772647	0.286515	0.639008	0.253616	0.922876	1.00578	0.150423	1.12557	4.25243	0.561426		0.060553		0.09284	0.32676	0.69014		0.29285	0.63861		0.066592	0.17334	0.26535	0.65872		0.20428	0.24779	0.62041		438.95		16.779	17.527	6.7486	97.235	109.35	215.24
58645	29.1.31	protein.aa activation.tryptophan-tRNA ligase		0.0484873	0.0670922	0.0596522	0.0425704	0.0377765	0.0581407		0.103807	0	0.0461052	0.0440375	0.0750752	0.115662	0.0502045	0.0274275	0.0740801	0.133994	0.0305349	0		0.13028			0.32761			0.36537	0			0.13255				0.12419				116.08			31.137			8.3242
58818	34.99	transport.misc		0.234508	0.247483	0.211593	0.117988	0.0762585	0.148872		0.298453	0.276363	0.304747	0.0584708	0.180079	0.196871	0.347584	0.2654	0.346644	0	0.233297	0.266431				0.22435	0.39944			0.64087	0.92681		0.099197	0.23569	0.54184	0.64641			0.24548	1.215				47.559	58.672		162.81	51.443	39.403
58944	23.4.10	nucleotide metabolism.phosphotransfer and pyrophosphatases.nucleoside diphosphate kinase		32.912	25.9658	27.1594	4.45789	3.65167	7.5609		36.4162	26.5062	33.3392	35.3863	29.3385	21.9112	23.8616	28.7519	37.0051	20.4392	22.0954	29.0979		0.0084044	0.020011	0.059856	0.30584	0.66176		0.21556	0.52475		0.016165	0.049676	0.18105	0.48986	0.0087971	0.033881	0.13987	0.47199		102.92	161.1	71.7	81.472	19.967	53.644	109.19	18.591
59275	29.5.2	protein.degradation.autophagy		0	0.0668275	0.0864902	0	0.0772825	0.126859		0	0	0	0	0	0.128454	0.138855	0	0	0.268785	0.0771757	0								0.62972	0							0.32267
59366	34.1	transport.p- and v-ATPases		11.3937	7.00545	6.098	1.03555	1.45518	0.846083		10.8172	10.3492	11.714	12.6942	6.43951	7.16519	5.48745	8.92965	7.20558	6.29837	5.33151	5.55655		0.15054	0.018454	0.048038	0.20241	0.9746		0.18196	1.0481		0.014867	0.041614	0.14782	0.55686	0.013287	0.026557	0.10929	0.41412		208.07	29.54	32.192	9.4186	8.134	22.128	13.512	4.7204
59411	9.1.2	mitochondrial electron transport / ATP synthesis.NADH-DH.localisation not clear		0	0	0	0	0	0		0	0	0	0	0	0	0	0	0	0	0	0								0.093587	0.62894
59709	27.4	RNA.RNA binding		3.8269	2.93135	3.72174	1.44155	0.689334	0.822231		2.57607	5.84151	3.04546	3.84455	2.22736	3.01334	3.84641	2.63828	2.83005	3.52	4.8137	3.72321		0.0048357	0.070307	0.14407	0.32339	0.55321		0.26639	0.58661		0.04306	0.1139	0.24972	0.41012	0.047881	0.077917	0.20363	0.2322		139.5	53.394	8.6333	24.23	201.88	42.007	57.478	21.201
59715	16.1.4.1	secondary metabolism.isoprenoids.carotenoids.phytoene synthase		0.0222334	0.0118722	0.0115736	0.025935	0.0138079	0.0231473		0	0.039963	0.0489706	0	0.0217227	0.0257661	0	0	0	0	0.0462946	0				0.50729	1.7981			2.3958	3.9044								1.4301					1.1197	18.196
59755	29.2.2	protein.synthesis.misc ribososomal protein		1.01361	0.615921	0.640847	0.533276	0.249999	0.67963		0.415854	0.998687	1.71233	0.927571	0.797018	0.392399	0.409275	0.864994	0	0.64337	0.339015	1.581			0.054225	0.10013	0.42763	0.87063		0.41237	0.78633		0.035257	0.059614	0.27514	0.65002		0.050418	0.21247	0.73842			7.279	16.33	4.7957	11.723	60.957	15.86	17.332
59800	12.1.1	N-metabolism.nitrate metabolism.NR		0.113412	0.193757	0.214466	0.122204	0.180822	0.183667		0	0.286537	0.07396	0.0931504	0.438146	0.222417	0.0457355	0.0687303	0.145209	0.485166	0.151395	0.0760922				0.18	0.22687	0.50358		0.2284	0.61178		0.30792	0.15031		0.37604		0.16242	0.16707	0.42561				171.45	14.975	15.729	304.51	227.41
59822	16.1.1.7	secondary metabolism.isoprenoids.non-mevalonate pathway.HDR		0.515746	0.473256	0.438699	0.120814	0.224521	0.251912		0.669989	0.521132	0.496044	0.375817	0.664452	0.568568	0.509648	0.150357	0.583587	0.573248	0.535877	0.0620833		0.1254	0.082481	0.22077	0.79555	2.5695		0.8533	3.0411		0.061849	0.18206	0.56004	1.522	0.070194	0.12965	0.50724	1.3973		141.35	28.677	30.968	26.521	10.899	159.11	24.176	11.118
60278				3.91063	3.46592	3.15802	0.638772	0.513888	0.265564		4.26781	4.56635	3.68129	3.12708	3.32166	4.21951	3.25586	3.06666	2.79577	3.43446	3.18977	3.21207		0.033965	0.033973	0.07932	0.39789	1.1871		0.36193	1.0568		0.029926	0.074505	0.24481	0.74362		0.050257	0.22181	0.75811		132.01	103.75	24.114	33.125	26.753	84.539	6.4257	15.614
60319	28.2	DNA.repair		0	0	0	0	0	0		0	0	0	0	0	0	0	0	0	0	0	0								0.3283	0.78709
60432				0.00459396	0.00293143	0.00240923	0.00347257	0.00128478	0.00236042		0.00833123	0.00562961	0.00441501	0	0.00313879	0.00456991	0.0014982	0.00251882	0	0.00172228	0.0056374	0.00227724					0.28309			0.21731	#N/A			0.074649					0.1927						15.254			88.584
60444	8.1.9	TCA / org. transformation.TCA.malate DH		8.91452	11.2209	10.9804	0.656613	2.24359	1.2253		9.18847	9.17497	7.93748	9.35715	12.6355	12.5125	7.89675	11.8387	12.4498	11.0705	9.45209	10.9493		0.022621	0.018721	0.045558	0.21261	0.57829		0.18863	0.52648		0.018204	0.049733	0.18805	0.44554	0.0039528	0.026953	0.16535	0.44424		230.31	144.11	75.724	12.698	8.7001	119.68	79.276	46.892
60490	30.5	signalling.G-proteins		0.502455	0.506886	0.569463	0.356978	0.41948	0.431111		0	0.600221	0.566247	0.843354	0	0.490896	0.509478	1.02717	0.628899	0	0.601222	1.04773					0.20954	1.3672		0	1.4589			0.10802		0.82427			0.16665	0.72405					1.8457	8.4575		106.15
60751	27.3.67	RNA.regulation of transcription.putative transcription regulator		0.0224488	0.0507898	0.067286	0.021746	0.0415823	0.0363932		0.0270876	0.0121887	0	0.0505189	0.112972	0.0280261	0.0346505	0.0275102	0.0637349	0.0205325	0.108401	0.0764754		0.1084		0.2656		0.8775		0.31672	0.97052		0.1957	0.17112	0.20404	0.6267	0.21912	0.11962	0.24868	0.34091		131.28		122.7		20.575	272.75	119.36	47.057
75266	29.2.3	protein.synthesis.initiation		0	0	0	0	0	0		0	0	0	0	0	0	0	0	0	0	0	0								0	0.31351
76090				0.186114	0.401364	0.615559	0.22061	0.425115	0.901924		0.496972	0.182715	0.0647707	0	0.931957	0.55734	0.0404042	0.0757573	0.312223	1.95873	0.138405	0.0528797		1.1701	0.24569	0.11369				0	0		1.3485	3.1582		0.91589	0.60625	0.10205	1.0045	0.89168		271.94	415.84	213.73			192.62	339.29
76146	1.1.2.2	PS.lightreaction.photosystem I.PSI polypeptide subunits		6.09978	4.59596	4.26571	1.57834	1.86115	0.927961		7.62655	6.19481	6.67059	3.90717	7.03171	4.91186	3.75544	2.68481	5.24772	3.52217	4.8668	3.42617			0.029769	0.039968	0.20897	0.65901		0.15917	0.55319		0.018737	0.043411	0.10847	0.21354		0.043531	0.10471	0.15654			50.67	15.059	15.373	1.8043	143.07	0.31266	4.7272
76376	29.2.2	protein.synthesis.misc ribososomal protein		0.290827	0.37467	0.43334	0.331018	0.103894	0.502579		0	0.399307	0.710439	0.0535609	0.387334	0.232907	0.482761	0.395679	0	0	0.924217	0.809145				0.11794	0.40968			0.29672	0.70848		0.030619		0.25994	0.56324			0.22997	0.63266				8.0029	36.336		21.561		0.78466
76525	29.5.11.20	protein.degradation.ubiquitin.proteasom		0.0448476	0.051839	0.0691866	0.0495779	0.0314255	0.0413104		0.112186	0.050561	0.0166432	0	0.0764791	0.081286	0.0283807	0.0212102	0.0831816	0.116615	0.0583233	0.0186265				0.22606				0	#N/A		0.10282	0.15016				0.17511	0.21574					120.6			28.501	27.238
76570	17.5.3	hormone metabolism.ethylene.induced-regulated-responsive-activated		0.646653	0.33329	0.383424	0.312169	0.0511299	0.11808		0.501572	0.301851	1.01891	0.76428	0.349873	0.324652	0.390397	0.268236	0.251044	0.474536	0.491096	0.31702			0.20869	0.42936	1.0542	2.3874		1.0439	2.4547		0.14374	0.29517	0.80543	2.0236		0.3124	0.65465	2.5008			79.341	136.94	86.473	35.122	307.96	61.643	32.899
76602	9.9	mitochondrial electron transport / ATP synthesis.F1-ATPase		13.0513	14.8496	15.1365	1.97699	1.50257	0.977619		13.5926	15.5404	12.1041	10.9681	13.7496	15.5901	16.6025	13.456	13.8957	15.6044	16.1594	14.8867		0.020973	0.038138	0.048524	0.1963	0.56642		0.16887	0.55872		0.013689	0.041403	0.18022	0.42987	0.0091458	0.023148	0.15469	0.43941		173.53	56.555	40.372	30.216	38.126	78.692	49.448	37.208
76641				0	0	0	0	0	0		0	0	0	0	0	0	0	0	0	0	0	0								0.19403	0.16362
77031	9.5	mitochondrial electron transport / ATP synthesis.cytochrome c reductase		3.97596	4.82686	5.24125	1.5129	1.57103	2.20228		6.11197	2.74112	3.09342	3.95734	4.66144	7.06725	4.1094	3.46933	8.47916	4.38487	4.54892	3.55204		0.055399	0.039774	0.046308	0.16797	0.54996		0.17683	0.52026		0.057721	0.063855	0.12807	0.23386	0.069856	0.063684	0.12985	0.35991		99.179	156.33	53.095	86.092	131.84	96.606	66.785	40.997
77047	34.21	transport.calcium		0.110721	0.190879	0.195274	0.0318281	0.0819104	0.0579163		0.116186	0.115036	0.067473	0.144191	0.0831583	0.20594	0.192461	0.281955	0.144483	0.239763	0.146061	0.25079		0.13729	0.094217	0.11014	0.2426	0.88273		0.31395	1.0368		0.064631	0.08423	0.23446	0.53671		0.07461	0.20634	0.49403		59.833	9.8776	6.0153	5.8101	10.173	6.9004	36.378	78.308
77062	11.3	lipid metabolism.Phospholipid synthesis		0.0101779	0.00853363	0.0127261	0.0158215	0.010298	0.0217542		0	0.00738261	0.0333289	0	0	0.013403	0.0207315	0	0	0.00580633	0.0450981	0					1.2739			2.082	2.0797								1.016						18.485
77471	23.3.1.3	nucleotide metabolism.salvage.phosphoribosyltransferases.upp		0.0545307	0.0900631	0.0859113	0.0378442	0.0139528	0.0620782		0.0685871	0.0871427	0.062393	0	0.108356	0.0756228	0.0922281	0.0840457	0.0665331	0.0644798	0.17665	0.0359827			0.53164	0.58578	0.63116			0.60601	0.92508		0.40954	0.41627	0.57474	1.1028		0.31462	0.54866				21.335	34.343	6.2932		98.223	93.777	8.8
77517	29.2.2	protein.synthesis.misc ribososomal protein		1.5455	1.13728	1.29351	1.70523	1.76567	1.48287		1.17352	0.537936	4.05438	0.416162	3.77895	0.401693	0.0927734	0.275716	0.422196	0.7524	0.491856	3.50758		0.043414	0.044298	0.10989	0.38238	0.71653		0.31208	0.84725		0.030009	0.058309	0.24003	0.44531	0.11813	0.069617	0.20478	0.62034		111.51	96.211	55.31	7.4332	55.881	147.02	83.547	29.477
77543	31.3.1	cell.cycle.peptidylprolyl isomerase		3.36443	1.31849	1.5129	2.16104	1.05416	1.30594		1.58124	1.9688	3.56992	6.33774	2.20668	0.530811	0.288597	2.24788	0.67291	1.44217	0.555602	3.38091		0.041279	0.030351	0.049951	0.13241	0.51948		0.18131	0.46845		0.10438	0.090722		0.3472		0.015178	0.16556	0.30362		59.567	92.927	117.25	97.627	20.231	158.65	53.744
78044	20.2.1	stress.abiotic.heat		0	0	0	0	0	0		0	0	0	0	0	0	0	0	0	0	0	0								#N/A	0.69091
78072	29.4.1	protein.postranslational modification.kinase		0.0254823	0	0.0301566	0.031036	0	0.0603132		0.0630541	0	0.0388753	0	0	0	0	0	0.120626	0	0	0								0	0
78109	29.2.2	protein.synthesis.misc ribososomal protein		5.07965	1.21013	2.64814	3.83072	0.26007	3.01913		4.24847	3.84211	10.5672	1.66087	1.17058	1.58053	1.11331	0.97609	0	1.077	2.64082	6.87475		0.011978	0.050181	0.13172	0.46004	0.90397		#N/A	0		0.031808	0.062867	0.3054	0.7345		0.039562	0.25475	0.69811		49.906	16.248	12.524	21.016	8.2252	89.313	13.449	11.805
78128	16.1.4.2	secondary metabolism.isoprenoids.carotenoids.phytoene dehydrogenase		0.140715	0.546519	0.103243	0.0618682	0.779137	0.0839746		0.112087	0.205935	0.0688449	0.175993	0.194746	0.18469	0.0934182	1.71322	0	0.144903	0.192619	0.0754497			0.1355	0.14224		1.5568		0.49317	1.7578		0.081346	0.11408	0.18171	0.69846		0.1001	0.28058	0.69673			99.443	24.638		34.818	107.65	49.591	129.82
78171	21.1	redox.thioredoxin		0	0	0	0	0	0		0	0	0	0	0	0	0	0	0	0	0	0								0.21604	0.96716
78189	29.3.4.99	protein.targeting.secretory pathway.unspecified		0	0	0	0	0	0		0	0	0	0	0	0	0	0	0	0	0	0								0	0
78205	31.4	cell. vesicle transport		0.524119	0.492668	0.481231	0.111211	0.132015	0.180098		0.543666	0.361661	0.587912	0.603237	0.410712	0.423377	0.447197	0.689387	0.385792	0.401532	0.386443	0.751158		0.15619	0.096824	0.053447	0.25721	0.75636		0.21501	0.91245		0.086331	0.074376	0.18371	0.48759	0.13782	0.1537	0.15652	0.52086		77.556	87.423	77.298	70.998	72.689	141.23	146.12	29.581
78348	9.9	mitochondrial electron transport / ATP synthesis.F1-ATPase		22.7458	22.8976	21.0878	4.18657	2.55179	1.82031		26.4423	20.3391	18.0826	26.1193	20.9277	22.8689	21.2839	26.51	19.3139	19.7806	23.0393	22.2176		0.012429	0.021965	0.044883	0.18803	0.57122		0.18524	0.56111		0.010845	0.044408	0.16701	0.35019	0.0097867	0.026634	0.14244	0.34767		154	78.574	95.45	82.944	30.668	61.648	88.517	33.554
78737	4.1	glycolysis.UGPase		0	0	0	0	0	0		0	0	0	0	0	0	0	0	0	0	0	0								0.2409	0.881
78757	13.1.5.1.1	amino acid metabolism.synthesis.serine-glycine-cysteine group.serine.phosphoglycerate dehydrogenase		0.049628	0.0289082	0.0502347	0.0420297	0.0336677	0.0420687		0.00475841	0.0385233	0.0493635	0.105867	0	0	0.0524401	0.0631928	0.089499	0	0.0313896	0.0800504					0.31012	0.64389		0.33507	0.64392				0.31815	0.73179			0.2432	0.55323					50.859	22.026			9.2837
78831	9.9	mitochondrial electron transport / ATP synthesis.F1-ATPase		2.8805	2.64303	3.43072	0.410885	0.449881	0.704592		3.25196	2.48124	3.21744	2.57138	3.23976	2.74122	2.29631	2.29484	4.36612	3.20939	2.67971	3.46767		0.0073357	0.045142	0.037545	0.19181	0.5794		0.14777	0.44772		0.014096	0.034061	0.16423	0.42144	0.028682	0.01926	0.13039	0.41844		124.9	91.322	188.84	30.324	90.702	97.149	25.093	23.891
78928	21.1	redox.thioredoxin		0	0.0139929	0.0353832	0	0.0279858	0.041742		0	0	0	0	0	0.0559716	0	0	0	0.0812377	0.0602952	0								0.42075	2.0364
78954	30.3	signalling.calcium		1.22694	1.08037	1.17741	0.415752	0.0900637	0.0736732		0.924691	1.01381	1.13179	1.83745	1.09852	1.03285	0.991829	1.1983	1.16468	1.09256	1.18056	1.27181		0.016305		0.15236	0.40309	1.1622		0.40491	0.87283		0.049276	0.13609	0.30258	0.68726		0.10469	0.28005	0.63907		214.92		1.9374	3.267	3.0574	0.052906	2.7066	1.5433
79362	9.1.2	mitochondrial electron transport / ATP synthesis.NADH-DH.localisation not clear		0.965512	1.32166	1.3238	0.0846753	0.116474	0.294982		1.05167	0.95829	0.852157	0.999929	1.15496	1.41721	1.33224	1.38222	1.7046	1.24975	1.34863	0.992235		0.046175	0.043612	0.12444	0.22214	0.73101		0.2163	0.70359		0.052639	0.056184	0.1962	0.68753	0.066087	0.045126	0.16682	0.68561		124.4	153.14	67.434	53.079	37.069	116.79	61.041	37.31
79407	13.2.3.5	amino acid metabolism.degradation.aspartate family.lysine		0.494939	0.465581	0.3774	0.199738	0.156657	0.262598		0.340088	0.558141	0.331583	0.749943	0.337905	0.641958	0.553097	0.329365	0.202166	0.752919	0.364132	0.190382		0.079595	0.0891	0.069821	0.10322	0.5745		0.1309	0.60827		0.038042	0.054571	0.068916	0.20688	0.16861	0.051391	0.061672	0.23081		28.664	28.112	33.295	19.358	11.303	20.265	48.795	41.958
79422				0	0	0	0	0	0		0	0	0	0	0	0	0	0	0	0	0	0								0	0
79446	31.3.1	cell.cycle.peptidylprolyl isomerase		1.03642	2.3441	0.588854	0.38457	2.3114	0.114127		0.84473	1.03488	0.692441	1.57365	4.77229	0.344872	0.391412	3.86781	0.481154	0.544429	0.748376	0.581456		0.074419	0.12793	0.067593	0.19359	0.16152		0.15914	0.30798		2.1142			0.26532		0.11356	0.06229	0.28055		378.49	61.367	25.079	8.303	182.88	583.41
79471	8.1.5	TCA / org. transformation.TCA.2-oxoglutarate dehydrogenase		0.495895	0.486417	0.589371	0.162526	0.128754	0.306168		0.422175	0.330631	0.520672	0.7101	0.301792	0.511176	0.532767	0.599932	0.265191	0.391172	0.836432	0.864691		0.026666	0.034284	0.082967	0.29837	0.78066		0.27194	0.71322		0.043603	0.075983	0.27364	0.71328	0.066314	0.053903	0.23881	0.67245		96.465	83.253	19.875	24.922	19.774	98.548	37.689	16.337
79571	29.2.3	protein.synthesis.initiation		0.885918	0.783287	0.621847	0.309212	0.165344	0.285015		0.638765	0.658399	1.29837	0.948136	0.858489	0.537085	0.892501	0.845073	0.428673	0.338359	0.781393	0.938965		0.028893	0.099121	0.16938	0.41979	0.97393		0.49337	0.95562		0.057463	0.11837	0.35725	0.76397		0.079779	0.32664	0.76926		72.648	46.485	15.041	142.66	38.584	30.531	13.625	8.7124
79613	28.1	DNA.synthesis/chromatin structure		2.87388	1.61425	1.42519	0.704983	0.653111	0.477412		2.7803	2.22605	2.61702	3.87217	0.646996	1.79511	2.04037	1.97453	1.62497	1.66811	1.69722	0.710455		0.10089	0.097464	0.10919	0.40789	0.84394		0.40005	0.92309		0.065313	0.12789	0.32888	0.81095	0.21524	0.27249	0.3379	0.6435		49.338	66.755	48.054	27.001	33.128	132.67	69.606	21.678
79831	34.16	transport.ABC transporters and multidrug resistance systems		0.190552	0.207244	0.163541	0.148412	0.0398141	0.046406		0.0243784	0.16153	0.191786	0.384513	0.196285	0.187246	0.179385	0.26606	0.167194	0.187582	0.202065	0.0973207				0.10645	0.28427	0.87941		0.27413	0		0.032633	0.12795	0.21788	0.50349		0.080964	0.17771	0.40701				104.61	13.36	2.8923	75.681	150.67	37.195
79905				0.0456939	0.0222026	0.0375856	0.06632	0.029357	0.0532367		0	0.0421777	0.140598	0	0	0	0.0619221	0.0268883	0	0.112932	0.0374107	0					2.1207			#N/A	#N/A														28.782
79955	29.2.1.1	protein.synthesis.mito/plastid ribosomal protein.plastid		1.59111	1.13364	0.77041	0.372046	0.391472	0.227239		1.32814	1.51348	1.38587	2.13696	1.65834	1.13049	0.717264	1.02847	0.517856	1.06445	0.706017	0.793322		0.096334	0.093472	0.17094	0.60403	1.9763		0.55448	1.8255		0.063592	0.13196	0.45192	1.5282	0.1387	0.092209	0.34173	1.2115		120.15	61.569	65.085	22.388	30.646	171.7	55.724	30.69
80188	11.5.2	lipid metabolism.glyceral metabolism.Glycerol-3-phosphate dehydrogenase (NAD+)		0	0.0132904	0	0	0.0265808	0		0	0	0	0	0	0	0.0531617	0	0	0	0	0								#N/A	#N/A
80312	4.14	glycolysis.PEPCase		0.0279454	0.0283521	0.0474738	0.0323937	0.0351541	0.0385728		0	0.0593754	0.0524061	0	0	0.0410184	0	0.0723898	0	0.0382479	0.0919057	0.0597417				0.17988				0.5249	#N/A					0.72391			0.52762	0.90082				45.521
80327	3.5	minor CHO metabolism.others		0.2155	0.13081	0.117901	0.153708	0.115373	0.090328		0.218828	0	0.290614	0.352557	0.179783	0.0793311	0	0.264126	0	0.161663	0.100594	0.209346		0.031478			0.14932	0.40178		0.28691	0.46762		0.04761			0.29368			0.15913			88.356			19.067	6.8374	49.64
80348				0.562957	0.214793	0.294853	0.18693	0.145742	0.22416		0.699853	0.515196	0.718181	0.318596	0.430911	0.169993	0.116222	0.142045	0.260343	0.394822	0	0.524245			0.019133	0.10417	0.17174	0.56445		0.20117	#N/A			0.13706				0.095405		0.51908			86.093	41.372	32.867	14.764		8.646
80366	27.1.1	RNA.processing.splicing		0.12897	0.142962	0.0680658	0.143482	0.102919	0.0803731		0.014968	0.214304	0.286609	0	0.218582	0.217577	0	0.13569	0	0.115545	0.156719	0					0.40561			0.27776	0.62605		0.1033	0.17246											35.146		14.746	12.814
80582	27.3.71	RNA.regulation of transcription.SNF7		0.396202	0.418975	0.217531	0.0770444	0.233825	0.142708		0.382751	0.317964	0.381622	0.50247	0.563822	0.274273	0.171815	0.665988	0.0916453	0.21252	0.147595	0.418362		0.1397	0.19771	0.17446	0.3834	1.8503		0.36674	1.8074		0.12987	0.10712	0.34333	1.6527		0.11269	0.36278	1.4527		44.017	23.541	128.6	30.516	21.096	71.622	26.197	4.4883
80907	28.2	DNA.repair		1.82849	1.68219	1.95638	0.384174	0.161579	0.348115		1.59137	1.7534	2.39213	1.57707	1.77704	1.85646	1.58465	1.5106	2.18196	1.47789	2.24367	1.92202		0.17021	0.051352	0.10262	0.33422	0.91042		0.27461	0.85098		0.068374	0.10066	0.25362	0.65257	0.038374	0.083219	0.22012	0.67681		386.57	59.476	48.825	27.842	14.737	107.18	60.078	54.162
81057				0	0	0	0	0	0		0	0	0	0	0	0	0	0	0	0	0	0								0.2441	#N/A
81238	13.1.6.5.5	amino acid metabolism.synthesis.aromatic aa.tryptophan.tryptophan synthase		0.758807	1.06136	1.19332	0.146222	0.36051	0.269536		0.893372	0.670562	0.59931	0.871982	0.933215	1.26722	1.42751	0.617474	1.31765	1.51393	0.989786	0.951916		0.03187	0.082205	0.18658	0.45119	1.1486		0.40679	1.1618		0.053343	0.13154	0.32884	0.70344	0.03444	0.09117	0.32721	1.0463		71.207	19.204	32.284	19.213	18.381	30.886	10.775	26.018
81259	30.5	signalling.G-proteins		0.30866	0.278069	0.205549	0.089347	0.0682399	0.0171139		0.265209	0.306012	0.229262	0.434158	0.371651	0.248353	0.212298	0.279973	0.205994	0.229553	0.192025	0.194624		0.042827	0.11261	0.20285	0.62855	2.5058		0.40704	3.5163		0.10178	0.23832	0.48817	1.239		0.18136	0.55067	1.8352		63.41	73.803	59.966	3.6517	29.855	72.389	76.062	99.12
81427	29.3.3	protein.targeting.chloroplast		0	0	0	0	0	0		0	0	0	0	0	0	0	0	0	0	0	0								0.89195	0
81593	29.5.11	protein.degradation.ubiquitin		0.120267	0.334686	0.104262	0.054447	0.547492	0.0291768		0.127059	0.0722056	0.19422	0.0875823	1.15378	0.114435	0.051088	0.0194366	0.0879782	0.147793	0.0872797	0.0939961		0.18621		0.22617	0.36146	1.0571		0	0.15221		0.1503	0.38522	0.71411			0.56412	1.0313	0.86851		8.6115		50.781	21.875	95.176	39.786	9.609	9.0637
82091	30.5	signalling.G-proteins		0.302679	0.654562	0.48665	0.359794	0.550419	0.389025		0	0	0.500719	0.709996	0	0.407449	1.02523	1.18557	0	0.388002	0.644809	0.913788					0.040149	1.039		0.40631	1.0937				0.31822	0.68867			0.25759	0.59185					145.66	2.0163			0.80314
82172	29.2.2	protein.synthesis.misc ribososomal protein		0	0	0	0	0	0		0	0	0	0	0	0	0	0	0	0	0	0								0	0
82208	29.5	protein.degradation		0.642754	0.748796	0.802367	0.290767	0.347038	0.478924		0.337632	0.954088	0.461337	0.81796	0.419321	1.08208	1.01304	0.480746	0.130838	1.02349	0.819216	1.23593		0.057383	0.029289	0.12134	0.14521	0.32221		0.18226	0.56291		0.069328	0.033735	0.050715	0.27719		0.030525	0.04914	0.29324		102.74	116.32	63.97	62.416	29.204	160.96	218.16	181.16
82364	13.1.7.4	amino acid metabolism.synthesis.histidine.N'-5'-phosphoribosyl-formimino-5-aminoimidazole-4-carboxamide ribonucleotide isomerase		0.0299484	0	0.0784597	0.0422304	0	0.125652		0	0.0895834	0.0302103	0	0	0	0	0	0	0.263553	0.0502859	0				0.1439				0	0.75892							0.23188						45.211
82916	12.3.1	N-metabolism.N-degradation.glutamate dehydrogenase		0.668054	0.720376	0.54965	0.149606	0.215424	0.327713		0.809047	0.712867	0.693463	0.456837	0.9801	0.810132	0.509293	0.581978	0.0677613	0.62001	0.742346	0.768483		0.10781	0.12785	0.044527	0.083885	0.53695		0.1065	0.59363		0.073142	0.14342	0.18041	0.31261		0.043077	0.076728	0.37427		89.231	29.352	167.37	40.239	4.6613	56.098	122.11	42.76
82920	29.1.14	protein.aa activation.glycine-tRNA ligase		1.83404	1.90034	1.84987	0.34222	0.232195	0.0903057		1.36908	2.14445	1.79544	2.02719	1.79011	1.82161	1.74428	2.24536	1.86201	1.81796	1.75227	1.96723		0.10829	0.11868	0.11264	0.28248	0.6821		0.25275	0.62496		0.068268	0.12832	0.22592	0.49338	0.11164	0.090662	0.20715	0.53879		164.41	119.29	94.34	51.449	17.862	131.34	134.72	50.787
83064	4.12	glycolysis.enolase		4.42617	3.88281	3.32899	0.626722	0.585292	0.236638		4.2515	3.62683	4.78178	5.04457	4.44661	3.68518	3.1503	4.24915	3.56399	3.48263	3.05208	3.21725		0.033672	0.0426	0.068548	0.23596	0.76031		0.22358	0.71148		0.023276	0.064737	0.19457	0.53399	0.020555	0.041872	0.16409	0.48627		140.57	94.611	60.907	27.486	14.575	98.777	43.4	73.591
83083	29.2.2	protein.synthesis.misc ribososomal protein		0	0	0	0	0	0		0	0	0	0	0	0	0	0	0	0	0	0								#N/A	#N/A
83258				0.30545	0.265776	0.322172	0.0597165	0.0203728	0.0697503		0.251719	0.295824	0.390567	0.283689	0.246224	0.286935	0.279358	0.250587	0.420257	0.259531	0.318984	0.289915		0.10978	0.048393	0.12388	0.28032	0.61672		0.25596	0.64135		0.099317	0.094292	0.27665	0.58849	0.24941	0.099608	0.21467	0.78285		52.219	23.873	43.36	30.281	87.981	78.509	62.951	29.974
83282	28.1	DNA.synthesis/chromatin structure		1.30691	1.38609	0.894071	0.263195	0.196437	0.470102		1.55764	1.51082	1.08158	1.07758	1.20576	1.37173	1.30444	1.66244	0.250996	1.09936	0.876879	1.34905		0.064374	0.049584	0.085504	0.27921	0.96878		0.24483	0.87949		0.025735	0.076754	0.247	0.58291		0.084769	0.20697	0.46988		121.03	130.96	18.187	26.876	17.568	116.5	17.455	16.969
93340				0.168506	0.204609	0.189106	0.146507	0.0681615	0.204435		0.2986	0.0919612	0	0.283461	0.154472	0.13833	0.251519	0.274114	0	0.479589	0.145515	0.13132								#N/A	1.2619					0.41599		0.13682
93395				0	0	0	0	0	0		0	0	0	0	0	0	0	0	0	0	0	0								0	0
93396				0	0	0	0	0	0		0	0	0	0	0	0	0	0	0	0	0	0								0	0
93758				0.230072	0.144851	0.0284634	0.138412	0.234108	0.0569269		0.0314859	0.268308	0.35337	0.267123	0.49573	0.021092	0.0214103	0.0411724	0	0	0.113854	0				0.094535	0.45876	0.75863		0.38209	0.88704		0.01634											91.391	36.773	10.512	31.3
93946				0.165118	0.3083	0.297995	0.192537	0.263247	0.368436		0	0.297408	0.363064	0	0	0.17941	0.545167	0.508625	0	0	0.757285	0.434695					0.79895			0.31864	#N/A				1.5284	0.8992			0.87401	0.57276					153.63				118.83
94151	29.4	protein.postranslational modification		0.510136	0.332209	0	0.747832	0.664419	0		1.58454	0.456	0	0	1.32884	0	0	0	0	0	0	0								#N/A	#N/A
94234				1.03838	1.24115	1.21262	0.261966	0.620096	0.215014		0.814969	0.811985	1.30542	1.22114	0.743418	0.933402	1.15059	2.1372	1.2413	1.18001	0.953057	1.47612		0.070002	0.038429	0.12338	0.33018	1.5837		0.35394	1.4557		0.03529	0.094821	0.32321	1.2451	0.03634	0.078406	0.30364	1.1092		77.527	56.995	76.857	30.364	7.9314	74.471	34.76	31.509
94691				0	0	0	0	0	0		0	0	0	0	0	0	0	0	0	0	0	0								0.28861	0
95143				0.268413	0.144633	0.114252	0.130628	0.114907	0.133452		0.134072	0.383723	0.178767	0.377089	0.10477	0.23042	0.243343	0	0	0.253141	0.203867	0					1.2689	2.3061		0	#N/A			0.5034				0.40022							118.87	86.134		44.469
95316				0.144181	0.190007	0.178024	0.0437152	0.128595	0.0624386		0.19983	0.10724	0.111411	0.158242	0.190119	0.0809791	0.118386	0.370543	0.215349	0.155915	0.100782	0.240052						0.79997		0.549	#N/A		0.13272			0.76602				0.74961						7.4632	182.67
95321				0.235116	0.19522	0.158259	0.0836909	0.0768921	0.112873		0.321771	0.287351	0.189437	0.141905	0.29664	0.115764	0.205411	0.163065	0.214004	0.160459	0.258573	0				0.0659	0.22309	0.5573		0.22941	0.62653		0.030785		0.15352	0.54445			0.12941					22.9	1.3197	14.222	35.905		17.043
95364	29.5.11.20	protein.degradation.ubiquitin.proteasom		2.18449	1.48291	2.5026	0.747694	0.566063	1.04889		1.90368	3.18317	2.23985	1.41128	0.790773	2.04343	1.83101	1.26642	4.06331	2.09321	1.79593	2.05795				0.19623	0.36044	0.65883		0.34254	0.56964			0.10756	0.33117	0.68281		0.096283	0.2593	0.6234				85.143	5.9977	34.349		0.70678	4.8321
95444	13.2.2.1	amino acid metabolism.degradation.glutamate family.glutamine		0	0	0	0	0	0		0	0	0	0	0	0	0	0	0	0	0	0								0.36975	0
95535	27.4	RNA.RNA binding		0	0	0	0	0	0		0	0	0	0	0	0	0	0	0	0	0	0								0.42735	0.61082
95661				1.45026	1.39671	1.64829	0.421308	0.356344	0.226195		1.41098	0.875336	1.83417	1.68056	0.888785	1.4204	1.68962	1.58802	1.4116	1.6189	1.95627	1.60639		0.043413	0.056662	0.1464	0.60911	1.9384		0.51283	1.8828		0.069282	0.17232	0.53332	1.3145	0.037893	0.12592	0.44838	1.1951		152.34	136.74	19.468	26.197	14.053	15.066	48.258	20.345
95826				0.0155299	0.0195985	0.0114176	0.0180424	0.0244901	0.0136763		0.0334972	0.0286222	0	0	0.0277318	0.0506621	0	0	0	0.0183807	0.0272895	0								0.32121	#N/A			0.09575														14.786
95868				0.0375757	0.0392178	0	0.0435558	0.0140642	0		0.070482	0.0798207	0	0	0.030598	0.0602442	0.0328929	0.033136	0	0	0	0								0.20421	#N/A			0.1682														23.627
96369	31.1	cell.organisation		6.04946	6.01399	7.05371	1.12643	0.581138	1.73536		7.56925	6.1118	4.91103	5.60574	5.15593	6.20433	6.44202	6.25368	9.46277	6.27302	7.04437	5.43468		0.0031951		0.030662	0.16728	0.47299		0.16871	0.35426		0.0076054	0.021255	0.093768	0.25591	0.024042	0.014209	0.031191	0.23637		142.61		40.785	43.001	22.409	83.224	236.69	14.915
96388				0.122627	0.123762	0.0312098	0.0288136	0.165926	0.0413277		0.139986	0.117129	0.149012	0.0843789	0.366934	0.0415257	0.086587	0	0	0.0871958	0	0.0376433					0.44044	0.63097		0.35334	0.88895		0.52697		1.0054			0.33713							2.5846	7.382	223.9		18.913
96534	29.5.5	protein.degradation.serine protease		0.198996	0.140801	0.102462	0.0998906	0.086257	0.0520962		0.26605	0.302707	0.106475	0.120754	0.22369	0.191631	0.118247	0.0296353	0.171307	0.0458222	0.08862	0.104098		0.06584	0.04245	0.081233	0.19986	0.38527		0.16477	0		0.04459	0.077563	0.15348				0.10595	0.26268		63.727	104.01	41.515	15.235	12.395	74.646	74.955	15.156
96566	20.2.1	stress.abiotic.heat		0	0	0	0	0	0		0	0	0	0	0	0	0	0	0	0	0	0								0.34802	0
96789	11.5.2	lipid metabolism.glyceral metabolism.Glycerol-3-phosphate dehydrogenase (NAD+)		0	0	0	0	0	0		0	0	0	0	0	0	0	0	0	0	0	0								0.24852	0
96857	34.9	transport.metabolite transporters at the mitochondrial membrane		0	0	0	0	0	0		0	0	0	0	0	0	0	0	0	0	0	0								0	#N/A
97057	20.2.1	stress.abiotic.heat		0.663786	0.715433	0.596495	0.301633	0.160314	0.260524		0.282661	0.658841	0.693817	1.01983	0.530453	0.713463	0.696204	0.921614	0.252203	0.556948	0.718233	0.858596		0.060983	0.11331	0.3197	0.74129	1.6567		0.73239	1.7667		0.13606	0.31446	0.54227	1.0586	0.12478	0.24555	0.46512	1.0538		123.9	54.247	65.857	22.077	44.984	66.728	76.98	18.711
97127	29.2.4	protein.synthesis.elongation		1.82481	1.73478	1.47074	0.350671	0.588178	0.772878		2.11998	2.02265	1.82439	1.33222	1.96489	2.43537	1.44402	1.09483	0.859314	1.83673	2.38533	0.801594		0.044644	0.061413	0.12238	0.32202	0.84559		0.30813	0.88933		0.041752	0.085984	0.22004	0.64605	0.032038	0.072187	0.19807	0.54236		145	97.215	102.88	55.006	21.748	108.73	78.859	40.997
97144	29.1.10	protein.aa activation.methionine-tRNA ligase		0.169606	0.202883	0.165657	0.0544471	0.0574607	0.0883421		0.151495	0.21281	0.100561	0.213557	0.144021	0.215723	0.174824	0.276966	0.218411	0.195275	0.0340271	0.214915		0.12181		0.16069	0.41586	0.76714		0.29805	0.68722		0.1421	0.097558	0.26326	0.52567	0.076455	0.084813	0.18977	0.55134		73.416		34.542	24.583	25.911	45.362	69.341	21.436
97201				0	0	0	0	0	0		0	0	0	0	0	0	0	0	0	0	0	0								0	0
97790	29.4	protein.postranslational modification		0.058541	0.185833	0.122874	0.0616969	0.319187	0.101466		0	0.133879	0.0171606	0.0831245	0	0.0292086	0.663605	0.0505167	0.0913427	0.0845384	0.271786	0.0438307						0.82773		0.31431	0				1.1196				0.23703							26.577			252.33
98021	1.1.1.2	PS.lightreaction.photosystem II.PSII polypeptide subunits		0	0	0	0	0	0		0	0	0	0	0	0	0	0	0	0	0	0								0.55553	0
98182	29.2.4	protein.synthesis.elongation		0.431927	0.376856	0.423953	0.0989019	0.0708601	0.130974		0.47994	0.509033	0.450814	0.287922	0.418746	0.393877	0.422512	0.272288	0.496288	0.503597	0.466997	0.22893			0.061817	0.19327	0.29759	0.55853		0.26947	0.55673		0.18559	0.13917	0.17384	0.45078	0.12534	0.3047	0.21349	0.51976			70.992	66.564	30.957	27.102	101.46	35.638	108.82
98208				0	0	0	0	0	0		0	0	0	0	0	0	0	0	0	0	0	0								0.25364	0.7011
98271				0.471836	0.316988	0.374444	0.356799	0.240988	0.306528		0.644988	0.169491	0.181343	0.891521	0.540435	0.265168	0	0.46235	0.689693	0	0.261678	0.546407						1.2448		0	1.1819		0.4167							0.69677						20.9	12.506
99000				2.03735	2.79472	2.85547	1.38756	0.592528	0.851564		2.31517	0	2.91644	2.9178	1.91533	3.18244	2.97443	3.10669	2.17188	2.40176	4.07819	2.77007					0.48099	0.73372		#N/A	#N/A			0.17117	0.58216	0.87847		0.11811	0.4954	0.93884					6.5482	3.3476		7.0989	3.9335
99019	18.8	Co-factor and vitamine metabolism.ubiquinone		0.506588	0.715268	0.634218	0.410301	0.345085	0.333677		0.482816	0.27326	1.09175	0.178531	0.741987	0.22871	1.02907	0.861303	0.948873	0.481051	0.868525	0.238423				0.14657	0.2377			0	0.68558		0.02125		0.15705	0.55031	0.25953	0.14332	0.14268	0.18861				83.848	114.41		34.962		57.783
99071				0.291852	0.30398	0.259671	0.061478	0.111068	0.13611		0.292577	0.209812	0.358019	0.306998	0.187174	0.261508	0.317001	0.450238	0.206287	0.205696	0.461761	0.164939		0.1736		0.18049	0.28257	0.44616		0.23479	0.56043		0.1807	0.21672	0.30036	0.40196		0.23567	0.26781	0.41599		6.4864		90.733	157.12	200.57	22.438	49.517	27.966
99271	29.2.1.1	protein.synthesis.mito/plastid ribosomal protein.plastid		0	0	0	0	0	0		0	0	0	0	0	0	0	0	0	0	0	0								0.82907	0.63078
99329	27.4	RNA.RNA binding		0.103518	0.138182	0.101026	0.0823803	0.114559	0.120644		0	0.0894127	0.126785	0.197875	0	0.103954	0.178325	0.270448	0	0	0.164364	0.239738						0.73118		0.29334	0.99975				0.30477	0.68041			0.11892	0.58875						4.5252			0.50672
99391				0.344259	0.306783	0.3341	0.0782424	0.132042	0.236359		0.366297	0.306472	0.26178	0.442489	0.252002	0.308255	0.488164	0.178709	0	0.467123	0.529673	0.339603		0.24487		0.22826	0.59021	1.0454		0.65603	1.3503		0.21268	0.1577	0.39261	1.05		0.25972	0.38211	0.66533		57.059		29.04	52.065	28.798	284.89	45.624	12.347
99415	28.1	DNA.synthesis/chromatin structure		0.113793	0.0820076	0.0685498	0.103583	0.0350742	0.082464		0	0.234456	0.15861	0.0621076	0.0752197	0.113739	0.103643	0.0354289	0	0	0.108775	0.165425				0.12768	0.2913	0.47693		0.25384	0.48439			0.074952	0.20782				0.17813	0.42371				18.772	5.9659	21.545		4.8669	14.08
99469	29.4	protein.postranslational modification		0	0	0	0	0	0		0	0	0	0	0	0	0	0	0	0	0	0								#N/A	#N/A
99772	27.4	RNA.RNA binding		0.731014	0.636957	0.511399	0.315504	0.339948	0.158057		1.18533	0.496856	0.539825	0.702044	1.06985	0.733958	0.303103	0.44092	0.702372	0.414565	0.575387	0.353273		0.088407	0.10846	0.10349	0.22159	1.0507		0.61732	0.93545		0.069554	0.1103	0.11038	0.57634		0.078916	0.072306	0.5096		47.67	61.39	18.493	42.844	8.9531	36.413	58.62	15.826
99784				0	0	0	0	0	0		0	0	0	0	0	0	0	0	0	0	0	0								0.44661	0
100494	29.2.3	protein.synthesis.initiation		0.20541	0.193838	0.21006	0.0902777	0.0778484	0.119012		0.166984	0.0973772	0.295628	0.261652	0.136299	0.256996	0.117321	0.264737	0.148574	0.0725459	0.31002	0.309099		0.12904	0.361		0.28447	1.0146		0.27805	2.6698		0.14018	0.095397	0.18227	0.51299		0.14029	0.16456	0.5387		69.144	23.108		45.855	25.713	11.359	46.853	28.09
100523	29.2.3	protein.synthesis.initiation		0.345701	0.261107	0.190736	0.146287	0.0689755	0.171629		0.159207	0.490716	0.427799	0.305083	0.283875	0.309117	0.158842	0.292593	0	0.0935098	0.357905	0.31153		0.039615		0.14486	0.44669	1.109		0	1.1893		0.068973	0.11575	0.3645	0.9654		0.089702	0.31277	0.86532		54.655		70.739	1.6465	3.8998	98.068	78.126	44.87
100734				0	0	0	0	0	0		0	0	0	0	0	0	0	0	0	0	0	0								0.34189	#N/A
100777	16.2	secondary metabolism.phenylpropanoids		0.00295423	0.0176878	0.0205541	0.00590846	0.0235562	0.0121133		0	0	0.0118169	0	0.00492433	0.0138704	0.0519565	0	0.0375801	0.0135375	0.0205985	0.0105003					0.37344			0.84155	1.7433				0.15764		0.057354								3.1131				39.891
100930	34.16	transport.ABC transporters and multidrug resistance systems		0.080257	0.0984898	0.0701411	0.0667239	0.0565188	0.0597673		0.175427	0.033117	0.0777287	0.0347556	0.0769095	0.109217	0.170787	0.0370454	0	0.144985	0.0773807	0.0581989		0.074658	0.1113		0.33944	0.85888		0.29308	#N/A		0.071948	0.10584	0.26117			0.10512	0.29267	0.26637		92.597	42.968		23.525	38.005	2.5022	59.643	8.4773
100959	29.5.11.4.2	protein.degradation.ubiquitin.E3.RING		0	0	0	0	0	0		0	0	0	0	0	0	0	0	0	0	0	0								1.2393	#N/A
100963	30.11.1	signalling.light.COP9 signalosome		0	0	0	0	0	0		0	0	0	0	0	0	0	0	0	0	0	0								0	#N/A
101057	13.2.4.1	amino acid metabolism.degradation.branched-chain group.shared		0	0.0276321	0.0207974	0	0.0552642	0.0415948		0	0	0	0	0	0.110528	0	0	0	0.0831896	0	0								#N/A	#N/A
101226	29.5.7	protein.degradation.metalloprotease		0	0.00898599	0	0	0.017972	0		0	0	0	0	0.0359439	0	0	0	0	0	0	0								0.35186	#N/A
101278				0	0	0	0	0	0		0	0	0	0	0	0	0	0	0	0	0	0								0	0
101411	29.3.1	protein.targeting.nucleus		1.26068	1.30254	1.33902	0.443847	0.43419	0.270282		1.47779	1.19424	0.671484	1.6992	1.01196	1.59382	0.857062	1.74732	1.72394	1.25676	1.28364	1.09172			0.036043	0.049312	0.14677	0.50411		0.13657	0.44826		0.013879	0.044829	0.13471	0.3474	0.02119	0.054602	0.11187	0.36932			38.378	40.796	128.28	24.712	6.1951	12.976	23.359
101528	7.1.2	OPP.oxidative PP.6-phosphogluconolactonase		2.84635	2.34028	2.08345	0.393916	0.249108	0.222133		3.08139	3.2392	2.70386	2.36093	2.5798	2.46906	2.3051	2.00716	2.19203	2.22982	2.15885	1.7531		0.0026695	0.074299	0.14825	0.38785	0.80025		0.37667	0.79019		0.033229	0.093831	0.30372	0.59358	0.0088672	0.058175	0.21581	0.4825		125.61	87.149	178.5	19.546	16.346	41.314	54.26	23.609
101543	29.4	protein.postranslational modification		0.129279	0.148969	0.156781	0.0637654	0.0499242	0.0710763		0.196934	0.0851431	0.0655758	0.169464	0.088423	0.201772	0.175125	0.130554	0.238264	0.0843266	0.112106	0.192426		0.069703	0.041597	0.087414	0.27608	1.0376		0.40024	1.2735		0.090758	0.12169	0.28807	1.1975	0.063941	0.10313	0.25055	0.93144		95.508	185.88	125.81	27.63	35.828	74.836	95.377	33.531
101596				0	0	0	0	0	0		0	0	0	0	0	0	0	0	0	0	0	0								#N/A	#N/A
101629				0.381489	0.152546	0.182611	0.392126	0.20198	0.086044		0.377352	0.226894	0	0.921708	0.0536662	0	0.108358	0.44816	0.204126	0.182665	0.0681084	0.275546			0.082133	0.25488		1.3586		0.14881	1.4049					0.6242		0.43569		0.59955			212.72	135.86		42.94
101649	16.1.3.4	secondary metabolism.isoprenoids.tocopherol biosynthesis.tocopherol cyclase		0.0376896	0.0849139	0.0188835	0.0328002	0.063381	0.0224446		0.0796649	0.0397858	0	0.0313077	0.0778639	0.147669	0.114123	0	0	0.0442838	0	0.0312502		0.0041256						0	#N/A		0.027954	0.041475	0.08244							43.799					175.37	22.273	14.163
101662	13.1.2.3	amino acid metabolism.synthesis.glutamate family.arginine	ARG7	2.493	4.30287	3.91202	0.473344	1.25562	1.25795		2.75531	1.85437	2.43145	2.93086	2.69909	4.71833	5.6967	4.09736	2.08758	4.24258	4.97013	4.34779		0.036322	0.067145	0.077908	0.23662	0.5371		0.22494	0.51883		0.047256	0.077546	0.23115	0.47755	0.040841	0.052085	0.17542	0.48061		128.05	74.921	104.95	15.927	12.45	54.157	32.303	17.5
101671	11.1.2	lipid metabolism.FA synthesis and FA elongation.Acetyl CoA Transacylase		0	0	0	0	0	0		0	0	0	0	0	0	0	0	0	0	0	0								0	0.10919
101947	29.1.10	protein.aa activation.methionine-tRNA ligase		0.515963	0.160533	0.133032	0.354339	0.148789	0.0917916		0	0.796621	0.67832	0.58891	0.0758635	0.324441	0.241826	0	0	0.18793	0.144592	0.199606		0.33373		0.22577	0.35454	0.32389		0.61931	0			1.0333	0.32079			1.8125	0.44245	0.93157		4.8419		20.229	79.843	128.61		161.11	92.559
102299				0.0748883	0.0802338	0.0696783	0.0390893	0.0304731	0.0577692		0.0972228	0.0283395	0.0584898	0.115501	0.104067	0.0716397	0.104456	0.0407722	0	0.0523431	0.136321	0.0900486				0.12098	0.75201	1.4074		0.5673	0.48169		0.062481	0.14481	0.40741	0.94571			0.34548	1.0896				39.327	5.1416	29.938	117.21	66.469	14.963
102309				0	0	0	0	0	0		0	0	0	0	0	0	0	0	0	0	0	0								#N/A	#N/A
102338	29.2.3	protein.synthesis.initiation		1.10388	1.30919	1.20503	0.366915	0.221415	0.609016		0.860169	0.720404	1.39826	1.4367	1.62057	1.09813	1.24263	1.27544	0.298952	1.60435	1.41445	1.50237		0.03991	0.1732	0.13903	0.45295	1.0552		0.38624	1.0835		0.069102	0.11869	0.32649	0.86479		0.092705	0.30207	0.84235		116.39	111.94	19.334	32.755	8.2552	110.83	66.702	54.636
102354	18.4.1	Co-factor and vitamine metabolism.pantothenate.pantothenate kinase		0.0223285	0.0335906	0.0067022	0.0258037	0.0324385	0.0077611		0	0.0433806	0.0459333	0	0.0766794	0.0368003	0	0.0208827	0	0	0.0141207	0.0126881				0.25393	0.33353			0.34328	0		0.38079											114.36	19.207		141.89
102417				0	0	0	0	0	0		0	0	0	0	0	0	0	0	0	0	0	0								#N/A	#N/A
102428	26.9	misc.glutathione S transferases		0.30969	0.380027	0.249431	0.132829	0.0680929	0.175415		0.245769	0.251865	0.232558	0.508566	0.398539	0.352854	0.304384	0.46433	0.369655	0	0.253642	0.374425				0.12073	0.14201	0.74399		0.18442	0.82781		0.050897	0.048855	0.12189	0.37114			0.12677	0.41357				42.432	37.486	19.024	37.883	19.278	13.047
102649				3.3229	3.73011	3.48324	0.526841	0.682366	0.398151		2.89528	3.45652	2.92733	4.01246	3.05755	3.40146	4.64018	3.82126	3.39481	3.19971	4.06808	3.27035		0.029094	0.071004	0.056563	0.25154	0.69221		0.21728	0.71848		0.033198	0.058101	0.20355	0.52298	0.042515	0.044847	0.1631	0.4744		82.41	71.462	93.115	12.359	17.865	109.98	38.673	41.554
102784	16.2.1.10	secondary metabolism.phenylpropanoids.lignin biosynthesis.CAD		0	0	0	0	0	0		0	0	0	0	0	0	0	0	0	0	0	0								0	1.7799
102889	1.3.4	PS.calvin cyle.GAP	PS.calvin cyle.GAP	0.0769534	0.164391	0.114968	0.0578251	0.0592865	0.0796742		0	0.0651463	0.117412	0.125255	0.100641	0.127955	0.206285	0.222682	0	0.123049	0.163478	0.173344				0.17323	0.4961	0.58276		0.40189	0.50418		0.10897	0.17412	0.3742	0.70783		0.15247	0.35978	0.79197				69.004	24.607	21.806	15.256	82.355	72.666
103066	23.5.3	nucleotide metabolism.deoxynucleotide metabolism.cytosine deaminase		0	0	0	0	0	0		0	0	0	0	0	0	0	0	0	0	0	0								0.27121	0
103086	30.5	signalling.G-proteins		0	0	0	0	0	0		0	0	0	0	0	0	0	0	0	0	0	0								0.43043	1.2055
103256	29.4	protein.postranslational modification		0	0	0	0	0	0		0	0	0	0	0	0	0	0	0	0	0	0								#N/A	0.41607
103444				0	0	0	0	0	0		0	0	0	0	0	0	0	0	0	0	0	0								0	0
103457	27.3.55	RNA.regulation of transcription.HDA		0.00946144	0.0119598	0	0.0189229	0.0138117	0		0	0	0.0378458	0	0.0241777	0.0236617	0	0	0	0	0	0					0.34433			0.25396	0.58902														13.269
103782	29.3.1	protein.targeting.nucleus		0	0.0102752	0.0307314	0	0.0205505	0.0614629		0	0	0	0	0.0411009	0	0	0	0.122926	0	0	0								0.24963	0.76874
103841	13.1.7	amino acid metabolism.synthesis.histidine		0.22665	0.131771	0.0650484	0.103545	0.152304	0.0954564		0.261048	0.268209	0.0738463	0.303497	0.271746	0.255339	0	0	0	0.202245	0.0579492	0		0.069406	0.12054	0.18564		1.3283		0.31413	1.2169		0.059289	0.055942				0.11293				80.158	77.298	29.343		26.69	93.986	161.08
103881	26.22	misc.short chain dehydrogenase/reductase (SDR)		0.944698	0.864552	0.609286	0.432998	0.264158	0.265019		0.322158	1.28938	0.990091	1.17716	0.599136	0.90927	0.737688	1.21211	0.344572	0.452573	0.703226	0.936772		0.50594		0.067329	0.21156	0.51496		0.24747	0.41224		0.13853	0.053132	0.19505	0.44527		0.047802	0.17122	0.51371		11.968		119.15	34.802	37.611	349.85	38.642	76.734
104082	28.99	DNA.unspecified		5.66426	7.21596	6.16644	0.793835	3.37053	3.52076		5.53614	4.70827	6.63791	5.77473	5.46067	6.82208	12.0678	4.51327	1.64648	7.28599	5.66183	10.0714		0.011898	0.030403	0.062492	0.3154	0.71263		0.28233	0.66924		0.015717	0.067888	0.24083	0.63235		0.037362	0.2231	0.59447		44.206	97.319	103.47	4.8378	4.4528	117.01	11.901	7.0586
104097	30.3	signalling.calcium		0	0	0	0	0	0		0	0	0	0	0	0	0	0	0	0	0	0								0.33982	#N/A
104348	29.2.2	protein.synthesis.misc ribososomal protein		8.96616	8.47124	10.0764	2.85662	0.870844	1.62308		10.2794	9.0928	11.5404	4.952	8.97114	8.52448	9.16146	7.22787	9.9255	8.31717	12.2483	9.81471		0.014061	0.051626	0.10507	0.39046	0.76442		0.33619	0.6861		0.029242	0.063993	0.24879	0.59319	0.019255	0.037946	0.22089	0.57357		140.67	12.072	107.27	14.385	8.592	68.881	78.587	21.024
104388	31.1	cell.organisation		0.409835	0.371462	0.340871	0.0742505	0.0781986	0.146874		0.43661	0.299516	0.460621	0.442592	0.396163	0.399979	0.256802	0.432902	0.164757	0.491374	0.42689	0.280461		0.26386	0.21939	0.61475	0.46207	1.2821		0.31023	1.3599		0.12266	0.2113	0.31474	0.7314		0.22203	0.23779	1.231		118.99	76.927	181.66	84.22	65.307	144.96	125.74	76.415
104431				1.12289	1.82146	1.56469	0.163918	0.367648	0.557115		1.28329	1.04639	0.930101	1.23179	1.64478	1.8138	1.49102	2.33627	0.999549	1.39175	1.54036	2.32708		0.068037	0.072286	0.14092	0.25554	0.92893		0.24917	0.95092		0.077328	0.057893	0.15447	1.0142	0.076617	0.061764	0.15238	1.0026		80.639	55.944	169.64	107.84	7.6098	43.445	84.64	54.658
104512	29.1.1	protein.aa activation.tyrosine-tRNA ligase		0	0	0	0	0	0		0	0	0	0	0	0	0	0	0	0	0	0								0.36368	0.6924
104657	29.5	protein.degradation		0	0.0209587	1.36978	0	0.028624	2.73956		0	0	0	0	0.0606382	0.0231966	0	0	0	5.47911	0	0								0.50671	1.6542
104732	29.1.10	protein.aa activation.methionine-tRNA ligase		0.509795	0.481982	0.70302	0.503302	0.359303	0.644726		1.18948	0.533578	0.316123	0	0.931304	0.607411	0.242068	0.147147	1.44242	1.0053	0.364359	0		0.24418		0.090563				#N/A	0							0.1361				56.885		138.91
104778	27.4	RNA.RNA binding		0.267683	0.403716	0.268873	0.0933405	0.335017	0.232244		0.219015	0.407675	0.222734	0.221308	0.803371	0.551714	0.180482	0.0792967	0.615437	0.160333	0.121602	0.17812		0.086244		0.092187	0.29518	0.66247		0.23906	0.60409		0.093364	0.098675	0.24955			0.4816				66.846		5.7771	5.1048	9.0729	24.597	26.61	12.012
105119	17.2.1	hormone metabolism.auxin.synthesis-degradation		0.0762614	0.204842	0.232898	0.0649467	0.261485	0.282565		0.156422	0.0600802	0.0885433	0	0.596775	0.0689071	0.0883487	0.0653368	0.638417	0.201101	0.0920739	0		0.13293						0.26875	0.54218		0.244				0.31542	0.18979	0.1983			33.141					122.15
105267	27.3.99	RNA.regulation of transcription.unclassified		1.43954	1.3814	1.25688	0.250574	0.357205	0.359803		1.4839	1.16127	1.75848	1.35449	1.44036	1.69049	1.52604	0.86871	0.916761	1.0499	1.73067	1.3302		0.099921	0.069657	0.078847	0.28421	0.72528		0.29615	0.5348		0.050794	0.11497	0.19924	0.35307		0.04229	0.25429	0.50466		116.52	46.868	25.658	27.055	13.585	70.483	30.883	29.241
105305	28.99	DNA.unspecified		0	0	0	0	0	0		0	0	0	0	0	0	0	0	0	0	0	0								0	#N/A
105410	27.3.67	RNA.regulation of transcription.putative transcription regulator		0.0181504	0	0	0.0363008	0	0		0	0.0726016	0	0	0	0	0	0	0	0	0	0								0	#N/A
105469	29.3.3	protein.targeting.chloroplast		0	0	0	0	0	0		0	0	0	0	0	0	0	0	0	0	0	0								1.0096	0
105568				0	0	0	0	0	0		0	0	0	0	0	0	0	0	0	0	0	0								0.36871	0
105722	31.1	cell.organisation		0.352686	0.319268	0.234304	0.149387	0.0301307	0.0789563		0.203994	0.55969	0.311497	0.335563	0.27772	0.34262	0.340334	0.316396	0.270074	0.116185	0.269145	0.28181		0.077092	0.05649	0.092586	0.35294	1.2161		0.31023	1.0896		0.076954	0.088578	0.27245	0.85561	0.11436	0.055102	0.23549	0.73033		154.03	85.494	51.118	27.178	8.8468	96.761	50.63	123.61
105734	29.4	protein.postranslational modification		15.4093	12.0644	13.1865	3.13855	2.72432	1.81845		11.8114	14.0585	16.7575	19.0099	10.8702	10.0379	11.2721	16.0775	12.2462	13.0686	11.6585	15.7725		0.0081366	0.045093	0.11225	0.39473	0.76499		0.35923	0.65351		0.023837	0.055774	0.26201	0.56707	0.017525	0.030729	0.21308	0.55928		144.98	90.406	35.838	29.702	17.362	225.14	92.692	52.916
105806	27.4	RNA.RNA binding		0.0775103	0.124309	0.104317	0.0465017	0.089031	0.133886		0.139495	0.0851784	0.0516458	0.0337224	0.211408	0.147828	0.138	0	0	0.280216	0.137053	0								0.88281	3.3983		0.079105	0.18191	0.57294			0.13216	0.48512								10.788	28.658	4.973
105918	29.4	protein.postranslational modification		0	0.00888324	0	0	0.0177665	0		0	0	0	0	0.035533	0	0	0	0	0	0	0								0.43893	0
105992	20.2.99	stress.abiotic.unspecified		0	0	0	0	0	0		0	0	0	0	0	0	0	0	0	0	0	0								0	0
106360	31.3.1	cell.cycle.peptidylprolyl isomerase		0	0	0	0	0	0		0	0	0	0	0	0	0	0	0	0	0	0								0.24396	0.37182
106366	29.5.11	protein.degradation.ubiquitin		0	0	0	0	0	0		0	0	0	0	0	0	0	0	0	0	0	0								0.29111	1.8238
106740	29.2.4	protein.synthesis.elongation		0.998051	0.628805	0.977671	0.311541	0.81835	0.398498		1.05306	0.983432	1.35675	0.598965	1.84321	0.116501	0.165113	0.390396	1.0679	1.49914	0.603806	0.739848		0.058761		0.14811	0.27968	0.74518		0	0		0.037161			0.49013		0.040574	0.14142	0.47317		124.04		61.233	13.34	15.075	114.04
106748	31.1	cell.organisation		0.415531	0.137526	0.0851147	0.0655761	0.14942	0.0636637		0.418269	0.499817	0.340377	0.403659	0.324178	0.190485	0.0354386	0	0.12458	0	0.141963	0.0739152		0.071756	0.067744	0.17271	0.54526	1.2504		0.66488	2.7354		0.10332	0.12619					0.35563	1.6164		121.79	63.326	40.507	24.931	146.11	72.084	26.284
107210	20.2.1	stress.abiotic.heat		0.0390383	0.0496734	0.134043	0.0519029	0.0400185	0.0785775		0	0.109587	0.0465665	0	0.0852877	0.082994	0.0201949	0.0102169	0.0277945	0.137265	0.216515	0.154597				0.21578	0.73262			0.44989	1.143		0.11773	0.44416				0.2599	0.27293	1.2344				95.338	5.0407		93.082	44.194
107215	27.2	RNA.transcription		0	0	0	0	0	0		0	0	0	0	0	0	0	0	0	0	0	0								#N/A	#N/A
107287				0.131141	0.119183	0.218149	0.105909	0.074189	0.0803776		0.284906	0.110454	0.0455845	0.0836185	0.0699613	0.0465975	0.153608	0.206565	0.327158	0.21701	0.193192	0.135236				0.1647				0.22608	0.66532				0.30774	0.86707		0.15141	0.19813					35.704					26.667
107359	26.9	misc.glutathione S transferases		0.380553	0.476973	0.64516	0.185124	0.515781	0.382686		0.447559	0.12783	0.566173	0.38065	1.22329	0.414848	0.174763	0.0949911	1.1838	0.561899	0.556389	0.278552		0.11473	0.093759	0.12409	0.66248	0.61158		0	0.8244		0.11384	0.11965	0.16527		0.10788	0.097183	0.14846	0.31999		46.658	50.017	22.134	73.568	86.195	93.931	64.846	40.659
107474	29.6	protein.folding		0.781551	0.68949	0.679454	0.100334	0.267764	0.348427		0.791847	0.665674	0.759863	0.908819	0.386883	0.70427	0.631064	1.03574	0.439993	0.431352	0.671791	1.17468		0.10371	0.10452	0.11906	0.36216	0.83257		0.33709	0.87529		0.060911	0.093142	0.26791	0.61533	0.053268	0.073052	0.25478	0.6195		53.867	74.215	90.922	84.633	109.15	180.2	92.097	89.188
107731	20.2.1	stress.abiotic.heat		0.0147805	0.0424138	0.0224073	0.0188668	0.0287723	0.0258859		0	0	0.0394103	0.0197117	0	0.0553701	0.0635796	0.0507054	0	0	0.0438425	0.0457866					0.37499			0.43332	#N/A			0.12817	0.33624	0.80022			0.38092	0.75597					19.184			10.995	1.4628
107789	30.5	signalling.G-proteins		0.00977176	0.0437694	0.022179	0.0195435	0.0361346	0.0258938		0	0.0390871	0	0	0.0289989	0.0671337	0.0789449	0	0	0.0396757	0.0490402	0								0.62068	0.1382			0.17698														7.1358
108173	29.3.4.1	protein.targeting.secretory pathway.ER		0	0	0	0	0	0		0	0	0	0	0	0	0	0	0	0	0	0								#N/A	#N/A
108398	29.4	protein.postranslational modification		0.0658538	0.0240362	0.007472	0.0149053	0.0316623	0.014944		0.0881777	0.0577113	0.0579598	0.0595665	0.0667345	0	0	0.0294104	0	0	0.029888	0				0.18373	0.098091	0.36562		0.60742	0		0.040273											10.118	175.49	105.83	116.36
108477	29.2.3	protein.synthesis.initiation		0	0	0.00337228	0	0	0.00674457		0	0	0	0	0	0	0	0	0	0	0.0134891	0								0.38268	#N/A
108674	27.4	RNA.RNA binding		1.61096	1.21281	0.914809	0.77051	1.19937	0.398585		2.47057	1.11897	0.821961	2.03233	0.861128	0	1.12987	2.86022	1.31729	0.473721	0.689863	1.17837		0.21734	0.088001	0.50794	0.48611	0.9642		0.30195	0.63396				0.89957	1.1361				0.69172		42.853	58.559	150.87	19.542	4.0554			14.465
108953	21.5	redox.peroxiredoxin		1.15769	0.895147	0.862593	0.207033	0.168355	0.278642		1.33065	1.32325	0.904881	1.07198	0.753057	0.78712	1.12483	0.915582	1.01597	1.07181	0.457811	0.904784		0.013214	0.06416	0.047654	0.10634	0.47206		0.091424	0.61958		0.051376	0.030666	0.12839	0.26799		0.029853	0.11443	0.18544		180.66	35.58	39.342	31.717	42.614	43.513	95.218	133.2
108954				0.0736065	0.0743582	0.116445	0.0850199	0.0908202	0.136961		0.149809	0.144617	0	0	0.112465	0.184968	0	0	0.264807	0.200972	0	0		0.93702						#N/A	0			0.43808				0.44344				61.352						9.0574
110525	28.1.3	DNA.synthesis/chromatin structure.histone		0	0	0	0	0	0		0	0	0	0	0	0	0	0	0	0	0	0								0	0
111290				0.181058	0.206692	0.0856241	0.133794	0.141275	0.120951		0.264659	0.162029	0.297544	0	0.319276	0.258781	0.24871	0	0.256576	0	0.0859204	0		0.057673			0.33769			0.3828	0		0.048228	0.28897								33.09			6.8591		28.883	58.036
111330	25.6	C1-metabolism.methylenetetrahydrofolate reductase		1.53953	1.62798	1.42483	0.526413	0.695617	0.534554		0.826055	1.51526	2.06584	1.75095	0.807206	1.37163	2.42362	1.90945	0.777357	1.2011	1.79541	1.92546		0.050857	0.026792	0.11659	0.53195	0.7903		0.47382	0.74755		0.038571	0.096238	0.45938	0.77472	0.08338	0.061313	0.421	0.76504		103.64	87.835	44.201	15.705	10.432	77.71	60.531	14.789
111372	3.5	minor CHO metabolism.others		0.289611	0.260421	0.377909	0.243997	0.153146	0.26026		0.650505	0.22397	0.157223	0.126748	0.430844	0.237536	0.308941	0.0643615	0.744621	0.329144	0.307832	0.13004			0.70621	0.14027	0.166	0.36919		0.17365	0.47867		0.11905	0.083222	0.22199		0.15214	0.81444	0.13335	0.20988			89.763	127.71	45.482	14.98	174.79	140.07	21.288
111453	29.1.3	protein.aa activation.threonine-tRNA ligase		0.400557	0.724827	0.615385	0.0728717	0.510983	0.546905		0.301296	0.466036	0.442146	0.392751	0.363016	1.37968	0.87883	0.277781	1.41989	0.481272	0.340924	0.219449		0.23065	0.044063	0.19051	0.61588	1.4727		0.4453	1.1857		0.10457	0.082785	0.34993	1.451	0.02814	0.19957	0.31165	1.0753		134.93	133.64	53.631	32.631	19.681	69.402	75.445	53.203
111544	27.4	RNA.RNA binding		0	0	0	0	0	0		0	0	0	0	0	0	0	0	0	0	0	0								0	0.85856
111690				0.00532288	0.033339	0.0136604	0.0106458	0.0192896	0.0157942		0	0	0.0212915	0	0.0141317	0.0199955	0.0451688	0.0540599	0	0.0263353	0	0.0283062								0.20678	#N/A					0.43531
111715	9.3	mitochondrial electron transport / ATP synthesis.electron transfer flavoprotein		0	0.026532	0	0	0.053064	0		0	0	0	0	0	0	0	0.106128	0	0	0	0								3.3743	#N/A					0.57986
111778	10.1.9	cell wall.precursor synthesis.MUR4		2.22856	3.17531	3.20793	0.380961	1.07287	0.919428		1.82603	1.98803	2.48388	2.61628	2.20052	2.55885	3.31641	4.62548	2.1864	2.68624	3.85795	4.10114		0.037677	0.027405	0.089622	0.63703	1.9225		0.60038	2.085		0.086919	0.25383	0.68948	2.0355	0.056194	0.19941	0.53444	2.0538		49.087	118	31.936	18.195	29.047	16.6	29.599	64.033
111793				0	0	0	0	0	0		0	0	0	0	0	0	0	0	0	0	0	0								0	0
111975	33.99	development.unspecified		0	0	0.0147954	0	0	0.0176343		0	0	0	0	0	0	0	0	0	0.0242391	0.0349426	0								0	#N/A
112209	31.3.1	cell.cycle.peptidylprolyl isomerase		0	0.0678022	0.0854917	0	0.0394292	0.0626428		0	0	0	0	0.0445961	0.0704052	0.122299	0.0339083	0.10318	0.0889633	0.149824	0								0.36195	0.22594				0.35728				0.26872										43.114
112211	29.1.21	protein.aa activation.histidine-tRNA ligase		0.0635857	0.15647	0.0792574	0.0157877	0.152977	0.0149447		0.0745301	0.0736949	0.065391	0.040727	0.363206	0.102014	0.160658	0	0.100559	0.0680826	0.0697143	0.0786743				0.16751	0.26448	0.97391		0.27848	0.61174		0.08042	0.093386	0.19987			0.042456	0.18909	0.65325				58.626	9.8378	0.064903	124.24	35.316	33.564
112222	27.3.99	RNA.regulation of transcription.unclassified		0.0864179	0.14027	0.0565028	0.106121	0.0418714	0.0662411		0	0	0.217066	0.128605	0.144112	0.10961	0.109265	0.198093	0	0	0.127031	0.0989805					0.46334	0.72428		0.36836	0														15.886	44.097
112349				0.556196	0.814957	0.77622	0.21397	0.180694	0.211534		0.693134	0.389353	0.358646	0.78365	1.04356	0.744069	0.854909	0.617292	0.990663	0.800281	0.829065	0.484873		0.17938	0.057739	0.089271	0.24998	1.4672		0.23281	1.4663		0.26948	0.097349	0.23302	1.1664	0.095561	0.060524	0.21993	1.0154		81.556	15.127	2.306	13.381	14.569	110.83	13.385	17.106
112378	31.1	cell.organisation		0	0.010238	0.0383587	0	0.0204761	0.0767173		0	0	0	0	0.0409521	0	0	0	0.153435	0	0	0								0.24901	1.4434
112569				0	0	0	0	0	0		0	0	0	0	0	0	0	0	0	0	0	0								0.2764	0.33601
112723	34.16	transport.ABC transporters and multidrug resistance systems		0.0161821	0.0210334	0.0428406	0.0216041	0.0167077	0.0115979		0	0	0.0190833	0.0456453	0.00908484	0.0194109	0.0104991	0.0451389	0.0493575	0.0389078	0.0546303	0.0284669					0.49763	1.881		0.40133	1.3014					1.7073		0.12482	0.34928						26.164	15.412
112730	6	gluconeogenese/ glyoxylate cycle		0.733005	0.814967	1.00057	0.0602339	0.264967	0.460302		0.788978	0.726297	0.76535	0.651395	1.01251	1.02034	0.768837	0.458185	1.65973	0.931841	0.810556	0.600172		0.088673	0.11522	0.10709	0.3753	0.75735		0.30543	0.68013		0.080781	0.10555	0.27078	0.53968	0.078098	0.12539	0.23385	0.62459		169.37	124.14	125.47	71.429	39.518	123.12	84.789	58.926
112806	29.8	protein assembly and cofactor ligation		4.23383	3.2268	3.18364	1.72621	0.651854	0.468919		3.9996	3.49865	2.73433	6.70274	3.42094	3.67261	3.55239	2.26125	3.04744	3.10788	3.84321	2.73605		0.050334	0.032032	0.077913	0.27512	1.6186		0.25001	1.6458		0.035539	0.051986	0.1789	0.67409	0.020853	0.038554	0.14582	0.65735		96.305	109.37	39.094	21.091	15.1	87.943	80.06	83.381
112931				0	0	0	0	0	0		0	0	0	0	0	0	0	0	0	0	0	0								0	#N/A
112975	27.3.2	RNA.regulation of transcription.Alfin-like		0.328378	0.240103	0.335173	0.166338	0.173932	0.0722249		0.422267	0.088374	0.347061	0.45581	0.168478	0.178571	0.115666	0.497699	0.403216	0.370164	0.236291	0.331019					0.41623	1.5578		0.3754	1.0379		0.33152			1.44		0.17774		1.1706					2.2718	2.8291	7.5847
113074	29.3.1	protein.targeting.nucleus		2.58477	1.8692	2.47295	0.597448	0.201432	1.00587		1.76745	3.0389	2.51081	3.02194	1.56832	1.99319	1.94826	1.96703	3.93938	2.2219	1.6612	2.06933		0.033561		0.0984	0.28316	0.71724		0.26522	0.76926		0.0174	0.070881	0.20673	0.60583	0.46442	0.10436	0.16167	0.6909		175.44		40.236	8.327	15.181	26.02	37.437	44.975
113185	30.4.02	signalling.phosphinositides.phosphatidylinositol 4-kinase		0.0325403	0.0483716	0.0491779	0.0119969	0.0214534	0.0102862		0.0441699	0.0396581	0.0172448	0.0290884	0.0523812	0.0622475	0.0619253	0.0169323	0.047075	0.0528001	0.0606395	0.0361969				0.12587		0.91932		0.18257	#N/A		0.035672	0.060801	0.26743			0.059551	0.266	0.86626				86.533		5.0901	157.34	159.6	16.305
113296	18.1.1	Co-factor and vitamine metabolism.molybdenum cofactor.gephyrin		0.114849	0.0993053	0.0899412	0.133031	0.121976	0.128229		0.242551	0.216847	0	0	0.147677	0.249544	0	0	0.277874	0.0172949	0.0645956	0		0.23988	0.052405	0.16702				0.14323	0.85053		0.0056924	0.19122			0.045329					153.12	76.37	84.15			24.324	363.03
113366				0.371524	0.133682	0.505098	0.247171	0.0823339	0.267211		0.638962	0.506708	0.0913752	0.249049	0.103887	0.159766	0.232392	0.0386833	0.828124	0.558252	0.451686	0.182328		0.098086	0.053341	0.14554		0.58106		0.12495	0.85038						0.068623	0.11763	0.17939			44.953	134.92	61.375		0.41155
113407	30.3	signalling.calcium		0.971833	0.501668	0.611438	0.726484	0.0865332	0.590561		0.562041	2.0601	0.654128	0.611066	0.373983	0.525642	0.543334	0.563713	1.44991	0.0775987	0.382084	0.536162		0.13061	0.07926	0.10753	0.34694	0.79215		0.29611	0.85022		0.12169	0.16173	0.26242	0.6171	0.077474		0.21677	0.63989		144.92	58.281	51.452	8.0823	25.746	153.16	66.204	23.729
113438				0.968773	0.931179	0.715894	0.727881	0.613341	0.677679		0	1.02897	1.08062	1.7655	0.0789626	1.04658	1.05717	1.54199	0	0.998762	0.344414	1.5204					0.27969	0.66298		0.25741	0.63798			0.071961	0.22391	0.58042		0.048207		0.64705					3.0773	1.1997		15.754	14.803
113656	16.1.4.2	secondary metabolism.isoprenoids.carotenoids.phytoene dehydrogenase		0.00367912	0	0.00456388	0.00735825	0	0.00912777		0	0	0	0.0147165	0	0	0	0	0	0.0182555	0	0								0.24108	0
113685				1.9591	0.808417	0.525948	1.44757	0.976898	1.0519		0	3.35531	1.82793	2.65317	1.96956	0	0	1.26411	0	2.10379	0	0				0.050058	0.3136	1.0133		2.5252	#N/A		0.026035					0.028225						9.2821	5.1528	0.97757	101.58
113805				0.0169862	0.00946755	0.00231558	0.0140455	0.00801669	0.00463116		0.0333685	0.0214556	0	0.0131207	0.0187618	0.0124498	0	0.0066586	0.00926231	0	0	0		0.23352						0.31626	#N/A											82.563
113900	27.1.1	RNA.processing.splicing		0.0166383	0.0712783	0.121763	0.0283756	0.0992247	0.13466		0.00770142	0	0.0588519	0	0.210432	0.0746808	0	0	0.309034	0.123345	0.0546739	0								0.18346	0.61226
113915	11.1.9	lipid metabolism.FA synthesis and FA elongation.long chain fatty acid CoA ligase		0.300938	0.419153	0.387704	0.125637	0.157505	0.298379		0.237704	0.439583	0.366407	0.160059	0.246794	0.33074	0.511479	0.5876	0	0.333028	0.519631	0.698158		0.044492	0.1461	0.097795	0.21372	0.63947		0.25	0.64614		0.039523	0.10871	0.23699	0.47201		0.07808	0.19649	0.6706		97.081	153.37	51.847	31.129	0.053361	140.17	60.73	26.872
113924	23.1.2.8	nucleotide metabolism.synthesis.purine.SAICAR lyase		1.20371	0.833528	0.943405	0.478951	0.444803	0.190847		1.90618	0.875244	0.924811	1.10859	1.12008	0.302201	0.640344	1.27148	1.22343	0.794699	0.885501	0.869993			0.35177	0.26358	0.30433	0.82829		0.31472	0.91367		0.15582	0.166	0.41132	1.0383	0.2026	0.35557	0.25264	1.0099			267.39	75.569	72.915	13.539	192.34	131.61	42.895
114160	29.5.2	protein.degradation.autophagy		0.0299984	0.0224401	0.00736381	0.0142975	0.016547	0.0147276		0.0385092	0.0222252	0.0141356	0.0451237	0.023766	0.0398231	0	0.0261714	0	0	0.0294552	0					0.23832	0.45217		0.15735	#N/A		0.072183	0.083106					0.17496						17.261	14.044	34.876	28.183
114171	28.1	DNA.synthesis/chromatin structure		0.00481146	0.0812411	0.0239592	0.00962293	0.162482	0.0354113		0	0.0192459	0	0	0.324964	0	0	0	0.0749897	0	0.0208472	0								0.33415	0.97409
114273	30.5	signalling.G-proteins		0.0105695	0.00484545	0	0.0144476	0.0096909	0		0	0.0116695	0.0306085	0	0.0193818	0	0	0	0	0	0	0								0.3744	0
114298	11.1.4	lipid metabolism.FA synthesis and FA elongation.ACP oxoacyl reductase		4.24051	3.91578	4.35822	0.862235	0.925934	0.863645		3.68324	4.05652	5.5087	3.71358	4.15484	5.00372	2.7775	3.72705	4.5911	5.46389	3.86932	3.50859			0.09937	0.04879	0.23887	0.53338		0.17525	0.55694		0.0077845	0.041133	0.16905	0.34494		0.025155	0.11607	0.31172			182.02	12.872	48.701	17.589	8.6019	119.66	15.734
114351	27.3.99	RNA.regulation of transcription.unclassified		0.893936	0.813781	0.660553	0.759267	0.741117	0.566923		1.08254	0.326781	0.276808	1.88961	0.109966	0.475276	1.83224	0.837644	1.34391	0.475025	0.82328	0		0.11896		0.10559		1.1157		0.13879	1.2545		0.23445		0.080105	0.52976			0.125			96.169		81.272		23.476	36.913		265.54
114371	30.5	signalling.G-proteins		0.0317519	0.0622968	0.0209206	0.0363578	0.0435044	0.0150277		0.0839864	0	0.0246155	0.0184057	0.0674909	0	0.0992049	0.0824915	0	0.03436	0.0286125	0.0207097								0.30899	0		0.0682		0.2182	0.56611											73.109		8.5056
114378	27.1.19	RNA.processing.ribonucleases		0	0	0	0	0	0		0	0	0	0	0	0	0	0	0	0	0	0								0.82952	0
114491				0.0358881	0.0348671	0.0296313	0.0247077	0.0417118	0.0342732		0.05516	0.0483191	0	0.0400731	0	0	0.0563786	0.0830899	0	0	0.0617035	0.0568216						1.1466		0.44063	#N/A					0.76617			0.24299	0.81404						17.225
114692	29.4	protein.postranslational modification		0.564691	0.19415	0.154737	0.602371	0.0469413	0.0680026		0.154271	1.4491	0.440842	0.214554	0.139556	0.225244	0.171353	0.240446	0.194399	0.0911775	0.10354	0.22983		0.027832	0.56045	0.068096	0.24943	1.277		0.35119	1.1045		0.037082	0.087713	0.15042	0.47325	0.11281		0.20403	0.71504		90.723	237.64	457.26	112.88	135.69	196.4	12.435	19.458
114854				0.0064623	0.0169658	0	0.0129246	0.0339315	0		0	0.0258492	0	0	0	0.0678631	0	0	0	0	0	0								0.29228	0.40043
114912	29.2.3	protein.synthesis.initiation		0	0	0	0	0	0		0	0	0	0	0	0	0	0	0	0	0	0								0.64077	0.11148
115042				0.774361	0.391099	0.482678	0.32391	0.380992	0.185805		0.355838	1.13855	0.853874	0.749181	0.910003	0.377582	0.276812	0	0.70383	0.55815	0.384235	0.284499		0.3003	0.077219	0.17239	0.31795	0.6231		0.22325	0.48155		0.10769	0.23664	0.26126		0.11397	0.1293	0.35147	0.36405		93.085	77.465	93.596	29.848	25.359	66.425	21.973	41.838
115043	27.1.1	RNA.processing.splicing		0.547959	0.247947	0.0533949	0.664177	0.345639	0.0642214		0	1.34326	0.848578	0	0.759802	0	0.108835	0.123152	0	0.128803	0.0847767	0				0.92187	2.5706			0.42569	0													322.93	41.08
115047	13.1.6.5.1	amino acid metabolism.synthesis.aromatic aa.tryptophan.anthranilate synthase		0.0678299	0.0592613	0.0688228	0.0471903	0.0270484	0.0561272		0.0631073	0.134708	0.0480264	0.0254783	0.088496	0.075744	0.0398278	0.0329774	0.132493	0.0893858	0.0534123	0		0.082789		0.24363	0.43724			0.43641	0.939		0.12609	0.14284	0.41708	0.62719	0.069149	0.16216	0.28842			39.576		40.996	1.9774		45.812	10.394	2.7442
115081	29.6	protein.folding		2.08857	1.93828	2.17876	0.440704	0.175069	0.323951		1.95525	1.60674	2.12829	2.66402	1.7614	2.11944	1.81817	2.0541	2.57594	2.25552	2.08124	1.80236		0.08033	0.072989	0.12784	0.34053	1.015		0.31742	0.97814		0.067299	0.14946	0.31767	0.65036	0.031906	0.10595	0.25822	0.5367		143.04	57.457	55.813	21.501	39.893	126.32	61.702	25.155
115135	29.1.6	protein.aa activation.lysine-tRNA ligase		0	0	0	0	0	0		0	0	0	0	0	0	0	0	0	0	0	0								0	#N/A
115185				0.0191362	0.030413	0.0410149	0.0152836	0.0200475	0.0126388		0.0154029	0.0360081	0.025134	0	0.0204733	0.052587	0.0407332	0.00785837	0.0449459	0.049813	0.0470063	0.0222943		0.07051		0.13085	0.32892			0.28616	0.79369		0.14092	0.10191	0.41783		0.090641	0.078654	0.44902	0.63288		124.27		14.481	29.976		36.809	22.717	65.005
115213	29.5.11.20	protein.degradation.ubiquitin.proteasom		0.172757	0.231878	0.250384	0.0570941	0.125778	0.157445		0.228541	0.166446	0.199999	0.0960406	0.297621	0.0932547	0.165201	0.371435	0.18811	0.121659	0.212321	0.479447		0.27984	0.18273	0.11557	0.34054			0.2802	0.70489		0.1201		0.15375	0.62996		0.18642	0.24505	0.43742		87.599	8.5159	28.481	8.6779		34.633		42.835
115231	27.1.19	RNA.processing.ribonucleases		0.442261	0.542996	0.60019	0.325653	0.327124	0.246929		0.687927	0.131177	0.193115	0.756826	0.130557	0.721766	0.873915	0.445746	0.519668	0.655233	0.907109	0.318749			0.10411		0.54754	1.1249		0.29577	1.613		0.10101	0.094583	0.4875	0.8581	0.17871	0.074168	0.40251	0.78922			35.091		7.9545	29.176	72.426	62.143	77.901
115268	28.1.3	DNA.synthesis/chromatin structure.histone		0	0	0	0	0	0		0	0	0	0	0	0	0	0	0	0	0	0								#N/A	0
115272				0.567933	0.263172	0.308951	0.463665	0.118965	0.087168		0.301079	0.32523	0.383954	1.26147	0.211661	0.20912	0.441076	0.190832	0.263561	0.242081	0.294506	0.435657		0.028308	0.015633	0.041168	0.4273	1.4497		0.39717	1.4625		0.060304	0.075046	0.36884	0.93262	0.028643	0.10057	0.21578	0.91409		36.545	215.23	45.559	18.663	13.439	43.939	24.931	20.78
115411	29.5.11.20	protein.degradation.ubiquitin.proteasom		1.65747	2.15243	1.94267	1.11759	0.631525	0.676352		0.407843	2.03607	1.18118	3.00478	1.84253	2.14006	1.58955	3.03756	0.965946	2.10493	2.17619	2.52363		0.24797	0.13774	0.18805	0.36477	0.87747		0.29105	0.89954		0.073595	0.1125	0.20297	0.59648	0.051074	0.13852	0.23528	0.4848		40.375	317.25	35.632	36.855	9.0498	66.112	130.66	272.53
115432				0.0782172	0.0648564	0.0338483	0.0762111	0.0612676	0.0676965		0.109032	0.033972	0	0.169865	0.0526159	0	0.0590595	0.14775	0	0	0	0.135393			0.23589			0.58139		0.31838	0.89416					0.67075				0.75745			62.138			14.201
115639				0.0625936	0.0823077	0.056688	0.0117808	0.0101235	0.0387683		0.0683162	0.0568618	0.049355	0.0758413	0.070963	0.0777707	0.0942521	0.0862448	0	0.0796058	0.0835726	0.0635735				0.087824	0.29789	1.5329		0.32497	1.0326		0.017157	0.016201	0.25208	0.75443		0.037424	0.19765	1.1695				30.012	12.056	3.8698	141.15	205.79	9.0465
115641	26.6	misc.O- methyl transferases		0.214543	0.19938	0.167267	0.145022	0.105581	0.193281		0	0.255291	0.289144	0.313739	0.0713852	0.234321	0.321765	0.170051	0	0	0.343488	0.325578				0.14896	0.29017	0.58317		0.30206	0.70861			0.084235	0.23334	0.39577			0.22274	0.40322				12.788	11.851	62.615		9.8887	52.953
115715				0.722454	0.280922	0.459495	0.0535714	0.063344	0.371311		0.656727	0.764778	0.700806	0.767506	0.247596	0.355865	0.212973	0.307254	0	0.41613	0.518357	0.903493			0.044741		0.10244	0.36512		0.12997	0.39669									0.17507			74.85		10.551	5.9918
115716				0	0	0	0	0	0		0	0	0	0	0	0	0	0	0	0	0	0								0	#N/A
115751	2.1.2.1	major CHO metabolism.synthesis.starch.AGPase		0	0	0.00457528	0	0	0.00915057		0	0	0	0	0	0	0	0	0	0.0183011	0	0								0	#N/A
115803	29.5.11.1	protein.degradation.ubiquitin.ubiquitin		0	0	0	0	0	0		0	0	0	0	0	0	0	0	0	0	0	0								#N/A	#N/A
115936	34.1	transport.p- and v-ATPases		0.136416	0.230588	0.251929	0.0613407	0.125048	0.137616		0.0766163	0.182804	0.195421	0.0908243	0.0967181	0.163157	0.376964	0.285512	0.130093	0.211212	0.216799	0.449611		0.10269		0.17888	0.32122	0.61074		0.32963	0.7742		0.10251	0.10539	0.3264	0.67828	0.15823	0.064775	0.27882	0.7144		88.467		103.5	12.861	11.65	149.11	37.21	11.011
115978				17.5433	1.7484	23.3815	33.1103	2.48813	45.7075		0.451626	67.2043	0.989448	1.52777	0.409	0.595744	0.510025	5.47885	0.485773	91.9423	0.332429	0.765671		0.093066	0.33917	0.17193	0.34238	0.88902		0.28366	0.89543		0.099643	0.1084	0.27828	0.59772		0.14566		0.60113		216.26	157.28	82.53	9.8133	10.035	67.766	69.427	10.479
115988				0.372484	0.324615	0.282536	0.227385	0.11732	0.224437		0.412632	0.108454	0.655782	0.313067	0.22824	0.219331	0.408328	0.442562	0	0.462581	0.463437	0.204126					0.18687	0.50064		0	0				0.1533	0.40469		0.0742	0.10211						85.23	9.1096			1.8518
116096				0.258914	0.558543	0.612323	0.175311	0.650441	0.54445		0.00774549	0.352086	0.400973	0.274851	0	0.376229	1.49887	0.35907	0	0.377097	0.812671	1.25952						0.821		0.33364	0.90305				0.24692	1.0342			0.22053	0.58162						8.188			6.527
116128	27.3.67	RNA.regulation of transcription.putative transcription regulator		0	0.261523	0	0	0.363331	0		0	0	0	0	0.770485	0	0.275608	0	0	0	0	0								0	0
116226	27.1	RNA.processing		1.58241	1.90285	2.02299	0.719272	0.333457	0.67914		2.58454	1.57302	1.25175	0.920322	2.31577	1.86683	1.50138	1.92741	2.75976	2.2458	1.13649	1.94991		0.069167	0.073507	0.17093	0.47632	0.99937		0.38141	0.87855		0.13593	0.11117	0.3276	0.75438	0.1309	0.13269	0.27993	0.79054		268.02	172.54	97.033	28.304	18.254	193.85	97.899	155.78
116256	27.1.1	RNA.processing.splicing		0.911077	1.54568	1.28856	0.424937	0.511664	0.766287		0.764738	1.42404	1.03596	0.419576	2.30898	1.34714	1.30741	1.2192	0.587993	1.72491	2.14367	0.697655		0.23524	0.045234	0.22407	0.23041	0.57593		0.20626	0.6093		0.19913	0.22532	0.28153	0.4324		0.10537	0.22378	0.41791		145.86	261.79	98.51	46.27	23.427	81.585	88.391	69.7
116267	23.1.1.5	nucleotide metabolism.synthesis.pyrimidine.UMP Synthase		0.424766	0.418926	0.326754	0.224996	0.0707993	0.151231		0.190781	0.42661	0.728149	0.353523	0.373445	0.360267	0.425689	0.516304	0.223624	0.170689	0.460203	0.4525		0.050014	0.052546	0.083269	0.22896	0.51664		0.2713	0.55245		0.041271	0.058568	0.16192	0.49951		0.075279	0.16636	0.53563		271.58	57.33	18.703	229.12	6.8187	21.726	193.79	27.544
116503	29.5.11.3	protein.degradation.ubiquitin.E2		0.0935067	0.310338	0.236309	0.11889	0.246392	0.276617		0	0.0675974	0.0395054	0.266924	0.0997468	0.343408	0.644993	0.153206	0	0.417021	0.528215	0						0.55456		0	0				0.020739			0.072425	0.083195							7.8319			314.46
116646	28.1	DNA.synthesis/chromatin structure		0.188132	0.134014	0.118211	0.13601	0.0950441	0.0987529		0.288309	0.176436	0.287781	0	0.224511	0.157159	0	0.154387	0.241647	0.111575	0.119623	0		0.051937	0.11103	0.21964	0.72643			0.2955	1.28		0.1235									49.394	252.8	149.37	113.51		81.325
116760				0.110058	0.159074	0.130517	0.028702	0.142982	0.0403627		0.111888	0.0690108	0.132329	0.127005	0.012372	0.153917	0.116149	0.353859	0.190757	0.110862	0.115156	0.105292		0.14743	0.1111	0.34605	0.42419	0.83307		0.35761	1.0248			0.23343	0.40273	0.19452	0.22402	0.18459	0.42869	0.74484		59.123	95.959	68.503	40.744	87.023		59.675	25.641
116803	27.3.67	RNA.regulation of transcription.putative transcription regulator		1.10593	1.95668	3.55833	1.52453	2.09364	4.23713		0.100336	0.740277	0.228297	3.3548	0.209393	4.0885	3.41946	0.109353	0	9.70529	2.44079	2.08723		0.04741		0.16815		0.55314		#N/A	0.75424			0.058456	0.1501			0.0256	0.16703	0.34139		21.864		65.952		0.46818		30.952	21.356
116897				0.142426	0.192031	0.313483	0.164543	0.112791	0.104626		0	0.291282	0	0.27842	0.110153	0.35017	0.111794	0.196007	0.451395	0.19834	0.314412	0.289785		0.051893		0.27776		0.79288		0.25294	0.7842			0.16495		0.51175			0.2	0.52578		145.13		8.8055		6.4049		16.993
116921	30.5	signalling.G-proteins		0.0129616	0.01023	0.0271926	0.0156547	0.0204599	0.0543851		0	0.0315445	0.0203021	0	0.0409199	0	0	0	0	0	0.10877	0								0.76758	#N/A		0.19555						0.53015								2.814
116937	29.5.11.4.3.3	protein.degradation.ubiquitin.E3.SCF.cullin		0.276792	0.669173	0.344282	0.361175	0.835677	0.484934		0.0417447	0.198109	0.808285	0.0590308	0.0314171	0.151359	0.633552	1.86036	0	0.022279	0.315971	1.03888		0.25315		0.21496	0.42594	0.85258		0.2828	0.8621		0.14927	0.14498	0.30572	0.16066			0.30432	0.16659		14.616		68.807	31.886	22.183	58.383	13.616	44.373
116979	23.1.2.9	nucleotide metabolism.synthesis.purine.AICAR transformylase and IMP synthase		0.506116	0.630824	0.695043	0.303745	0.314246	0.296244		0.890936	0.508824	0.476057	0.148646	0.874203	0.830463	0.631836	0.186794	1.01302	0.646914	0.808564	0.311676		0.10898	0.19608	0.22301	0.33661	0.73917		0.22359	0.53696		0.20126	0.27845	0.32542	0.40437	0.099488	0.19621	0.22846	0.49169		170.44	152.96	70.598	87.577	75.804	196.98	63.175	74.231
117171				0.07291	0.0966392	0.39902	0.0889637	0.0416233	0.207378		0	0	0.110606	0.181035	0.0672829	0.0750115	0.157966	0.0862964	0.701277	0.340626	0.324591	0.229585						0.66699		0.11945	0.42508				0.27962		0.07081	0.15098	0.13109	0.58164						5.9562			31.43
117224	27.1	RNA.processing		0.0212045	0.0068467	0.0344125	0.032537	0.0136934	0.0398139		0.0686524	0.0161655	0	0	0.0273868	0	0	0	0	0.0718708	0.0657792	0								0.24918	0.61952							0.37315	0.30619
117306	29.1.22	protein.aa activation.asparagine-tRNA ligase		0.952529	1.04889	1.23386	0.385492	0.333168	0.28633		0.42054	0.91752	1.21564	1.25642	0.723667	0.799555	1.33405	1.33828	0.989856	1.01054	1.3506	1.58445		0.059434	0.063838	0.12454	0.32242	0.93592		0.30879	0.85241		0.080777	0.092371	0.2418	0.59199	0.03336	0.081255	0.19263	0.63515		142.03	30.225	39.556	85.75	19.729	62.29	94.718	55.184
117386	29.5	protein.degradation		0.3626	0.178498	0.0826823	0.393536	0.196388	0.0722279		0.0675969	0.569161	0.813643	0	0.0309866	0.274635	0.408371	0	0.189486	0.0591923	0.051544	0.0305072					0.35016			0.20367	0.72803				0.18449			0.088473							13.576				128.1
117550				0.26277	0.216958	0.146046	0.23938	0.180817	0.114033		0	0.402651	0.129607	0.51882	0.102589	0.0726652	0.222329	0.470247	0	0.173832	0.134762	0.27559		0.12421		0.092643	0.21489	0.52277		0.12822	0.77549				0.12334	0.20739		0.058752		0.2242		56.204		71.998	10.925	46.328			21.284
117553	19.1	tetrapyrrole synthesis.glu-tRNA synthetase		0.0479926	0.0131146	0	0.0701652	0.0262292	0		0	0	0.0432769	0.148693	0	0	0	0.0524585	0	0	0	0						1.2799		0.38667	1.2978															1.2484
117925	18.1	Co-factor and vitamine metabolism.molybdenum cofactor		0	0	0	0	0	0		0	0	0	0	0	0	0	0	0	0	0	0								0	0
118012	13.1.1.1.3	amino acid metabolism.synthesis.central amino acid metabolism.GABA.SSADH		0.458808	0.397608	0.541623	0.228814	0.0524543	0.100173		0.643219	0.241986	0.280689	0.669336	0.357647	0.380474	0.377504	0.474807	0.639889	0.549144	0.57474	0.402718		0.062993	0.039565	0.040122	0.11296	0.7275		0.08733	0.59536		0.024395	0.030345	0.083743	0.27838	0.058257	0.035518	0.069507	0.25977		68.219	29.347	27.337	30.686	21.557	47.807	73.568	47.786
118013	26.3	misc.gluco-, galacto- and mannosidases		0.0297177	0.0496246	0.0611543	0.0305552	0.0398746	0.0498115		0.0629621	0.0480331	0.00787554	0	0.0635343	0.094649	0.0403151	0	0.112646	0.0884098	0.0435617	0		0.48172		0.32585				0.32631	0		0.31127	0.35699				0.24504				102.23		140.65			200.23	130.49
118038	30.3	signalling.calcium		0.317667	0.146016	0.023338	0.102547	0.13634	0.0466761		0.275817	0.450005	0.336413	0.208435	0.328739	0.113808	0.141519	0	0	0	0.0933522	0		0.30502		0.10355	0.40268	3.067		0.37292	2.5756		0.43348		0.31369							201.13		12.101	15.445	12.105	374.31		2.3064
118046	26.26	misc.aminotransferases		0.0536613	0.0236051	0	0.0470525	0.0472102	0		0.114392	0.0451735	0	0.0550795	0.0944204	0	0	0	0	0	0	0						1.0513		0.34484	1.3172		0.05352													1.0735	3.0904
118061				0	0	0	0	0	0		0	0	0	0	0	0	0	0	0	0	0	0								0.29066	0.76697
118113	23.4.1	nucleotide metabolism.phosphotransfer and pyrophosphatases.adenylate kinase		0	0	0	0	0	0		0	0	0	0	0	0	0	0	0	0	0	0								0.33606	#N/A
118118	27.1.1	RNA.processing.splicing		0.151794	0.190183	0.23287	0.237286	0.153084	0.194355		0	0	0.107694	0.499481	0.257838	0.146444	0	0.356449	0	0.153379	0.344383	0.433717						0.67835		0	0					0.51687				0.48877						3.7567
118167	26.22	misc.short chain dehydrogenase/reductase (SDR)		0	0.00417358	0.0145865	0	0.00834715	0.029173		0	0	0	0	0.0166943	0	0	0	0.058346	0	0	0								0	#N/A
118171	2.2.2.1	major CHO metabolism.degradation.starch.starch cleavage		0.0443909	0.0219661	0.0736392	0.0414608	0.0439323	0.101383		0.0395004	0.100242	0	0.0378209	0.0878645	0	0	0	0.223623	0.034209	0.0367244	0		0.25412		0.15041				0.33608	1.6949		0.097232									12.78		79.886			57.208
118177	27.1.1	RNA.processing.splicing		0	0	0	0	0	0		0	0	0	0	0	0	0	0	0	0	0	0								#N/A	#N/A
118203	4.13	glycolysis.PK		1.44146	1.64524	1.62314	0.226335	0.368946	0.595477		1.43794	1.38497	1.19881	1.74411	1.18177	1.92536	1.51522	1.95859	0.991536	2.25842	1.25988	1.98274		0.055937	0.062596	0.1245	0.36865	0.9306		0.37765	0.96905		0.041831	0.10811	0.3088	0.80098	0.028363	0.09506	0.28902	0.84719		98.368	139.86	75.121	37.69	26.565	97.716	49.084	52.093
118364	13.1.1.2.1	amino acid metabolism.synthesis.central amino acid metabolism.aspartate.aspartate aminotransferase		0.569364	0.596856	0.577588	0.157319	0.197552	0.115487		0.801042	0.479885	0.533308	0.463221	0.587325	0.841631	0.600484	0.357982	0.409432	0.655611	0.650813	0.594497		0.06005	0.06192	0.099799	0.28181	0.60078		0.21153	0.59557		0.35045	0.18286	0.20404	0.39066	0.036239	0.065343	0.16109	0.48454		127.64	151.44	41.069	94.348	64.268	134.09	91.809	114.78
118469				0.460906	0.205236	0.362889	0.294385	0.136632	0.125457		0.156049	0.516706	0.327636	0.843234	0.335971	0.149065	0.0395439	0.296363	0.405449	0.176819	0.450253	0.419037		0.036082		0.037177	0.14044	1.1374		#N/A	#N/A		0.027785					0.076929	0.055295	0.55748		112.24		15.858	7.4486	0.91957	56.576
118550	27.1.1	RNA.processing.splicing		0.479766	0.315138	0.346072	0.443927	0.281168	0.152181		1.13697	0.215972	0.361543	0.204575	0.37156	0.689612	0.121098	0.0782836	0.486848	0.283821	0.452927	0.160691		0.13653	0.049286		0.26238	0.89983		0.12345	1.0089		0.054104	0.16976				0.15702	0.11896	0.67008		128.18	176.39		81.025	7.0431	116.02	98.344
118587	26.1	misc.misc2		0	0	0	0	0	0		0	0	0	0	0	0	0	0	0	0	0	0								0	0
118729				0.10247	0.0474302	0.0777324	0.0365319	0.0231743	0.0315933		0.106313	0.140965	0.109681	0.0529212	0.0364011	0.0430589	0.0811286	0.0291322	0.111313	0.0973341	0.0569852	0.0452969		0.097212		0.11504	0.27566	0.57994		0.2114	0.61879				0.23543			0.091454	0.17053	0.38362		69.4		49.965	37.039	3.2006			32.013
118974	29.2.4	protein.synthesis.elongation		0.46625	0.638193	0.663094	0.272837	0.305679	0.377405		0.457939	0.258666	0.29415	0.854246	0.255877	0.605011	0.693079	0.998803	1.08027	0.185849	0.801989	0.584266			0.046941	0.054589	0.32008	0.99819		0.22711	0.63663		0.086566	0.068372	0.2329	0.74626	0.015542		0.24599	0.51073			70.764	89.649	34.431	25.199	64.94	28.479	22.809
119219	4.2	glycolysis.PGM		0.412173	0.484561	0.480987	0.127273	0.0832093	0.0986163		0.554329	0.417461	0.244938	0.431963	0.515782	0.588046	0.414494	0.419922	0.56984	0.52592	0.485901	0.342288				0.042731	0.16518	0.54053		0.14613	0.58104		0.01886	0.13213	0.13752	0.76966		0.026326	0.1331	0.63827				45.479	12.468	30.568	16.749	110.52	24.908
119290	29.1.19	protein.aa activation.arginine-tRNA ligase		0.779902	0.894441	0.683909	0.17465	0.241696	0.342792		1.00974	0.633249	0.655498	0.821122	0.859662	1.19268	0.921446	0.603981	0.290667	0.92253	1.01518	0.507265		0.037008	0.048425	0.10579	0.32513	0.93434		0.29716	0.818		0.035022	0.076055	0.23266	0.64163	0.043464	0.055144	0.20156	0.65426		85.728	75.126	34.369	20.533	11.571	80.259	58.991	32.011
119317	31.1	cell.organisation		0.00140123	0.0188703	0	0.00280246	0.028234	0		0	0.00560491	0	0	0	0.060904	0.00691289	0.00766429	0	0	0	0								0.37592	#N/A
119356	27.2	RNA.transcription		0.0796994	0.0614514	0.04734	0.0549988	0.0554778	0.0570308		0.0876277	0	0.122074	0.109096	0	0.032233	0.0910882	0.122484	0	0.0186949	0.0416916	0.128973					0.35134	0.79926		0.29862	0				0.31931	0.53129				0.70522					9.7345	3.585			47.021
119384	29.5.3	protein.degradation.cysteine protease		0	0	0	0	0	0		0	0	0	0	0	0	0	0	0	0	0	0								0	0.76091
119395	13.1.1.3.11	amino acid metabolism.synthesis.central amino acid metabolism.alanine.alanine-glyoxylate aminotransferase		0	0.00575818	0.00547944	0	0.0115164	0.0109589		0	0	0	0	0	0	0.0230327	0	0	0	0.0219178	0								0.20249	0.36817
119554	29.1.07	protein.aa activation.alanine-tRNA ligase		0.0431788	0.0494916	0.0165376	0.0401898	0.02389	0.0115503		0.100937	0.0165602	0.0150353	0.0401823	0.0525045	0.0547731	0.0167015	0.0739872	0	0.0242647	0.024699	0.0171866		0.31224	0.091428			0.7334		0.50083	1.519		0.12815	0.13645		0.42551						115.22	0.46335			20.471	57.542	32.318
119597	29.2.5	protein.synthesis.release		0.265608	0.217239	0.168865	0.0682159	0.0812013	0.166941		0.284403	0.187657	0.348949	0.241425	0.308156	0.223196	0.110547	0.227058	0.343828	0.27641	0.0552227	0		0.042222			0.21176	0.68086		0.18587	0.71201		0.0064649	0.021578		0.44018		0.04137				139.62			13.53	11.967	30.493	199.65
119719	27.1	RNA.processing		0.12847	0.179169	0.115421	0.101075	0.184333	0.137337		0	0.144322	0.123333	0.246224	0.0645757	0	0.243727	0.408375	0	0	0.190242	0.271441				0.16143	0.40235	0.90636		0.3384	0				0.32705	1.7985			0.26968	1.2434				47.478	4.4397	4.7424			24.361
119793	27.1.2	RNA.processing.RNA helicase		0.0803014	0.134655	0.10132	0.0945039	0.143708	0.104887		0.202455	0.107057	0	0.0116927	0.295736	0.215058	0.0278249	0	0.246957	0.0956852	0.0626383	0		0.035903	0.46066	0.75663				1.8726	0		0.30545	0.53687			0.21055	0.33074	1.3568			217.66	0.28622	81.351			32.859	10.89
119861	7.1.1	OPP.oxidative PP.G6PD		0.0212622	0.0495857	0	0.0425244	0.0575444	0		0	0.0850488	0	0	0.0921311	0.106212	0	0	0	0	0	0								0.26373	0.65472		0.072345	0.13731													15.971	15.377
119900	27.4	RNA.RNA binding		0.765955	0.399431	0.230428	0.599184	0.390248	0.389128		0.315384	1.08533	1.44939	0.213717	0.961041	0.365314	0.160047	0.111322	0	0	0.808615	0.113096		0.035351	0.054657	0.087745	0.32947	0.79628		0.27157	0.82931		0.12232	0.094901	0.22814	0.64526			0.21295			89.817	82.093	75.592	132.3	11.987	262.26	256.57	23.767
119971	29.5.7	protein.degradation.metalloprotease		0.109205	0.0241329	0.0795469	0.0540616	0.0212392	0.03463		0.14534	0.106102	0.0339218	0.151455	0.0402463	0.0436202	0	0.012665	0.0512307	0.128583	0.0785874	0.0597867		0.036603	0.02399			0.81584		0.15287	0.96486							0.096824	0.11062	0.38925		1.9494	125.75			19.359
120305	12.2.99	N-metabolism.ammonia metabolism.unspecified		0.286076	0.587136	0.552141	0.263847	0.146026	0.0692396		0.596753	0.396626	0	0.150927	0.511192	0.62848	0.43726	0.771612	0.568329	0.546445	0.46313	0.630658				0.48437		0.59402		0.20503	#N/A		4.2846	5.2088		0.67175		3.7335	1.5385	0.25272				261.9		24.019	52.907	311.38
120324	29.4	protein.postranslational modification		0.0397412	0.0399004	0.0954377	0.0506881	0.0461673	0.110314		0	0	0.0531157	0.105849	0	0.0761898	0.083412	0	0.184775	0.196976	0	0		7.1494						#N/A	#N/A							5.8435				27.405
120341	31.3.1	cell.cycle.peptidylprolyl isomerase		0	0	0	0	0	0		0	0	0	0	0	0	0	0	0	0	0	0								0	0
120462	3.4.5	minor CHO metabolism.myo-inositol.inositol phosphatase		0.578444	0.518824	0.166095	0.642159	0.599781	0.267985		1.18627	1.07981	0	0.0476991	1.00232	1.07298	0	0	0	0.561425	0	0.102957		0.28562						0.33984	1.1086		0.46298	0.45459								186.8					66.133	93.993
120503				0.0540527	0.101205	0.13308	0.0626092	0.10878	0.0912475		0	0	0.102066	0.114145	0	0.0273302	0.141454	0.236036	0.109399	0.0536051	0.104718	0.264597					0.20029	0.1542		1.6002	#N/A				0.18353	0.033011		0.14574	0.24536	0.080463					22.189	5.3532			0.052559
120516	7.1.3	OPP.oxidative PP.6-phosphogluconate dehydrogenase		1.22805	1.58219	1.22869	0.416153	0.234726	0.769054		1.7662	1.2491	0.7572	1.1397	1.71636	1.83589	1.45031	1.3262	0.220987	1.95974	1.67212	1.06192		0.029735	0.045408	0.072512	0.22495	0.42812		0.24527	0.45411		0.067132	0.0767	0.12409	0.30436		0.089155	0.12914	0.31325		183.58	68.367	40.334	132.76	26.506	53.416	87.769	31.286
120727				0	0	0.00637161	0	0	0.0127432		0	0	0	0	0	0	0	0	0	0.0254864	0	0								0.33449	#N/A
120760	34.2	transport.sugars		0	0.668761	0.380104	0	1.33752	0.760209		0	0	0	0	0	0	0	2.67504	0	0	0	1.52042								#N/A	#N/A					0.24199
120842	29.5.11.20	protein.degradation.ubiquitin.proteasom		1.19626	1.06632	1.30744	0.44577	0.358699	0.370188		1.24708	1.7008	1.22255	0.614626	1.35871	1.36072	0.917267	0.628585	1.75007	0.890515	1.43783	1.15135		0.03996	0.14407	0.1512	0.41696	0.87463		0.38857	0.6264		0.075268	0.12036	0.33165	0.6475	0.063122	0.079821	0.30443	0.64549		55.492	263.78	71.84	18.812	14.653	47.883	46.287	82.922
120875	29.5	protein.degradation		0	0	0	0	0	0		0	0	0	0	0	0	0	0	0	0	0	0								0	1.1745
121098	30.5	signalling.G-proteins		0.0921869	0.10531	0.0734585	0.0515104	0.0312882	0.048894		0.0424111	0.122541	0.0551413	0.148655	0.0587075	0.12364	0.123282	0.115609	0.0283954	0.0391163	0.0930464	0.133276						0.60066		0.25394	0.71425		0.088704	0.05836		0.44864		0.13396		0.39888						10.107	44.103	9.4358
121156	26.1	misc.misc2		0.0092445	0.0350719	0.0215426	0.018489	0.0306596	0.0224082		0	0.036978	0	0	0.0732445	0.0255203	0	0.0415228	0.0530191	0.0155291	0.0176221	0		0.38863		0.41161				0.29656	0		0.21701									70.806		75.164			29.095
121167	34.16	transport.ABC transporters and multidrug resistance systems		0.120897	0.136581	0.186121	0.0379671	0.0279582	0.0828032		0.156308	0.119136	0.139436	0.0687072	0.174033	0.116244	0.141849	0.114198	0.11869	0.131948	0.193566	0.300279		0.054331		0.17854	0.43816	0.91158		0.44958	0.88118		0.074718	0.080271	0.38316	0.92466		0.1489	0.34959	0.77496		152.41		44.975	0.16259	13.509	86.806	97.468	18.576
121371				0	0	0	0	0	0		0	0	0	0	0	0	0	0	0	0	0	0								0.34524	0.082794
121526	27.3.55	RNA.regulation of transcription.HDA		0	0.0112732	0	0	0.0225463	0		0	0	0	0	0.0450927	0	0	0	0	0	0	0								0.17958	#N/A
121593	29.4	protein.postranslational modification		0	0	0	0	0	0		0	0	0	0	0	0	0	0	0	0	0	0								0.17574	0
121619	11	lipid metabolism		1.87872	2.48976	2.46938	0.534243	1.12374	1.45226		2.59899	1.85794	1.74387	1.31407	1.5647	3.57993	3.33741	1.47702	0.994182	4.2005	3.09021	1.59262		0.1187	0.026979	0.25341	0.93199	1.7383		0.92728	2.763		0.035134	0.43218	1.1614	1.2204	0.012835	0.35865	1.183	2.713		286.07	12.778	61.703	39.746	70.232	120.46	67.835	55.959
121621	29.5.11.5	protein.degradation.ubiquitin.ubiquitin protease		0.00750662	0.00856445	0	0.00969068	0.0101954	0		0	0.00970616	0.0203203	0	0	0	0.0140923	0.0201655	0	0	0	0								0.23936	0.67869					0.68104
121629				0	0.0487597	0.213901	0	0.0975195	0.323128		0	0	0	0	0	0.195039	0	0	0.682968	0	0.172635	0								0.19118	0.71763
121699	29.5.11.4.2	protein.degradation.ubiquitin.E3.RING		0	0	0	0	0	0		0	0	0	0	0	0	0	0	0	0	0	0								#N/A	0
121856	28.1.3	DNA.synthesis/chromatin structure.histone		0	0	0	0	0	0		0	0	0	0	0	0	0	0	0	0	0	0								#N/A	#N/A
121902	28.1.3	DNA.synthesis/chromatin structure.histone		0.127409	0.0636509	0.180048	0.101574	0.0681891	0.244085		0	0.125508	0.135698	0.248432	0.0140901	0.142984	0.0975293	0	0	0.107607	0.0726351	0.539951		0.078569		0.14725	0.53007	1.006		0	0			0.19434	0.4849				0.18919	0.51878		65.287		77.792	99.159	34.059		125.95	66.998
121923	34.5	transport.ammonium		0	0	0	0	0	0		0	0	0	0	0	0	0	0	0	0	0	0								0.3795	0
122124	29.2.4	protein.synthesis.elongation		3.80426	2.09539	3.27986	2.60676	0.838706	0.458178		0.140664	5.61152	5.72602	3.73885	2.38847	2.74822	0.863878	2.38101	3.40714	3.87228	2.96263	2.87738		0.13281	0.044918	0.099035	0.33392	0.73785		0.3877	0.78933		0.038891	0.063932	0.24917	0.53858	0.068923	0.052414	0.2582	0.50223		90.217	19.909	78.459	35.99	18.535	79.022	85.947	3.0695
122298	23.1.2.1	nucleotide metabolism.synthesis.purine.amidophosphoribosyltransferase		0.627459	0.805544	0.742675	0.151637	0.182896	0.156486		0.63344	0.632538	0.80748	0.436377	0.579496	0.989083	0.741167	0.912428	0.863789	0.805381	0.788547	0.512982		0.068029	0.10574	0.14872	0.40756	0.87285		0.4434	1.0123		0.063084	0.10523	0.2942	0.7556	0.084017	0.1075	0.24834	0.67588		54.272	70.382	26.15	46.053	37.542	93.194	54.426	29.777
122423	26.7	misc.oxidases - copper, flavone etc.		0.0125347	0.00720748	0	0.0250695	0.014415	0		0.0501389	0	0	0	0.0288299	0	0	0	0	0	0	0								2.0256	#N/A
122530	27.1	RNA.processing		0	0	0	0	0	0		0	0	0	0	0	0	0	0	0	0	0	0								0	0
122621	3.8.1	minor CHO metabolism.galactose.galactokinases		0.398387	0.339888	0.394967	0.235678	0.178698	0.17731		0.703297	0.451338	0.161036	0.277876	0.415492	0.551657	0.151787	0.240619	0.623627	0.412688	0.347157	0.196395		0.059961	0.095632	0.065024	0.14828	0.67813		0.2261	0.62014		0.070999	0.067315	0.1428	0.47139	0.051269	0.061466	0.12977	0.41387		90.071	58.443	48.616	6.3331	27.89	115.98	54.456	9.4093
122688	11.1.6	lipid metabolism.FA synthesis and FA elongation.enoyl ACP reductase		7.43503	7.64536	7.9439	0.604646	1.31621	0.817179		7.94143	7.76733	7.45055	6.58081	9.16077	8.18667	7.11335	6.12065	8.37715	7.57543	6.99561	8.82742		0.04751	0.024359	0.042347	0.17899	0.55076		0.1588	0.51239		0.010355	0.035101	0.11098	0.27765	0.0071137	0.022903	0.089708	0.29046		101.01	54.908	84.321	27.05	15.717	59.743	102.45	117.74
122741	29.2.3	protein.synthesis.initiation		0	0	0	0	0	0		0	0	0	0	0	0	0	0	0	0	0	0								0.19974	0
122771				0.031816	0	0	0.063632	0	0		0	0.127264	0	0	0	0	0	0	0	0	0	0								0	1.4177
122886	31.2	cell.division		0.156317	0.160914	0.157367	0.0782609	0.0638774	0.0699739		0.266895	0.153653	0.114953	0.0897681	0.203212	0.217266	0.146304	0.076873	0.200373	0.174177	0.200835	0.0540835		0.096266	0.31558	0.17479	0.20382	0.97095		0.20142	0.88665		0.20581	0.23049	0.3151	0.72781		0.1352	0.11079	0.19631		64.344	115.59	122.33	68.121	9.8821	181.82	214.34	44.22
122918				0.0670017	0.156071	0.22466	0.0866833	0.258701	0.449321		0	0	0.181884	0.0861231	0.542346	0.0598863	0	0.0220527	0	0	0	0.898642					0.23849	1.2519		0	0		0.051887	0.075758						0.63477					40.763	13.482	482.34	38.586
122924				0.392219	0.223282	0.154038	0.162551	0.102614	0.074529		0.256884	0.622781	0.384981	0.304231	0.293326	0.326849	0.115418	0.157537	0.16015	0.0566234	0.238216	0.161162		0.046497		0.14435	0.33292	0.84208		0.31656	0.77801		0.062334	0.13828	0.20843	0.52835			0.18157	0.68046		134.35		20.086	7.3339	17.929	21.417	40.56	3.7803
122970	11.1.1	lipid metabolism.FA synthesis and FA elongation.Acetyl CoA Carboxylation		1.20611	1.00105	1.1636	0.486779	0.52635	0.330971		1.93291	0.967438	0.904895	1.0192	1.41276	1.37938	0.927262	0.284777	1.56103	1.29091	0.99283	0.809616		0.098906	0.015223	0.05979	0.23096	0.69902		0.26806	0.78448		0.016539	0.12499	0.020802	0.46142		0.061413	0.093945	0.076888		55.777	199.9	7.8822	278.55	11.287	118.03	127.62	284.67
123048				0.174051	0.185321	0.125563	0.165155	0.0373518	0.106533		0	0.395466	0.176719	0.124019	0.189135	0.234624	0.145929	0.171595	0	0.0946864	0.153325	0.254241		0.24776		0.13776	0.24203	0.84984		0.29303	0.72539			0.13833	0.18063	0.51274			0.13045	0.58795		147.76		198.75	28.635	10.631		154.11	12.11
123147	11.1.9	lipid metabolism.FA synthesis and FA elongation.long chain fatty acid CoA ligase		0.102034	0.174984	0.184585	0.0575229	0.110492	0.0515042		0.065903	0.0865077	0.0685086	0.187217	0.272218	0.0161671	0.200658	0.210892	0.126955	0.243028	0.208886	0.159471		0.11643		0.16036	0.16465	0.36893		0.209	0.69718		0.071375		0.099228	0.23425		0.061359	0.11256	0.13818		121.43		23.516	33.327	198.32	91.21		75.236
123233				0.0212532	0.028194	0.0531085	0.0210176	0.0268731	0.060703		0.0497426	0.0218598	0.0134105	0	0.0469031	0.0550337	0	0.0108394	0.139287	0.0251628	0.0479838	0			0.23911		0.23214			0.098298	0.58111		0.35284	0.42695				0.09144	0.27315				2.3723		4.1364		318.22	117.84
123419	11.1.3	lipid metabolism.FA synthesis and FA elongation.ketoacyl ACP synthase		0.0189059	0	0.0199462	0.0378118	0	0.0398924		0	0	0	0.0756236	0	0	0	0	0	0.0797847	0	0								0.16722	0.52058
123427	27.1	RNA.processing		0.0155938	0.0327617	0.0307902	0.00582118	0.00554694	0.0207131		0.016799	0.0162076	0.0216906	0.00767812	0.0370522	0.0254676	0.037108	0.0314191	0.0386271	0.0126492	0.0564788	0.0154057		0.13293		0.12364	0.38283	0.78893		0.36345	1.0043		0.072589	0.11387	0.32176	0.9237	0.31623	0.10591	0.30211	0.6663		16.789		92.883	40.209	61.232	83.661	87.751	65.56
123463	17.2.1	hormone metabolism.auxin.synthesis-degradation		0.71747	1.13554	1.05834	0.203262	0.11756	0.12042		0.961348	0.488	0.633748	0.786782	1.01172	1.28826	1.08653	1.15565	1.11739	1.1945	0.995535	0.925929		0.11902	0.07655	0.090965	0.13062	0.43791		0.12273	0.44433		0.068626	0.0813	0.16264	0.43948	0.078166	0.061619	0.14939	0.4722		178.77	108.15	61.889	60.335	17.651	133.5	65.7	22.829
123507	29.5.5	protein.degradation.serine protease		1.29668	1.15704	1.47084	0.125908	0.246828	0.264766		1.1173	1.34526	1.40934	1.3148	1.19395	0.826118	1.42379	1.18431	1.09939	1.49298	1.57195	1.71907		0.02617	0.029352	0.065966	0.26218	0.48635		0.22287	0.42082		0.016253	0.062382	0.23161	0.47323	0.025178	0.036131	0.17543	0.4428		85.458	17.79	39.773	47.222	29.032	77.279	69.058	48.997
123644	28.1.3	DNA.synthesis/chromatin structure.histone		0	0	0	0	0	0		0	0	0	0	0	0	0	0	0	0	0	0								0	0.50367
123659				0	0.0112579	0.0114285	0	0.0225158	0.022857		0	0	0	0	0.0450316	0	0	0	0	0.0457139	0	0								0.26784	0.65877
126023	6.3	gluconeogenesis.Malate DH		0.886065	0.742063	0.698679	0.305577	0.427326	0.385667		0.550916	1.14938	0.703016	1.14095	0.530195	0.550867	0.504762	1.38243	0.301684	0.558304	1.21689	0.717837		0.074346	0.12305	0.15308	0.39935	0.86876		0.3103	1.1991		0.097221	0.16851	0.3296	1.1963		0.12789	0.40851	1.188		94.674	89.603	69.843	93.245	51.244	73.507	10.488	36.712
126030	13.1.6.5.2	amino acid metabolism.synthesis.aromatic aa.tryptophan.anthranilate phosphoribosyltransferase		0.0382397	0.0591889	0.0612465	0.0269584	0.050944	0.070913		0.0632185	0.0466202	0.0431203	0	0.074708	0.120319	0	0.041729	0	0.116113	0.128874	0		0.1168	0.13273					0.49557	1.0014		0.30353	0.15142				0.26764	0.16825			3.6586	39.407				63.793	103.59
126059	29.2.2	protein.synthesis.misc ribososomal protein		4.34283	2.64951	2.15037	2.66961	0.809922	0.541954		3.28654	7.64229	5.07359	1.36889	3.59476	2.72685	2.66053	1.61591	1.71373	1.90017	2.93652	2.05106		0.047048	0.052154	0.11825	0.40503	0.76262		0.39143	0.6897		0.032459	0.055712	0.26994	0.6478	0.030423	0.046517	0.22474	0.62467		91.532	67.759	64.385	39.119	27.556	91.67	98.831	31.286
126079	29.1.014	protein.aa activation.glycine-tRNA ligase		0	0	0	0	0	0		0	0	0	0	0	0	0	0	0	0	0	0		0.20824						0.4551	1.2813											53.979
126081	31.1	cell.organisation		0.0403042	0.031027	0.0192066	0.0276921	0.0247222	0.0230807		0	0.0632127	0.0490903	0.0489139	0.00920849	0.0102733	0.0555234	0.0491027	0	0.0305845	0	0.046242				0.1021	0.23965	0.76061		0.2973	0.89751				0.18043					0.49407				53.205	2.2604	12.726			0.22092
126153	27.1	RNA.processing		0.0275273	0.00954314	0.048734	0.0139673	0.0110715	0.0742338		0.0445649	0.0103661	0.0280713	0.0271069	0.0203989	0	0	0.0177737	0.156764	0.0381721	0	0		0.22499				1.1327		0.34372	1.4847							0.29639				65.461				60.657
126189	29.2.2	protein.synthesis.misc ribososomal protein		2.39884	3.20931	2.76658	1.49157	0.577436	1.32339		2.20768	1.66246	4.54566	1.17954	3.66661	2.60056	3.73733	2.83275	1.00499	2.59195	3.38409	4.0853		0.032196	0.043758	0.11709	0.39861	0.79122		0.33351	0.66555		0.038077	0.064298	0.2633	0.73143		0.041529	0.21356	0.54912		172.34	12.755	73.626	33.299	18.155	140.18	125.11	51.381
126232	13.1.7	amino acid metabolism.synthesis.histidine		0.514356	0.735378	0.792511	0.175209	0.31172	0.392395		0.737366	0.448107	0.549301	0.322649	0.690128	0.979391	0.96016	0.311832	1.13006	1.0335	0.750787	0.255699		0.0067802	0.14652	0.22541	0.41971	1.5128		0.39536	1.7885		0.061029	0.15044	0.36434	1.1378	0.039499	0.11634	0.28954	0.9549		140.61	30.076	97.221	4.97	4.7146	31.275	10.62	7.6266
126329	23.1.2.31	nucleotide metabolism.synthesis.purine.GMP synthetase		0.573083	0.839446	0.851116	0.105422	0.25254	0.38734		0.54625	0.607564	0.443953	0.694565	1.19024	0.626176	0.689031	0.85234	0.738824	0.656117	0.585088	1.42443		0.013062	0.030391	0.083314	0.27007	0.66437		0.23893	0.60932		0.026731	0.057834	0.21826	0.41137	0.028801	0.041782	0.1736	0.43521		73.145	80.977	62.693	6.6108	13.858	40.227	11.22	11.214
126346	27.3.34	RNA.regulation of transcription.Orphan family		0.0056085	0.0113773	0.011651	0.00649896	0.00694109	0.00908496		0	0	0.0105505	0.0118835	0.00621693	0.00931875	0.0216054	0.00836817	0	0.00940402	0.0208626	0.0163372					0.28179	0.80183		0.28561	#N/A				0.29007				0.24956	0.19632					11.9	2.1613			20.056
126382	34.1.1	transport.p- and v-ATPases.H+-transporting two-sector ATPase		4.43152	3.78341	4.02482	0.711221	0.146353	0.207415		4.27402	4.59801	3.57119	5.28288	3.62652	3.86527	3.69818	3.94365	3.81944	4.2321	3.87568	4.17206		0.022428	0.031973	0.062707	0.21768	1.1228		0.18443	1.0136		0.040768	0.055166	0.16281	0.60742	0.031359	0.03905	0.13772	0.57758		189.26	157.77	66.551	33.859	20.396	78.033	134.96	33.767
126518	13.1.3.5	amino acid metabolism.synthesis.aspartate family.lysine		0.534627	0.539141	0.522687	0.111975	0.14198	0.360596		0.585862	0.544561	0.632536	0.37555	0.558007	0.674662	0.584085	0.339809	0	0.804532	0.708102	0.578115		0.020756		0.063163	0.24635	0.72228		0.1768	0.48177		0.019554	0.054165	0.16867	0.38641		0.03054	0.16132	0.24778		42.724		29.476	19.261	13.475	33.547	15.625	31.118
126528				0.377134	0.57877	0.730219	0.0396797	0.167712	0.165525		0.32551	0.366886	0.403635	0.412504	0.372587	0.519935	0.751846	0.670714	0.605498	0.734612	0.618075	0.962693		0.039214	0.072321	0.17994	0.35842	0.75577		0.35997	0.82523		0.03516	0.063729	0.28652	0.7683	0.073658	0.050719	0.27601	0.78421		55.494	57.368	76.678	11.661	11.843	109.04	102.14	27.477
126557	29.2.3	protein.synthesis.initiation		0.309718	0.256323	0.272728	0.23568	0.194157	0.315147		0.474175	0.511021	0.253677	0	0.400321	0.413345	0.211627	0	0.560143	0.530767	0	0				0.1454				0.26256	0		0.089412	0.089255				0.06403						34.517			34.143	18.938
126671	29.5.5	protein.degradation.serine protease		0.761995	0.615202	0.505243	0.310197	0.23451	0.260815		0.708814	0.875503	0.363637	1.10003	0.550506	0.4929	0.455366	0.962035	0.894301	0.344345	0.411052	0.371273		0.098172	0.015169	0.035128	0.10331	0.6071		0.088788	0.55755		0.026628	0.057456	0.10411	0.56649	0.015477	0.052038	0.024413	0.48574		53.922	292.3	29.839	34.237	264.62	162.62	52.702	118.02
126673	29.2.3	protein.synthesis.initiation		1.2699	1.38698	1.35509	0.37225	0.476025	0.18457		1.07301	0.893651	1.36786	1.74507	1.01172	1.14507	1.31476	2.07636	1.24859	1.25561	1.63092	1.28525		0.07402	0.047995	0.11331	0.2727	0.24572		0.25961	0.082748		0.049685	0.08995	0.26137	0.21951	0.028253	0.077121	0.22336	0.44404		118.52	25.848	137.43	122.8	126.22	83.514	85.299	122.45
126754				1.94463	1.8203	1.61268	0.248508	0.137627	0.78863		1.57515	2.11398	2.03978	2.04963	1.858	1.62609	1.95069	1.84643	0.828666	1.10011	1.98908	2.53286		0.015666	0.068893	0.050817	0.32258	0.93247		0.29734	0.88846		0.019427	0.057166	0.20945	0.57067	0.030801	0.038098	0.16629	0.57782		151.89	104.77	74.24	50.169	12.566	71.808	85.982	44.754
126810	20.2.2	stress.abiotic.cold		2.83414	2.26109	3.00563	0.559865	0.902592	0.703224		3.66291	2.61436	2.62899	2.43029	3.59315	1.94597	1.58943	1.91581	3.99942	2.88298	2.34482	2.7953		0.077359	0.091833	0.073271	0.17354	0.45767		0.12937	0.36905		0.041869	0.035627	0.12249	0.33198	0.074142	0.049384	0.091868	0.25445		85.241	73.715	189.22	143.26	37.101	96.183	105.79	84.932
126820	8.2.10	TCA / org. transformation.other organic acid transformaitons.malic		0.821816	0.839134	0.986976	0.279664	0.118358	0.37614		0.426368	0.875027	0.901117	1.08475	0.796469	1.00397	0.830833	0.725264	0.728088	0.656137	1.47429	1.08938		0.021376	0.081407	0.067496	0.097672	0.98748		0.081727	0.78591		0.050434	0.052796	0.091722	0.38366	0.026	0.058138	0.055616	0.41425		88.301	129.15	55.034	71.867	23.854	107.88	95.399	70.108
126835	20.2.1	stress.abiotic.heat		13.7347	13.7839	14.4305	0.869191	1.23403	2.30539		12.632	14.6923	13.5594	14.0552	14.4286	12.3543	13.2275	15.1253	14.3283	13.4371	12.3	17.6567		0.035006	0.054467	0.11036	0.29253	0.91711		0.25639	0.89776		0.049533	0.10832	0.24034	0.69047	0.024987	0.080308	0.22194	0.70876		150.33	69.702	47.075	36.606	35.61	61.775	31.729	62.052
126853	29.2.2	protein.synthesis.misc ribososomal protein		0.0268326	0.0321233	0	0.0536653	0.0642465	0		0	0.107331	0	0	0.128493	0	0	0	0	0	0	0								0.42057	0.76518
126865	13.1.4.4.3	amino acid metabolism.synthesis.branched chain group.leucine specific.3-isopropylmalate dehydrogenase		2.50404	2.62772	2.62864	0.684592	0.466369	0.14675		3.2728	2.65458	2.47438	1.6144	3.11535	2.74267	1.9948	2.65806	2.55958	2.83772	2.61485	2.50241		0.27598	0.10291	0.31341	0.41198	0.84143		0.48329	0.84127		0.2038	0.13577	0.2606	0.87328	0.25259	0.31008	0.37788	0.81043		11.367	59.264	43.068	17.844	4.7992	110.83	76.509	22.586
126867				0	0	0	0	0	0		0	0	0	0	0	0	0	0	0	0	0	0								0.32091	0
126943	13.1.1.2.1	amino acid metabolism.synthesis.central amino acid metabolism.aspartate.aspartate aminotransferase		0	0	0	0	0	0		0	0	0	0	0	0	0	0	0	0	0	0								0.98	0
126960	29.2.1.1	protein.synthesis.mito/plastid ribosomal protein.plastid		0.6431	0.825704	0.458791	0.297239	0.191157	0.134648		0.928072	0.776279	0.632373	0.235678	1.09987	0.79342	0.750391	0.659138	0.285483	0.579767	0.420342	0.549573		0.088479	0.04663	0.090292	0.26792			0.22875	0.70843		0.057265	0.094374	0.14448	0.44767		0.053755	0.095554	0.45224		100.33	156.69	62.722	0.9454		125.23	37.022	2.8231
127039	29.5.11.20	protein.degradation.ubiquitin.proteasom		0.0433187	0.0167044	0.0627604	0.0427281	0.0334088	0.0926228		0.0803437	0.0132247	0	0.0797063	0	0	0.0668177	0	0	0	0.0548756	0.196166						0.77291		0.34168	0				0.23871				0.16111	0.39886						2.0361			33.5
127051	26.22	misc.short chain dehydrogenase/reductase (SDR)		0.209585	0.316064	0.409172	0.255149	0.142215	0.225005		0.581159	0.138319	0	0.118861	0.353802	0.498336	0.236268	0.175849	0.299993	0.557432	0.631724	0.14754		0.021964	0.046263	0.050344				0.10846	0.48121		0.079215	0.070754	0.13382	0.37344		0.054151	0.12363			192.43	25.076	70.319			87.023	14.129	2.0437
127079	1.1.40	PS.lightreaction.cyclic electron flow-chlororespiration		1.20007	1.38299	1.46405	0.265001	0.527428	0.587381		1.18514	1.45277	1.3244	0.837941	1.4498	1.64766	1.81101	0.623501	1.05823	1.85909	2.06705	0.871852			0.13238	0.2632	0.55592	1.7953		0.45129	2.3014		0.10467	0.25974	0.48753	3.093		0.17692	0.4117	2.4849			50.567	20.091	19.218	24.262	31.889	17.072	14.82
127172	34.9	transport.metabolite transporters at the mitochondrial membrane		0.617239	0.326259	0.467189	0.145832	0.122207	0.0718564		0.669227	0.508856	0.79997	0.490902	0.221366	0.245038	0.349012	0.489619	0.441814	0.379403	0.542966	0.504572			0.096118	0.088245	0.19813	0.52843		0.18336	0.48579		0.22647		0.16676	0.45591	0.2212	0.075792	0.14122	0.3446			30.934	14.516	24.232	14.204	92.022		1.6779
127247	29.2.2	protein.synthesis.misc ribososomal protein		5.56516	7.29922	5.09047	2.56856	1.4856	2.3009		5.89907	6.00968	8.27276	2.07915	7.84133	7.86094	8.39084	5.10377	2.47683	4.92967	8.08653	4.86886		0.031649	0.059201	0.11296	0.33432	0.7204		0.28603	0.62284		0.02867	0.072108	0.26303	0.58681	0.11384	0.084278	0.20619	0.56088		88.827	44.847	33.934	21.272	14.565	66.605	38.186	16.066
127297	29.5.11.20	protein.degradation.ubiquitin.proteasom		0.0919346	0.156884	0.0637848	0.117272	0.117879	0.12757		0.244903	0.122835	0	0	0.148188	0.28023	0.199118	0	0.255139	0	0	0				0.19037				0.31785	0.85226			0.16903	0.25634									27.119				16.963	2.1287
127317	9.1.2	mitochondrial electron transport / ATP synthesis.NADH-DH.localisation not clear		0.977908	0.694921	0.821155	0.403374	0.157365	0.219962		1.14415	1.46978	0.680377	0.617315	0.483108	0.69912	0.736049	0.861405	1.02535	0.990997	0.585904	0.682366		0.031866		0.044358	0.080517	0.5777		0.20682	0.63751		0.07506	0.03036	0.14409	0.42202		0.031423	0.091712	0.37592		134.29		33.009	78.957	3.3178	128.05	7.0573	9.3841
127384	13.1.3.2.1	amino acid metabolism.synthesis.aspartate family.threonine.threonine synthase		1.06065	1.86196	1.23003	0.0504227	1.48932	0.182109		0.999967	1.1141	1.04122	1.0873	1.06353	1.17291	4.09493	1.11645	1.45201	1.00994	1.1993	1.25887		0.47099	0.18274	0.13649	0.26996	0.57777		0.25983	0.6001		0.11598	0.12054	0.21714	0.55978	0.09646	0.10676	0.17039	0.44019		284.72	176.71	87.997	65.692	22.5	214.99	118.88	190.37
127508	29.3.1	protein.targeting.nucleus		0.0220914	0.078384	0.0488927	0.027225	0.0211563	0.0380936		0	0	0.0325323	0.0558334	0.0929903	0.0802616	0.0478929	0.092391	0	0.0734503	0.0841222	0.0379984					0.22481	0.9195		0.43538	0.76937		0.15994	0.12694	0.27429	0.90584		0.12406	0.25585	0.74017					66.16	28.703	105.4	62.113	11.902
127560	25.8	C1-metabolism.tetrahydrofolate synthase		0.392365	0.362004	0.382982	0.125038	0.101622	0.041805		0.455534	0.475263	0.431968	0.206696	0.484751	0.401969	0.257413	0.303884	0.40874	0.42171	0.373106	0.328373		0.053439	0.08523	0.087057	0.19405	0.46839		0.15849	0.45667		0.045384	0.074226	0.12287	0.28289	0.12874	0.08831	0.10896	0.25021		121.31	115.17	63.204	13.098	11.651	120.08	63.465	10.852
127638	29.4	protein.postranslational modification		0	0	0	0	0	0		0	0	0	0	0	0	0	0	0	0	0	0								0.24913	1.0708
127639	9.1.2	mitochondrial electron transport / ATP synthesis.NADH-DH.localisation not clear		0.0818838	0.0853185	0	0.163768	0.0995824	0		0	0.327535	0	0	0	0.188427	0	0.152847	0	0	0	0								0.1798	0.59231
127678	23.5.2	nucleotide metabolism.deoxynucleotide metabolism.pseudouridine synthase		0.343634	0.53507	0.520484	0.238697	0.0775607	0.154343		0	0.543994	0.380367	0.450175	0.450102	0.607192	0.594139	0.488847	0.551851	0.304437	0.670925	0.554722				0.10185	0.25776	0.58753		0.30681	0.6295		0.035127	0.070134	0.22913	0.43416			0.19157	0.45332				16.874	4.8883	0.90714	4.0609	10.369	1.046
127740				1.3547	0.667888	0.630472	0.926566	0.204516	0.474457		2.7274	0.811155	0.778753	1.1015	0.96958	0.515288	0.598891	0.587795	0.686622	0	0.68337	1.1519		0.38084	0.3235	0.12613	0.37872	0.8183		0.33655	0.79607		0.037588	0.10132	0.26713	0.53897			0.26406	0.73579		169.58	134.21	22.475	44.016	9.652	101.55	45.193	2.2224
127786	5.2	fermentation.PDC		0.174619	0.270915	0.269668	0.0538774	0.081823	0.134248		0.179006	0.162995	0.243536	0.112939	0.173367	0.233496	0.343927	0.33287	0.257942	0.0841008	0.364309	0.372322		0.089315	0.084058	0.088561	0.31607	0.64494		0.25232	0.58046		0.053592	0.093597	0.35099	0.81504		0.1185	0.30088	0.91176		80.314	84.156	45.298	136.33	2.2899	51.461	126.99	12.433
127871	30.3	signalling.calcium		0.441859	0.352121	0.463688	0.168336	0.19305	0.212251		0.276565	0.341877	0.653576	0.495416	0.0654135	0.430674	0.426459	0.485936	0.242394	0.359161	0.5213	0.731895				0.082181	0.2371	0.72864		0.20731	0.7021			0.051672	0.1593	0.47733		0.047272	0.17344	0.39575				13.82	27.044	23.848		122.94	22.179
127873	34.99	transport.misc		0	0	0	0	0	0		0	0	0	0	0	0	0	0	0	0	0	0								0.36952	1.3456
127879	1.1.1.2	PS.lightreaction.photosystem II.PSII polypeptide subunits		0.714097	0.86537	0.824025	0.20364	0.319684	0.303668		0.49073	0.976261	0.744859	0.644537	0.470209	0.775216	1.21882	0.99724	1.01079	0.464701	1.1314	0.689217		0.058596	0.035891	0.063789	0.20837	0.52111		0.1658	0.49469		0.039772	0.044831	0.13932	0.31818	0.033324	0.030311	0.10471	0.28121		151.4	21.382	113.71	22.432	23.76	30.842	19.531	10.157
127904	29.6	protein.folding		2.8142	6.00879	5.75171	0.403366	0.719405	2.34468		2.28596	2.97483	2.75749	3.23854	5.22287	6.09612	6.9426	5.77358	8.57484	6.15389	2.88219	5.39592		0.055615	0.054039	0.10649	0.40331	1.0385		0.36716	0.97685		0.059342	0.11572	0.30713	0.75559	0.039341	0.096507	0.26469	0.73618		157.77	63.417	73.542	38.319	50.195	104.1	55.125	45.654
127930	27.3.67	RNA.regulation of transcription.putative transcription regulator		0.364351	0.527833	0.561383	0.11116	0.159579	0.0762756		0.317189	0.510092	0.38119	0.248934	0.419766	0.464242	0.765223	0.462101	0.455533	0.573176	0.637456	0.579368		0.047445	0.087568	0.15583	0.33919	0.54123		0.32624	0.57789		0.065572	0.082312	0.25073	0.51481	0.048219	0.064286	0.2178	0.56543		169.81	48.883	56.054	34.89	13.761	76.202	47.39	34.951
127955	33.99	development.unspecified		0.0120627	0.0415515	0.0133023	0.0191968	0.0220691	0.0190487		0.0403043	0	0.00794639	0	0.0267549	0.0465272	0.0706405	0.0222832	0	0.0404023	0.0128068	0		0.091706						0.39659	0			0.16652	0.36977			0.18909				110.85						20.416	12.957
127976	29.6	protein.folding		0.680282	0.957298	1.00301	0.263117	0.222921	0.347043		0.714314	0.376486	0.617861	1.01247	1.02165	0.837985	0.730618	1.23893	1.47943	0.690271	1.02872	0.813609		0.067057	0.041178	0.10703	0.35131	0.89108		0.33281	0.90449		0.074651	0.10083	0.28223	0.72333	0.027	0.099868	0.25301	0.67665		133.48	152.34	59.199	18.172	20.888	133.77	62.663	23.918
127995	31.1	cell.organisation		0.42138	0.468397	0.432201	0.270567	0.263011	0.245224		0.809412	0.365047	0.329239	0.181822	0.518746	0.754394	0.482748	0.117699	0.700051	0.361129	0.539054	0.128569		0.088744	0.061073	0.39085	0.18351	0.31334		0.17524	0.46871		0.17315	0.080257	0.21879		0.22647	0.15192	0.094831	0.2092		29.831	130.73	31.504	25.278	46.46	105.96	85.612	125.64
128004	29.5.11.4.3.1	protein.degradation.ubiquitin.E3.SCF.SKP		1.04018	0.667655	0.776831	0.294969	0.224862	1.00122		0.782613	0.834614	1.12143	1.42204	0.432286	0.64651	0.618509	0.973315	0	0.490504	0.371202	2.24562		0.19904	0.08245	0.1537	0.37672	1.0304		0.31032	0.95046		0.076036	0.15764	0.28026	0.8		0.13748		0.79965		36.475	219.07	29.944	31.897	23.456	153.16	137.87	0.18967
128114				0.0681777	0.0663036	0.0707983	0.0152185	0.0279451	0.0395335		0.0768891	0.0841111	0.0503162	0.0613942	0.0826947	0.084638	0.0727635	0.0251181	0.112362	0.0892056	0.0611114	0.0205142		0.1027		0.13682	0.26124	0.79555		0.25949	0.66505		0.055539	0.056607	0.085022			0.073672	0.097311			60.141		8.9605	1.1163	12.28	0.32218	5.9056	7.1117
128227	13.1.2.3.11	amino acid metabolism.synthesis.glutamate family.arginine.carbamoyl-phosphate synthase		0.600443	0.606242	0.427704	0.0695234	0.116246	0.298741		0.552635	0.689392	0.621447	0.5383	0.476093	0.623069	0.570988	0.754818	0	0.444278	0.630095	0.636442			0.038701	0.13041	0.3937	0.89581		0.35487	0.73069		0.01884	0.11901	0.36836	0.8144		0.066892	0.28997	0.78469			87.182	126.76	1.2075	1.9337	23.03	101.49	12.427
128289	13.2.4.4	amino acid metabolism.degradation.branched-chain group.leucine		0.259085	0.203224	0.100801	0.130847	0.164192	0.051808		0.439263	0.189257	0.266895	0.140927	0.436099	0.201125	0.0853296	0.0903421	0.115723	0.163134	0.0840806	0.0402652		0.1772	0.19918	0.15058	0.26045	0.65682		0.1675	0		0.21361	0.20294		0.50539		0.13815	0.24299	0.81664		108.56	215.48	78.176	42.71	42.992	218.21	106.61
128295	30.2.99	signalling.receptor kinases.misc		0	0	0	0	0	0		0	0	0	0	0	0	0	0	0	0	0	0								0	0.93094
128308	29.5.5	protein.degradation.serine protease		0.333278	0.305231	0.292562	0.186057	0.0964044	0.174872		0.296957	0.0876965	0.509496	0.438963	0.180222	0.383307	0.378981	0.278413	0.0797114	0.233347	0.374193	0.482997					0.35149	0.92495		0.3238	0.86394		0.055632	0.075161	0.23732	0.53693		0.092102	0.22401	0.54352					9.9487	29.163	74.214	29.298	21.638
128310	1.2.6	PS.photorespiration.hydroxypyruvate reductase		0.458436	0.559964	0.510161	0.193302	0.129678	0.153614		0.651207	0.373575	0.580427	0.228537	0.381149	0.614601	0.684418	0.559688	0.720923	0.525276	0.415001	0.379443		0.05946	0.096684	0.049192	0.12429	0.24225		0.088118	0.30448		0.032793	0.040482	0.084934	0.12544	0.044165	0.03118	0.078994	0.18378		51.312	140.65	83.286	85.253	40.974	71.676	24.81	29.832
128384	29.5.11.20	protein.degradation.ubiquitin.proteasom		1.0914	0.902073	1.17993	0.431471	0.230724	0.618916		0.664713	0.7949	1.33671	1.56926	0.88265	0.873017	0.645865	1.20676	0.624587	0.749227	1.38218	1.96374		0.040327	0.098468	0.12044	0.32074	0.96584		0.28148	0.88399		0.070283	0.11346	0.28513	0.61316	0.047937	0.097396	0.23254	0.6216		88.202	80.483	22.148	25.517	17.451	61.108	129.7	23.976
128430	29.2.3	protein.synthesis.initiation		0.423031	0.419818	0.338305	0.10138	0.155081	0.0431257		0.56047	0.437326	0.336477	0.357851	0.361121	0.235132	0.491618	0.591401	0.36756	0.284128	0.323583	0.37795			0.12439	0.18237	0.53913	0.94447		0.41314	0.80443		0.1381	0.13681	0.19283	0.75288	0.11173	0.15801	0.099928	0.81654			148.31	150.68	61.63	54.943	224.32	142.43	136.33
128451	30.3	signalling.calcium		1.0186	1.81966	1.36825	0.127309	0.313384	0.278622		1.20275	0.963217	0.995191	0.913259	1.63913	1.97984	2.17348	1.4862	1.01831	1.26949	1.58956	1.59563		0.05871	0.034707	0.088476	0.2926	0.84407		0.29728	0.89094		0.041538	0.067036	0.20351	0.5279	0.12966	0.042976	0.18021	0.57983		193.6	46.245	78.506	41.584	36.032	91.947	115.62	97.261
128476				0.401905	0.526693	0.593535	0.236416	0.160913	0.26424		0.7168	0.325964	0.151658	0.413196	0.579374	0.701398	0.509254	0.316746	0.898415	0.541807	0.669194	0.264725		0.61058	0.097856	0.38723	0.15973	0.62667		0.17168	0.89218		0.085417	0.062651	0.14933	0.363	0.11723	0.12161	0.12644	0.39793		203.91	167.34	161.87	17.962	153.14	195.29	153.28	77.484
128522	30.5	signalling.G-proteins		4.46129	4.51327	5.18095	1.07057	1.28523	1.8669		4.67062	5.86869	3.88412	3.42174	5.58016	5.16068	4.63813	2.67412	7.20371	3.49225	6.32863	3.69921		0.0024966	0.064537	0.13208	0.38837	0.76049		0.25736	0.73822		0.054036	0.11636	0.28984	0.39318		0.075383	0.25245	0.67121		104.74	127.94	73.567	7.44	12.571	6.9293	3.4915	2.1582
128553	31.1	cell.organisation		0	0	0	0	0	0		0	0	0	0	0	0	0	0	0	0	0	0								0	#N/A
128621				0.139959	0.211553	0.122403	0.0705742	0.0481672	0.07298		0.0862628	0.120985	0.108995	0.243594	0.205582	0.277483	0.201322	0.161823	0.214263	0.134718	0.101641	0.0389926			0.25241	0.16603	0.46196	0.40965		0.14578	0.75032		0.10846	0.10331	0.22156	0.70406	0.093857	0.085288	0.16571				119.76	33.398	3.067	127.36	26.566	69.032	46.874
128624	26.22	misc.short chain dehydrogenase/reductase (SDR)		0.627223	0.673153	0.776128	0.271449	0.289242	0.44744		0.791173	0.55654	0.884586	0.276592	0.304977	0.760482	0.628693	0.998462	0.626613	0.342108	0.736517	1.39927		0.052294	0.50328	0.21375	0.41252	0.5991		0.32039	0.5706		0.066229	0.12368	0.33347	0.55906		0.11896	0.38775	0.61936		102.86	271.49	61.992	31.538	1.465	128.98	162.31	104.43
128630	2.2.2.1	major CHO metabolism.degradation.starch.starch cleavage		0.247054	0.18385	0.147677	0.267495	0.0926924	0.0812645		0.0862191	0.646214	0.104819	0.150964	0.102294	0.109395	0.288419	0.235291	0.13496	0.110135	0.0806725	0.264942		0.080703	0.1456	0.11055	0.30721	0.7691		0.20742	0.73101		0.084518	0.13084	0.31319	0.54053	0.042073	0.16635	0.2211	0.53059		69.882	66.474	71.976	213.97	29.376	141.27	36.885	135.49
128636	29.2.3	protein.synthesis.initiation		0.304518	0.308294	0.310115	0.0553006	0.0642931	0.067387		0.28915	0.363872	0.329683	0.235365	0.224667	0.368694	0.347197	0.292619	0.243009	0.272687	0.395963	0.3288		0.17025	0.093127	0.18922	0.59611	0.83865		0.46978	0.85639		0.10597	0.14099	0.45123	0.75139	0.1655	0.13053	0.40337	0.70137		78.228	161.35	71.735	22.132	31.199	125.7	80.762	69.412
128744	29.5.4	protein.degradation.aspartate protease		0.624539	0.882659	0.98562	0.342196	0.335631	0.451184		0.898169	0.94046	0.367381	0.292147	0.98404	1.03313	1.12641	0.387065	1.50132	1.14276	0.86567	0.432738		0.051027	0.038908	0.063429	0.093591	0.35293		0.082321	0.74171		0.034347	0.070321	0.086856	0.30694	0.048295	0.04721	0.055921	0.19755		75.628	153.63	45.616	64.182	5.4495	97.579	28.363	29.168
128745	1.3.13	PS.calvin cyle.rubisco interacting	PS.calvin cyle.rubisco interacting	4.10031	4.02153	4.41944	1.17743	0.973275	0.719283		4.4588	4.38423	5.14724	2.41098	4.66338	4.79157	3.96372	2.66746	4.36544	5.07415	4.80468	3.43347		0.035317	0.061096	0.15925	0.57127	1.2027		0.47864	0.89134		0.043374	0.15402	0.35103	0.72277	0.025771	0.11555	0.28989	0.72368		137.39	58.54	43.616	21.559	19.247	63.892	38.582	17.924
128761	29.4	protein.postranslational modification		1.05886	1.82364	2.89186	0.606752	0.759819	2.42874		1.87539	0.961901	0.408016	0.990124	1.13431	2.00826	2.81604	1.33594	5.62948	4.24186	0.736114	0.959997		0.014824	0.076719	0.088449	0.21052	0.78889		0.20566	0.72191		0.034093	0.063883	0.17381	0.51477	0.014691	0.040831	0.16792	0.52917		117.05	102.17	65.286	76.334	23.113	100.74	84.036	20.802
128929	29.3.1	protein.targeting.nucleus		0.0882373	0.110499	0.113459	0.0192752	0.0601135	0.061202		0.100281	0.0827025	0.0635615	0.106404	0.131551	0.179315	0.0940594	0.0370698	0.0285571	0.113407	0.170431	0.141439		0.13547	0.05434	0.15086	0.41119	1.2099		0.44069	1.4747		0.12614	0.099369	0.29624	0.92966		0.13192	0.27873	0.90881		91.617	88.729	46.136	26.996	22.609	226.65	124.33	81.973
129012				2.15176	0.995739	0.513179	1.74171	0.269043	0.353108		1.34182	1.45306	1.05967	4.7525	1.21936	1.23766	0.774332	0.751607	0	0.781524	0.701638	0.569554			0.12234	0.10736	0.12192	3.0409		0.094824	3.1558		0.10924	0.085626	0.079727	2.7243		0.091983	0.14343	1.6407			27.348	123.43	32.704	8.476	112.74	80.552	32.286
129019	1.3.4	PS.calvin cyle.GAP	PS.calvin cyle.GAP	10.0749	9.62621	9.2885	1.36812	1.42316	0.548619		8.43783	11.5659	10.7402	9.5558	11.6361	9.59214	8.43433	8.84222	9.32967	9.935	9.29599	8.59335		0.013521	0.026723	0.067932	0.27884	0.73288		0.23483	0.68145		0.019133	0.061477	0.18886	0.45389	0.019137	0.046095	0.15224	0.45335		123.12	83.899	45.85	14.306	14.921	44.473	74.053	22.816
129048	34.1.1	transport.p- and v-ATPases.H+-transporting two-sector ATPase		0.942812	0.930573	1.10756	0.444219	0.302862	0.719286		0.658799	0.839367	0.675257	1.59783	0.725546	0.830621	0.785872	1.38025	0.390728	0.917179	1.01779	2.10454		0.049088	0.035683	0.067012	0.28061	1.3753		0.19849	1.5022		0.022492	0.061694	0.17609	0.85467		0.049323	0.18277	0.73266		81.236	33.365	42.092	65.43	31.442	46.001	87.952	29.92
129070	29.5.11.3	protein.degradation.ubiquitin.E2		2.92512	2.5378	2.84602	0.867762	0.443611	0.793936		4.18656	2.73949	2.55254	2.22188	3.03461	2.78843	2.19045	2.1377	3.97194	2.77744	2.48998	2.14471		0.022412	0.049125	0.10724	0.35434	1.0108		0.34432	1.1713		0.036749	0.10187	0.29087	0.73134	0.032243	0.073366	0.23375	0.67808		61.184	4.5704	80.454	14.082	92.558	35.235	126.2	106.56
129128	9.5	mitochondrial electron transport / ATP synthesis.cytochrome c reductase		0.553322	0.603392	0.630982	0.105797	0.0468164	0.286073		0.545375	0.699541	0.448299	0.52007	0.602678	0.619497	0.651361	0.540033	0.971713	0.672181	0.605522	0.274512		0.017346		0.079995	0.10565	0.38218		0.15121	0.50399		0.022215	0.045112	0.067589	0.20195		0.034287	0.093422			48.328		51.516	1.4708	4.8137	5.3648	14.343	13.516
129245	17.7.1.5	hormone metabolism.jasmonate.synthesis-degradation.12-Oxo-PDA-reductase		0.303631	0.390512	0.372836	0.0785091	0.0827419	0.108332		0.379469	0.350617	0.203559	0.280881	0.496413	0.347821	0.30645	0.411363	0.478564	0.263458	0.297012	0.452309		0.11347	0.15863	0.081964	0.28072	0.47445		6.2095	0.4407		0.11193	0.12939	0.17715	0.56162	0.42562	0.13338	0.18983	0.35004		58.741	34.978	40.402	25.358	16.532	68.034	74.621	118.01
129368	27.1.1	RNA.processing.splicing		0.0163542	0.0573365	0.00167574	0.0215122	0.0721684	0.00335148		0	0.0200893	0.0453275	0	0	0	0.0794951	0.149851	0	0	0	0.00670296				0.11606				0.32622	1.3655				0.22619	0.5923								15.068					24.79
129474	29.5.11.20	protein.degradation.ubiquitin.proteasom		0	0	0	0	0	0		0	0	0	0	0	0	0	0	0	0	0	0								0.33977	0.87209
129557	13.1.3.5.3	amino acid metabolism.synthesis.aspartate family.lysine.LL-diaminopimelic acid aminotransferase		1.87464	1.63914	1.83107	0.138014	0.281281	0.221481		1.86052	2.00462	1.94581	1.6876	1.24007	1.88652	1.76692	1.66304	1.78457	1.79089	2.13864	1.6102		0.03538	0.036343	0.10634	0.3869	0.96782		0.3001	0.87037		0.026374	0.043022	0.21585	0.75804	0.04907	0.027339	0.19044	0.74248		188.43	46.304	88.334	13.492	12.722	23.621	17.954	12.931
129561	28.1	DNA.synthesis/chromatin structure		0.14752	0.125791	0.172415	0.0287857	0.0803727	0.0107898		0.148252	0.162303	0.172523	0.107003	0.0450386	0.169302	0.216077	0.0727473	0.158407	0.177654	0.1834	0.170199				0.39791	0.65581	1.0434		0.60949	1.0739			0.22467	0.57195			0.1395	0.53387	1.0859				17.33	17.224	5.1164		1.7797	7.4222
129593	13.2.3.4	amino acid metabolism.degradation.aspartate family.methionine		12.3159	11.6813	13.4652	2.08682	3.19448	2.31943		10.0136	14.8925	12.9161	11.4415	7.82618	10.6115	13.0304	15.2573	13.1922	10.8899	13.2498	16.5289		0.027144	0.041146	0.12779	0.47619	0.7322		0.43076	0.69937		0.038498	0.12923	0.52805	0.84234	0.015645	0.092352	0.42096	0.87325		189.9	97.347	82.383	69.14	38.651	154.79	155.3	63.38
129639	13.1.4.1	amino acid metabolism.synthesis.branched chain group.common		2.24884	2.21793	2.34106	0.339379	0.285286	0.373799		2.21371	2.10085	2.73132	1.94948	2.53852	2.0944	1.88841	2.35039	2.1863	2.05857	2.22814	2.89122		0.082758	0.15362	0.33752	0.50139	0.72592		0.57143	0.78046		0.064151	0.15902	0.31842	0.63048	0.050242	0.11477	0.28969	0.70259		85.103	108.25	71.339	74.726	69.828	84.28	71.347	50.701
129649	27.3.25	RNA.regulation of transcription.MYB domain transcription factor family		0.05554	0.0924303	0.0944125	0.0369431	0.0481864	0.0553488		0.061795	0.0266129	0.105356	0.0283958	0.140974	0.120449	0.0752855	0.0330134	0.0527299	0.149066	0.134734	0.0411194		0.64089		0.11797	0.30403	1.3267		0.26897	0.69978		0.49241	0.23384	0.68647	0.72855		0.091645	0.28843	1.0508		68.596		114.65	25.921	34.243	98.321	68.862	73.499
129742	29.2.2	protein.synthesis.misc ribososomal protein		25.036	23.0884	22.835	3.91202	8.05908	5.53016		28.6919	21.0888	22.2728	28.0905	19.3876	14.2802	25.7843	32.9016	25.8291	19.7659	16.8161	28.929		0.014622	0.09949	0.10461	0.34129	0.7048		0.34276	0.6584		0.060385	0.065596	0.23805	0.61022	0.024112	0.054667	0.20197	0.58811		251.33	89.054	58.695	58.976	153.75	124.84	110.62	29.915
129760	16.1.3.3	secondary metabolism.isoprenoids.tocopherol biosynthesis.MPBQ/MSBQ methyltransferase		0	0	0	0	0	0		0	0	0	0	0	0	0	0	0	0	0	0								0.31127	0
129774	29.5	protein.degradation		0.0661754	0.0732987	0.0526699	0.0354578	0.0241702	0.0459941		0.068725	0.0721231	0.0189511	0.104902	0.044031	0.0706126	0.0755233	0.103028	0	0.041253	0.0583663	0.11106				0.19133		1.2607		0	1.2405				0.12553	1.0377			0.092566	1.1405				54.545		6.305			25.163
129783	27.1.1	RNA.processing.splicing		0.0258782	0.0151424	0.00953841	0.0184544	0.010105	0.0110142		0.0232221	0.012716	0.0148626	0.052712	0.0286113	0.0168319	0.00566834	0.00945808	0	0.0189947	0	0.019159						0.90887		0.46132	0									0.72886						27.023
129809	29.2.2	protein.synthesis.misc ribososomal protein		8.92916	9.31975	12.2951	1.71765	3.86077	3.61589		8.45104	7.96438	11.4741	7.82706	7.68588	5.91236	8.86299	14.8178	12.9408	7.28402	13.0344	15.9213		0.015693	0.033439	0.10821	0.3558	0.709		0.36916	0.74325		0.029817	0.059599	0.26787	0.62401	0.012837	0.037668	0.21698	0.58794		196.9	156.77	172.75	64.524	42.104	119.47	201.19	98.787
129874	25.1	C1-metabolism.formate dehydrogenase		0.269811	0.531989	0.605505	0.258883	0.18387	0.0699195		0	0.155207	0.31842	0.605618	0.333174	0.515621	0.500875	0.778285	0.668116	0.509741	0.644727	0.599434		0.016982			0.11987	0.40209		0.14535	0.42157		0.012993	0.044951	0.090183	0.3043		0.023057	0.081421	0.28437		99.71			12.338	24.886	92.178	31.228	16.794
129876	31.1	cell.organisation		12.5977	12.0979	11.1492	1.8478	1.973	1.72879		12.3018	15.2455	10.9864	11.8573	14.1452	12.6558	9.42018	12.1703	12.9795	12.2702	9.72108	9.6261		0.020245	0.050022	0.088666	0.27978	0.84636		0.2676	0.79816		0.02846	0.043662	0.10111	0.40879	0.029613	0.039957	0.087826	0.3885		151.57	105.24	44.139	48.536	16.931	92.088	59.501	17.724
129972	29.6	protein.folding		1.14036	1.70003	1.47569	0.18745	0.329604	0.435299		1.17405	0.890067	1.15334	1.34398	1.29596	1.5729	2.01758	1.91367	1.07008	1.1397	1.7569	1.93609		0.049106	0.095494	0.11651	0.29782	0.76555		0.28077	0.76743		0.049664	0.091472	0.22897	0.50021	0.028614	0.068178	0.19356	0.55084		83.744	63.347	162.84	22.644	16.173	195.36	39.791	24.207
129982				0	0.0298154	0.0206474	0	0.0356718	0.0412949		0	0	0	0	0.0710675	0.0481941	0	0	0.0825897	0	0	0								0.34369	0		0.10747														80.291
130104	10.1	cell wall.precursor synthesis		0.00541694	0	0.00977351	0.0108339	0	0.019547		0	0.0216678	0	0	0	0	0	0	0	0	0	0.039094				0.10132				0.22498	0													195.24
130316	1.1.1.2	PS.lightreaction.photosystem II.PSII polypeptide subunits		48.7536	46.5036	45.6218	6.11284	4.4725	7.66588		39.832	53.7229	50.7265	50.7332	52.8676	45.8538	42.4717	44.8212	54.7291	48.1827	36.7281	42.8472		0.0067477	0.023	0.032378	0.1412	0.56674		0.12879	0.59044		0.0098499	0.02826	0.092445	0.286	0.011859	0.018629	0.075721	0.27586		113.65	116.65	157.84	30.21	23.148	224.07	79.436	21.464
130324				0	0	0	0	0	0		0	0	0	0	0	0	0	0	0	0	0	0								0.33771	#N/A
130340	26.22	misc.short chain dehydrogenase/reductase (SDR)		0.0159201	0	0.0504006	0.0318402	0	0.0602125		0	0	0.0636803	0	0	0	0	0	0	0.119719	0.0818836	0								0.35157	0.9862
130343	30.11.1	signalling.light.COP9 signalosome		0	0	0	0	0	0		0	0	0	0	0	0	0	0	0	0	0	0								0	0.91969
130357				0	0	0	0	0	0		0	0	0	0	0	0	0	0	0	0	0	0								0.21236	#N/A
130417	10.1.1.1	cell wall.precursor synthesis.NDP sugar pyrophosphorylase.GDP mannose		0.817288	0.117814	0.626616	0.563873	0.0531011	0.521346		1.54632	0.932346	0.557875	0.232615	0.174135	0.0461552	0.121333	0.129634	1.34387	0.241774	0.681319	0.239503		0.29253	0.15161	0.37962	0.57235	0.65358		0.27547	0.85736		0.71178				0.14119	0.42238	0.41395	0.35701		133.47	148.63	155.21	105.04	1.9992	221.5
130434	13.2.4.3	amino acid metabolism.degradation.branched-chain group.valine		1.22146	1.92293	2.41445	0.459322	0.29829	0.0727208		0.579333	1.31883	1.31672	1.67096	1.50008	2.00723	1.98329	2.20111	2.40039	2.32689	2.50292	2.4276		0.026679	0.023968	0.08441	0.25846	0.67488		0.23174	0.6083		0.023011	0.11796	0.30063	0.68871	0.019728	0.084151	0.28788	0.82256		145.79	44.029	63.361	18.73	12.574	52.835	25.408	12.277
130438	16.1.4	secondary metabolism.isoprenoids.carotenoids		0.182575	0.152447	0.21519	0.0515	0.0877449	0.208886		0.241076	0.16895	0.11926	0.201013	0.241385	0.204729	0.11707	0.0466041	0	0.486965	0.119328	0.254469		0.14192	0.46721	0.0563	0.24599	0.74203		0.16487	0.65795		0.086712	0.12187	0.2788			1.6179	0.14856	0.50021		84.804	303.48	27.737	17.648	13.506	161.38	162.31	102.06
130491				0	0	0	0	0	0		0	0	0	0	0	0	0	0	0	0	0	0								#N/A	#N/A
130559	31.4	cell. vesicle transport		0.41418	0.632951	0.502574	0.143975	0.359968	0.318898		0.624577	0.310229	0.387868	0.334046	1.0862	0.743464	0.429062	0.273076	0.871597	0.499929	0.544981	0.0937888		0.10463	0.057865	0.16736	0.2016	1.0407		0.18461	0.90474		0.19124	0.068026	0.12488	0.61887	0.046586	0.088719	0.10156	0.55737		79.913	61.691	31.594	38.902	37.335	214.45	38.438	21.18
130596	18.1	Co-factor and vitamine metabolism.molybdenum cofactor		0	0.107725	0.126353	0	0.103239	0.0983597		0	0	0	0	0.118294	0	0.0681587	0.244448	0.235326	0.157766	0.112321	0								0.088305	0.67745							0.14185	0.29366
130812	13.1.2.2	amino acid metabolism.synthesis.glutamate family.proline	GSD1	1.4917	1.79858	1.56794	0.370766	0.217216	0.356747		1.87691	1.54809	0.985133	1.55668	1.47367	1.9001	1.89127	1.92927	1.28737	1.6424	1.2993	2.04268		0.072165	0.042236	0.063514	0.20426	0.81286		0.17044	0.80537		0.038081	0.1055	0.20866	0.65278	0.14035	0.085239	0.25707	0.76003		152.41	194.03	102.85	31.13	23.974	119.14	74.391	43.404
130885	27.1	RNA.processing		0.677015	0.742232	0.721335	0.483713	0.363424	0.491078		0	1.05087	0.998696	0.658499	0.565671	1.12269	0.956139	0.324434	0.706128	1.41753	0.438591	0.323085				0.094998	0.3781	1.6972		0	0.92265			0.07174	0.26028			0.060612	0.44948					65.249	2.4983	93.006		33.421	3.8537
130914	1.1.2.2	PS.lightreaction.photosystem I.PSI polypeptide subunits		19.783	22.0889	20.4861	2.21911	3.48006	3.58615		21.9172	16.6635	20.2438	20.3077	26.7887	22.0562	21.05	18.4607	17.1301	25.5676	19.69	19.5567		0.0040961	0.0095197	0.025819	0.12131	0.53899		0.12082	0.52355		0.0057438	0.017982	0.086386	0.23322	0.0036725	0.010944	0.050669	0.24075		204.1	68.94	19.649	36.203	35.261	32.562	37.734	79.766
131059	23.1.2.4	nucleotide metabolism.synthesis.purine.FGAR amidotransferase		0.319989	0.390222	0.249328	0.0431218	0.0267906	0.102395		0.259368	0.361148	0.326544	0.332893	0.408444	0.358556	0.416024	0.377866	0.127201	0.225112	0.373706	0.271294		0.072058	0.078408	0.12902	0.42592	1.3458		0.43772	1.4351		0.076703	0.12497	0.35249	1.4544		0.087101	0.28735	1.1412		95.431	44.247	41.505	52.05	85.454	61.084	38.388	19.116
131073	26.9	misc.glutathione S transferases		0.203224	0.297322	0.265072	0.0831844	0.202579	0.131743		0.203434	0.316265	0.118601	0.174596	0.205715	0.121261	0.585919	0.276392	0.195424	0.358665	0.114948	0.391251		0.094631		0.20771	0.31462	0.66557		0.21578	0.50407		0.08192	0.070182	0.17116	0.49904		0.074628	0.14625	0.41322		66.41		52.562	33.087	32.748	15.374	1.1884	62.973
131102	17.5.3	hormone metabolism.ethylene.induced-regulated-responsive-activated		0.774966	0.758014	0.888879	0.247138	0.199941	0.183102		0.658916	0.579667	1.13454	0.726736	0.653566	0.536077	0.864194	0.978219	0.864096	0.640421	1.04676	1.00424		0.10662	0.086727	0.14255	0.23088	0.7343		0.29564	0.64819		0.091268	0.11837	0.21281	0.46101	0.086327	0.13668	0.21125	0.45713		132.15	79.785	91.609	75.402	62.089	147.73	70.96	101.3
131113	29.6	protein.folding		1.35912	1.55931	1.51025	0.523972	0.354259	0.317393		2.14353	1.13377	1.10488	1.05429	1.66368	1.91564	1.07155	1.58636	1.86594	1.68368	1.29886	1.19254		0.33306	0.059076	0.18485	0.27867	0.76377		0.3357	0.95254		0.067852	0.11574	0.23433	0.57642	0.073128	0.097135	0.23942	0.60613		299.72	267.71	217.44	104.38	13.153	223.1	139	122.41
131284				0.393658	0.544421	0.310262	0.484763	0.626832	0.464432		0.00495797	0.0190954	0.527989	1.02259	0.308626	0.423452	0	1.4456	0	0	0.258558	0.982492					0.3048	0.81769		0.27358	0.80991		0.037365	0.063831		0.46549				0.41523					34.779	15.217	111.2	4.4197
131340	29.7	protein.glycosylation		0.0824403	0.175271	0.207961	0.0664957	0.0961495	0.052247		0	0.060295	0.118778	0.150688	0.206158	0.249155	0.0339113	0.211861	0.274437	0.146744	0.207424	0.203238		0.18094		0.059576		0.89734		0.23015	1.0431		0.033221	0.096839		0.66917	0.21736	0.17115	0.21839	0.54432		68.895		149.46		2.707	0.31309	26.394
131406	27.3.67	RNA.regulation of transcription.putative transcription regulator		0.790244	0.545802	0.442325	0.336814	0.114655	0.323785		0.596984	1.17899	0.950133	0.434866	0.618138	0.45305	0.66869	0.443331	0.180733	0.227673	0.47236	0.888535		0.029636	0.084241	0.13782	0.38308	0.71774		0.30025	0.54201		0.05232	0.085115	0.25423	0.51849	0.033995	0.078892	0.24735	0.55714		127.44	83.62	100.08	107.47	49.651	120.43	120.91	87.109
131436	29.3.4.4	protein.targeting.secretory pathway.plasma membrane		0.103294	0.101679	0.382948	0.0399254	0.0421256	0.511088		0.140338	0.0949334	0.0506865	0.127219	0.0536306	0.0823815	0.149044	0.121659	1.14914	0.12826	0.105921	0.148476			0.60556	0.15462	0.26244	1.0493		0.21386	1.0775		0.25664	0.26647	0.35885	0.71722	0.019581	0.23403	0.25302	0.87192			48.167	29.456	5.0539	11.751	133.06	99.244	20.224
131439	29.3.3	protein.targeting.chloroplast		0.0672654	0.12412	0.066619	0.0692833	0.14529	0.106235		0	0.0778989	0.159453	0.0317095	0	0.21904	0.277439	0	0	0	0.222974	0.0435025					0.35966			0.71567	#N/A			0.20614	0.61637				0.52047						117.69			8.8969	2.5314
131444	14.2	S-assimilation.APR		0.958842	1.09838	0.881334	0.33447	0.356014	0.343926		0.913989	1.27297	1.13938	0.509032	1.4599	1.28736	0.999615	0.646638	1.00152	1.02865	1.12371	0.371465		0.049983	0.094559	0.12528	0.23753	0.45063		0.22089	0.40069		0.044857	0.057334	0.1846	0.29698	0.043958	0.085425	0.1123	0.30019		70.729	48.316	41.4	25.474	64.244	71.839	71.305	28.352
131463	27.1	RNA.processing		0	0	0	0	0	0		0	0	0	0	0	0	0	0	0	0	0	0								0.022783	0.15626
131464	9.1.2	mitochondrial electron transport / ATP synthesis.NADH-DH.localisation not clear		0.3258	0.776497	0.427691	0.186559	0.423436	0.316219		0.293294	0.0789586	0.424193	0.506755	0.423046	0.530453	1.37013	0.782365	0	0.670544	0.376923	0.663295		0.065279			0.23616	0.56151		0.20152	0.44747		0.081631	0.13262	0.17754	0.37796		0.13342	0.15734	0.30765		85.837			58.301	31.584	20.596	38.171	27.19
131477	29.5.7	protein.degradation.metalloprotease		0.0177767	0.0114031	0	0.0355533	0.0228062	0		0	0.0711067	0	0	0.0456124	0	0	0	0	0	0	0								#N/A	#N/A
131550	29.4	protein.postranslational modification		0.468964	0.394617	0.391602	0.32323	0.110191	0.209834		0	0.513261	0.707487	0.655108	0.329146	0.401215	0.300839	0.547267	0.287649	0.160105	0.634925	0.483728		0.02874		0.13151	0.36191	0.83846		0.32818	0.93143		0.11853	0.080236	0.25712	0.69057	0.073255	0.089732	0.22814	0.72402		108.44		35.159	117.7	54.266	155.6	33.688	19.346
131583	29.4	protein.postranslational modification		0.044291	0.0968457	0.0564894	0.0581394	0.0492074	0.0507227		0.00532491	0	0.0459528	0.125886	0.0503583	0.061039	0.152736	0.123249	0	0.0716856	0.118632	0.03564		0.095655				0.71496		0.24117	0.78031					0.50236						38.334				5.1566
131610	3.2.3	minor CHO metabolism.trehalose.potential TPS/TPP		0.727808	0.378261	0.224932	0.339353	0.292079	0.111372		0.898272	0.688898	1.05335	0.270714	0.0830341	0.63556	0.622889	0.17156	0.190458	0.100731	0.24099	0.367547			0.037215	0.075452	0.31033	0.75883		0.20414	0.84729		0.0053142	0.038067	0.14455	0.52796	0.015381	0.037444	0.10584	0.48715			113.26	94.809	53.127	13.149	10.295	61.646	46.455
131692	21.2	redox.ascorbate and glutathione		0	0	0	0	0	0		0	0	0	0	0	0	0	0	0	0	0	0								0	0
131695	29.4	protein.postranslational modification		0.000321181	0	0	0.000642362	0	0		0.00128472	0	0	0	0	0	0	0	0	0	0	0								0.39909	0
131752	29.2.1.1	protein.synthesis.mito/plastid ribosomal protein.plastid		1.37733	1.28986	1.52651	0.420845	0.20451	0.595179		0.968651	1.222	1.35839	1.96028	1.58688	1.20619	1.12199	1.24438	2.25745	1.70536	0.86839	1.27485		0.032738	0.072488	0.090647	0.27725	0.70578		0.274	0.81573		0.047413	0.060258	0.16308	0.64756	0.019888	0.050214	0.13792	0.54077		91.471	52.663	98.67	45.565	26.441	101.24	36.587	121.88
131867				0.10826	0.125388	0.163628	0.0748383	0.0367332	0.0329246		0.165906	0.118102	0.14903	0	0.104919	0.167582	0.0861297	0.142921	0.197241	0.18164	0.122564	0.153067					0.27795			0.27485	0			0.15381		0.37767		0.098966	0.13165	0.38694					19.594			22.412
131895	34.1	transport.p- and v-ATPases		0.03779	0.0598561	0.0557354	0.0418379	0.0399289	0.0570436		0	0.0968006	0.0347867	0.0195726	0.0222644	0.0957605	0.0929431	0.0284565	0.00432609	0.0167251	0.128417	0.0734736				0.053072	0.29612			0.17152	#N/A		0.099344	0.089053	0.23841			0.13278	0.19013	0.78107				82.571	12.877		106.45	98.023	34.718
131913	29.4	protein.postranslational modification		0.00951405	0.0420458	0.112677	0.0190281	0.0493045	0.145465		0	0	0.0380562	0	0.0735701	0	0.0946132	0	0.305028	0.145681	0	0								0.18312	0.48856
132010	13.2.5.3	amino acid metabolism.degradation.serine-glycine-cysteine group.cysteine		0.575337	0.59096	0.416907	0.162352	0.0630389	0.281474		0.775006	0.377355	0.576571	0.572416	0.634422	0.500436	0.595374	0.633607	0	0.500633	0.557456	0.60954		0.036898	0.13474	0.14133	0.17886	0.65982		0.19051	0.62669		0.38512	0.058513	0.29735	0.345		0.53139	0.083832	0.46564		39.807	156.78	88.796	50.256	15.375	148.25	199.84	180
132038	29.4	protein.postranslational modification		0	0.00582133	0	0	0.0116427	0		0	0	0	0	0.0232853	0	0	0	0	0	0	0								0.47952	1.1669
132041	17.7.1.5	hormone metabolism.jasmonate.synthesis-degradation.12-Oxo-PDA-reductase		0	0	0	0	0	0		0	0	0	0	0	0	0	0	0	0	0	0								#N/A	#N/A
132065	26.22	misc.short chain dehydrogenase/reductase (SDR)		0.275239	0.437288	0.421728	0.139162	0.11304	0.187005		0.174517	0.380472	0.137209	0.408756	0.526456	0.347727	0.331745	0.543224	0.612107	0.524774	0.361621	0.188411		0.13235		0.079086		0.94485		0.32385	1.1334		0.05394	0.062027	0.23536	0.75056	0.048463	0.082389	0.16848	0.66697		45.361		35.982		195.05	26.697	54.224	21.141
132067	2.1.2.4	major CHO metabolism.synthesis.starch.debranching		0.161271	0.271005	0.275211	0.137386	0.0383023	0.055009		0.33423	0.173219	0.137636	0	0.252716	0.32842	0.249887	0.252998	0.352334	0.222774	0.256719	0.269017			0.16412	0.14376	0.38586			0.39868	1.5092		0.055143	0.22006	0.50927	0.99412	0.13948	0.16699	0.47154	1.2875			57.014	118.94	25.772		45.057	46.338	11.35
132158	11.9.4.9	lipid metabolism.lipid degradation.beta-oxidation.mutifunctional		0.601312	0.747157	0.833781	0.0819272	0.158813	0.283129		0.620547	0.491484	0.604177	0.689038	0.615373	0.821911	0.615854	0.935491	0.577818	0.602081	1.04313	1.11209		0.077332	0.080799	0.13248	0.38198	0.8866		0.42861	1.0325		0.087819	0.14448	0.39153	1.0219	0.057513	0.096058	0.38831	0.98814		98.509	124.33	74.454	28.053	30.42	85.137	16.976	18.489
132186	3.5	minor CHO metabolism.others		0.364467	0.301445	0.395266	0.300224	0.0944675	0.319598		0.286353	0.806866	0.148916	0.215732	0.259958	0.254265	0.442974	0.248581	0.833387	0.0722664	0.379677	0.295732		0.046103	0.076804	0.11942	0.23826	1.0632		0.17348	0.56314		0.045956	0.085442	0.21337	0.61543			0.24883	0.6993		45.086	34.272	191.62	16.214	36.113	30.611	21.035	86.483
132194	19.7	tetrapyrrole synthesis.uroporphyrinogen decarboxylase		0.855072	0.409317	0.281663	0.309391	0.189802	0.210035		0.531367	0.987284	1.22153	0.680107	0.603954	0.453445	0.430893	0.148975	0	0.292931	0.507212	0.326509		0.015975		0.38884	1.3012	2.4898		1.215	2.7196		0.049716	0.29546	1.1333	2.1009		0.21215	0.94813	2.0103		114.64		82.258	3.8017	13.579	19.324	3.539	1.4814
132204	23.3.1.3	nucleotide metabolism.salvage.phosphoribosyltransferases.upp		0.0582567	0.0101165	0	0.0455504	0.0202331	0		0.10691	0	0.0775044	0.0486121	0.0404662	0	0	0	0	0	0	0		0.090887						0.26906	0.12535											95.192
132210	1.3.3	PS.calvin cyle.phosphoglycerate kinase	PS.calvin cyle.phosphoglycerate kinase	9.68259	9.04793	8.17458	0.824252	1.35208	2.32239		10.1669	9.61316	8.54975	10.4006	8.20731	8.57304	8.34792	11.0634	5.25634	10.8293	7.7668	8.8459		0.0095931	0.0083632	0.035176	0.17316	0.66805		0.15481	0.57744		0.01254	0.050899	0.15334	0.35371	0.0076611	0.033345	0.11951	0.34773		125.95	111.36	49.307	59.109	77.835	37.683	16.809	19.83
132213	34.16	transport.ABC transporters and multidrug resistance systems		0.1748	0.189473	0.202108	0.0396745	0.0254575	0.0377946		0.147208	0.16879	0.232591	0.150613	0.188345	0.165551	0.224986	0.179008	0.211857	0.146218	0.226206	0.224149		0.088182		0.69554	1.4756	1.5688		1.4372	3.1167		0.26048	0.41787	1.1574	1.9139	0.14566	0.36067	0.97528	3.0092		74.751		54.155	1.7843	52.512	123.7	52.284	30.092
132291	29.5.31	protein.degradation.alanine protease		0.114497	0.160107	0.140384	0.104825	0.107228	0.0615126		0.240926	0.152119	0.0649448	0	0.226597	0.212235	0.201596	0	0.189478	0.16711	0.154205	0.0507411		0.28642	0.68171	0.25536	0.74952			0.27942	1.033		0.061206	0.16832	0.98905		0.32867	0.70837	0.32356			205.04	317.95	252.39	167.17		360.42	205.39	130.69
132433	31.2	cell.division		0.0103209	0.0140566	0	0.0206418	0.0281132	0		0	0	0.0412835	0	0	0	0.0562264	0	0	0	0	0								4.0319	#N/A
132437	16.8.5	secondary metabolism.flavonoids.isoflavonols		0.341027	0.392624	0.400519	0.140898	0.0888835	0.0424732		0.229691	0.348163	0.248764	0.53749	0.411038	0.426826	0.468315	0.264316	0.337414	0.421536	0.414408	0.428716		0.088194	0.17144	0.11831	0.26823	1.1302		0.32174	1.1816		0.089752	0.094627	0.19112	0.67166	0.17631	0.077781	0.15774	0.53817		111.37	8.1046	38.538	10.586	21.589	95.726	24.768	22.2
132451				0.0528699	0.0285776	0.00479529	0.0391642	0.0198833	0.00959058		0	0.0941953	0.0546513	0.0626331	0.0454709	0.0372232	0.0316162	0	0	0	0.0191812	0		0.12185		0.16609		0.94116		0	1.2272											88.651		19.32		32.244
132486	29.4	protein.postranslational modification		0.0854829	0.166299	0.0810768	0.098368	0.073122	0.108433		0.227342	0.0593465	0.0552432	0	0.194908	0.130047	0.253423	0.0868182	0	0.235133	0.078524	0.0106503		0.061544						#N/A	#N/A		0.086286		0.075083			0.06573				97.712					50.814		39.395
132530	29.6	protein.folding		2.00911	2.30126	2.2689	0.069404	0.195436	0.204122		2.10769	1.94588	1.99888	1.984	2.17051	2.19668	2.24737	2.59048	2.10537	2.31631	2.53822	2.11569		0.017845	0.052316	0.14976	0.40605	1.1145		0.39315	0.94599		0.045558	0.09761	0.27835	0.76529	0.056713	0.066154	0.24804	0.70444		111.88	81.359	70.11	14.012	14.706	98.772	55.589	14.603
132537				0	0	0	0	0	0		0	0	0	0	0	0	0	0	0	0	0	0								#N/A	0
132633	29.6	protein.folding		2.74176	1.31503	1.76778	3.17614	0.736793	1.32809		1.21262	1.19118	1.05837	7.50486	1.14116	1.17	0.600854	2.34812	2.38399	0	1.59402	3.09311				0.040911	0.12788	1.4524		0.13125	1.5528		0.025849	0.045156	0.098025	0.5636	0.013147		0.098258	0.45766				142.58	47.767	12.386	86.288	148.28	43.766
132678	1.1.4	PS.lightreaction.ATP synthase		0	0	0	0	0	0		0	0	0	0	0	0	0	0	0	0	0	0								0	0.43982
132716	29.2.2	protein.synthesis.misc ribososomal protein		0.751481	0.457271	0.15752	0.944625	0.679043	0.25276		0.408244	0.257761	2.1612	0.178717	1.45103	0.335192	0.0428605	0	0	0.0290029	0.0666323	0.534447					0.32843			0	0.78375		0.024796	0.37051					0.17372						7.9013		148.03	179.89
132781				0	0	0	0	0	0		0	0	0	0	0	0	0	0	0	0	0	0								0	0
132797	26.15	misc.carbonic anhydrases		1.82002	1.55085	1.48848	0.561542	0.682535	0.815718		2.12358	2.45489	1.42306	1.27855	2.50274	1.52675	1.2609	0.913027	0.438295	2.39543	1.73399	1.38619		0.05494	0.050091	0.061656	0.17378	0.59537		0.20153	0.52605		0.056649	0.068242	0.12109	0.26448	0.068544	0.05956	0.10088	0.2169		61.725	70.53	31.121	43.46	16.381	135.06	72.317	34.652
132801	29.1.4	protein.aa activation. leucine-tRNA ligase		0.0350506	0.00188988	0	0.0480315	0.00377976	0		0	0	0.101778	0.038424	0	0.00755952	0	0	0	0	0	0								0.36085	0.96651
132861				0.661926	0.386085	0.310548	0.359918	0.26025	0.147638		0.949167	0.276529	0.434628	0.987382	0.186053	0.442645	0.184246	0.731395	0.521073	0.176864	0.283227	0.261026		0.11955	0.091158	0.13843	0.18067	0.57425		0.10643	0.69659		0.12876	0.096772	0.21701	0.24795	0.040125	0.10262	0.20688	0.53641		67.757	36.701	23.011	46.862	31.367	39.626	22.055	2.3346
132865	21.1	redox.thioredoxin		0.0217805	0.00168053	0.0787679	0.0263017	0.00336106	0.0640501		0	0.00771551	0.0202008	0.0592056	0.00672211	0	0	0	0.156374	0.0730466	0	0.0856505						1.3956		0.1889	1.0988															21.871
132881				0.236253	0.260228	0.24194	0.0317807	0.0257404	0.00824618		0.283809	0.217283	0.222152	0.221769	0.267266	0.273348	0.222194	0.278101	0.246966	0.246689	0.22969	0.244414				0.18691	0.20815	0.56912		0.18685	0.60226		0.13784	0.15444	0.32868	0.45085		0.18701	0.19311	0.27274				19.154	24.02	4.7692	13.692	26.443	11.234
132888	13.1.4.4.3	amino acid metabolism.synthesis.branched chain group.leucine specific.3-isopropylmalate dehydrogenase		0.336944	0.153245	0.133085	0.0727781	0.0842217	0.107927		0.274805	0.442141	0.319619	0.311212	0.247074	0.201291	0.0894887	0.0751252	0.253328	0.176196	0.102816	0			0.06774	0.26847	0.7375	1.6854		0.67942	1.766		0.06077	0.15528			0.025334	0.078583					152.85	55.649	8.5664	10.005	163.88	60.763
132905	29.2.4	protein.synthesis.elongation		37.5677	30.9494	36.3111	1.20702	4.44885	6.82498		38.0228	37.9753	38.4828	35.7901	35.275	27.4772	26.7647	34.2808	44.0173	29.6452	31.5851	39.997		0.018095	0.050132	0.11154	0.31409	0.9004		0.27255	0.84692		0.035921	0.09504	0.25105	0.70591	0.022772	0.067328	0.22207	0.69684		149.61	101.47	54.308	32.026	18.437	74.81	58.761	33.934
132909	1.1.40	PS.lightreaction.cyclic electron flow-chlororespiration		0.636352	0.635997	0.618005	0.344454	0.349968	0.326399		0.423007	0.555328	0.422608	1.14446	0.117385	0.758115	0.88403	0.784459	0.183634	0.575078	0.943777	0.769532		0.077063	0.05647	0.066578	0.21589	0.68593		0.21563	0.69636			0.04986	0.18295	0.44735		0.059449	0.14535	0.44274		38.876	80.757	55.09	23.339	11.92		24.267	16.755
132936	29.2.3	protein.synthesis.initiation		0.204314	0.224985	0.394273	0.206489	0.26049	0.201583		0	0.137909	0.189481	0.489864	0	0	0.426597	0.473343	0.399187	0.116826	0.468209	0.592868						0.91632		0.421	0.93457				0.36981	0.78597			0.27668	0.75018						3.5488			24.507
132949	34.18.1	transport.unspecified anions.arsenite-transporting ATPase		0.187848	0.167436	0.0899837	0.11457	0.0588413	0.0264		0.197771	0.244631	0.0244355	0.284555	0.210588	0.10308	0.132441	0.223635	0.0676117	0.0672278	0.107338	0.117757		0.051322	0.085381	0.12338		0.90424		0.1564	0.88645		0.070021	0.10019	0.12572	0.38453			0.13786	0.26132		90.459	39.744	115.32		201.96	106.13	85.028	147.84
132979	29.4	protein.postranslational modification		0.227888	0.145345	0.0789227	0.21053	0.100672	0.0767182		0.293727	0.487198	0	0.130627	0.223734	0.157688	0	0.199957	0	0.184137	0.0632722	0.0682813		0.61279		0.47845		1.1548		0.27921	0.88898		0.46076			1.4126		0.40287		0.70903		162.95		155.82		8.9513	323.84
133001	29.5.11.20	protein.degradation.ubiquitin.proteasom		1.10095	0.764483	0.61877	0.961618	0.391428	0.241143		2.49604	0.469831	0.456551	0.981381	0.478964	1.33344	0.538357	0.70717	0.413417	0.964785	0.584918	0.511961		0.12656		0.10164	0.75181	1.3953		0.28169	0.92715		0.9737	0.085851	0.25802	0.74379		0.27998	0.71167	0.70854		173.45		16.474	104.32	32.63	23.99	218.2	5.8792
133008	11.1.13	lipid metabolism.FA synthesis and FA elongation.acyl-CoA binding protein		0	0	0	0	0	0		0	0	0	0	0	0	0	0	0	0	0	0								0	0
133057	13.1.1.3.11	amino acid metabolism.synthesis.central amino acid metabolism.alanine.alanine-glyoxylate aminotransferase		0.0210445	0.0259983	0.00978267	0.0314229	0.030572	0.0121903		0.0664889	0.0176891	0	0	0.0590786	0.0449144	0	0	0	0.0139524	0.0251783	0								0.3019	0.71422		0.19504	0.18186													123.18	43.784
133088	13.1.6.1.6	amino acid metabolism.synthesis.aromatic aa.chorismate.5-enolpyruvylshikimate-3-phosphate synthase		0.451639	0.259633	0.204525	0.138878	0.108747	0.167898		0.279473	0.590836	0.532549	0.4037	0.151068	0.256705	0.221925	0.408834	0.409378	0	0.184694	0.224025		0.12539	0.15929	0.24828	0.73326	1.3931		0.76656	1.7869		0.2257	0.16902	0.42057	0.77983	0.13433		0.36718	0.8478		19.387	71.025	10.803	36.366	29.299	149.27	38.533	39.933
133099	29.3.4.2	protein.targeting.secretory pathway.golgi		1.36937	0.250936	0.209132	2.17257	0.096467	0.0426778		4.62636	0.240545	0.387227	0.223367	0.173687	0.190246	0.253748	0.386062	0.162501	0.194902	0.21471	0.264415		0.081057	0.094878	0.22661	0.28456	0.83592		0.31207	0.67831		0.079271	0.085893	0.20764	0.37668		0.12053	0.18432	0.56622		61.949	583.67	77.837	35.648	77.347	69.438	100.08	28.267
133171	13.2.3.2	amino acid metabolism.degradation.aspartate family.threonine		0.0204905	0	0	0.0409809	0	0		0.0819618	0	0	0	0	0	0	0	0	0	0	0								0.24215	0.74785
133184	23.4.1	nucleotide metabolism.phosphotransfer and pyrophosphatases.adenylate kinase		1.72609	2.05458	2.43472	0.333648	0.346535	0.204368		2.05392	1.74498	1.84086	1.26461	1.9058	2.37247	2.30378	1.63629	2.46193	2.54986	2.58846	2.13864		0.019418	0.095196	0.1193	0.32748	0.54324		0.27435	0.44766		0.070919	0.12394	0.23162	0.39023	0.053186	0.078602	0.20822	0.38198		107.03	24.978	32.994	24.569	1.2519	78.448	92.025	5.3734
133193	27.3.52	RNA.regulation of transcription.Global transcription factor group		0.00160677	0.00279035	0.00284344	0.00321354	0.00240522	0.00331304		0	0	0.00642708	0	0.00351882	0.00568044	0.00196216	0	0	0.00514466	0.00622911	0								0.46693	0.89529			0.87469														9.7383
133238	11.1.1	lipid metabolism.FA synthesis and FA elongation.Acetyl CoA Carboxylation		0.857561	0.580285	0.663852	0.383753	0.201144	0.0460302		0.380195	1.15865	0.713612	1.17779	0.880267	0.501792	0.488221	0.45086	0.644168	0.730331	0.625379	0.655531		0.026402		0.090791	0.47466	1.6078		0.25531	0.91723		0.042653	0.11105	0.31257	1.3363		0.07794	0.30034	1.1661		102.5		142.69	30.297	106.25	56.017	18.331	29.478
133334	9.2.2	mitochondrial electron transport / ATP synthesis.NADH-DH.type II.external		0.0695195	0.0859495	0.0688015	0.0329402	0.029753	0.0800492		0.0827286	0.10987	0.0397178	0.0457622	0.087367	0.120033	0.088958	0.0474402	0	0.125582	0.149624	0				0.56537		1.0145		1.603	#N/A		0.13416	0.48965	1.5084	0.44367		0.2973	0.64912					55.413		33.815	15.44	22.865	186.12
133395	9.6	mitochondrial electron transport / ATP synthesis.cytochrome c		0.318992	0.326602	0.249969	0.162469	0.0988295	0.0944467		0.475904	0.385905	0.318975	0.0951845	0.222706	0.385659	0.43273	0.265311	0.319335	0.300202	0.268508	0.111832				0.1009	0.11043			0.16038	0.48966			0.074642	0.1247	0.22934		0.11079	0.12507					39.558	75.223			12.74	13.658
133457	29.5.11.20	protein.degradation.ubiquitin.proteasom		1.56613	2.05316	1.77365	0.682981	0.868987	0.352222		2.40209	1.73827	1.34739	0.77678	3.1154	2.30138	1.72718	1.06869	2.06269	2.08512	1.54863	1.39816		0.059624	0.1959	0.10548	0.28075	0.7599		0.28276	0.82761		0.074265	0.10891	0.22021	0.49358	0.16618	0.11259	0.20529	0.50971		115.96	95.309	118.94	11.783	9.6904	123.73	81.475	11.148
133544	9.9	mitochondrial electron transport / ATP synthesis.F1-ATPase		2.72109	2.95422	4.29981	1.68603	0.53798	1.1213		5.22132	2.0458	2.08772	1.52954	2.89219	3.72818	2.67574	2.52079	4.94052	5.41164	3.96646	2.88061		0.18535	0.044147	0.071914	0.19633	0.62232		0.086592	0.63407		0.1215	0.058018	0.18157	0.50083	0.20364	0.17416	0.17521	0.49076		112.31	237.23	49.409	67.799	17.258	72.459	5.3977	130.28
133572	20.2.5	stress.abiotic.light		0.0153405	0.00681185	0.025527	0.0160546	0.0136237	0.0306771		0	0.0173858	0.00706572	0.0369104	0	0	0	0.0272474	0	0	0.061464	0.0406442						0.79034		0.23436	0.74666								0.12491	1.0752						10.07
133620	23.4.99	nucleotide metabolism.phosphotransfer and pyrophosphatases.misc		1.5394	1.18432	1.47684	0.258491	0.529756	0.366748		1.48608	1.75502	1.72088	1.19562	1.89193	1.24505	0.65465	0.945634	1.48541	1.30826	1.13128	1.98242		0.011965	0.029904	0.066292	0.24931	0.6287		0.22683	0.5865		0.023469	0.039279	0.1453	0.41291	0.015656	0.031706	0.11279	0.3829		147.78	31.935	12.99	4.6274	4.3319	71.094	13.857	8.5256
133924	14.1	S-assimilation.APS		0	0	0	0	0	0		0	0	0	0	0	0	0	0	0	0	0	0								0.30302	0.76119
133971	12.2.2	N-metabolism.ammonia metabolism.glutamine synthase		3.41701	4.08155	4.52993	1.19677	0.434403	0.504629		4.10887	3.82475	4.10156	1.63285	3.4613	4.25464	4.14472	4.46555	4.85213	4.29759	3.93631	5.03369		0.028705	0.023287	0.045575	0.17902	0.74927		0.14962	0.63102		0.040385	0.042437	0.15554	0.44484	0.013691	0.029256	0.13069	0.42063		154.6	102.71	179.23	90.615	84.219	80.599	178.2	17.836
133976	27.3.99	RNA.regulation of transcription.unclassified		0.303823	0.0692804	0.0734598	0.260956	0.0527252	0.0699314		0.172192	0.319865	0.0615917	0.661641	0.0701108	0.0306455	0.143554	0.0328116	0	0.0321514	0.108679	0.153009			0.051771	0.063955	0.13415	1.0422		0.14114	0.92935		0.065163		0.15732			0.076755	0.16619				2.1879	14.113	5.6699	7.6095	9.2828		4.7096
134051	29.2.2	protein.synthesis.misc ribososomal protein		7.43538	10.0659	7.29499	2.18993	2.98161	0.47323		5.80416	8.80151	9.78434	5.35151	8.51944	7.82611	14.4181	9.49998	7.85677	7.30615	6.69869	7.31834		0.012699	0.048802	0.12591	0.38455	0.75134		0.40367	0.83328		0.033425	0.068242	0.27755	0.68447	0.027366	0.037563	0.23208	0.64555		174.34	82.181	48.337	38.776	32.096	61.507	62.011	87.689
134058	34.16	transport.ABC transporters and multidrug resistance systems		0.959909	0.349364	0.16317	0.357719	0.274569	0.171758		0.735173	0.982326	1.4563	0.665839	0.698253	0.398366	0.257378	0.0434573	0.0963418	0.402592	0.153744	0		0.05762	0.12711	0.50483	1.8524	3.8194		1.751	3.3954		0.042688	0.18728	0.79987		0.12575	0.1669	0.65334			159.11	69.725	22.745	41.365	32.029	273.87	48.232	59.615
134139	29.2.2	protein.synthesis.misc ribososomal protein		0.367007	0.317533	0.364169	0.0386933	0.145037	0.0800815		0.340159	0.360793	0.343627	0.423447	0.298478	0.319819	0.149003	0.502833	0.364241	0.251953	0.406849	0.433632				0.24232	0.70544	1.5876		0.74986	1.3521		0.072294	0.15308		1.2135		0.099651	0.44114	1.2728				29.872	5.4269	1.1153	7.7681	17.04
134165	21.2.2	redox.ascorbate and glutathione.glutathione		0.333762	0.399009	0.453155	0.134855	0.179652	0.15639		0.364618	0.135923	0.401076	0.433432	0.433519	0.138335	0.479623	0.544557	0.66933	0.351915	0.325733	0.465641		0.02538		0.14956	0.25637	0.63929		0.23409	0.61189		0.070287		0.19129	0.5275	0.065195	0.055983	0.16855	0.44975		1.6032		55.009	13.617	12.809	26.083		12.946
134171	31.2	cell.division		4.1396	3.77593	3.44119	1.16577	0.944769	0.862638		2.61166	3.89727	4.78314	5.26635	2.68395	3.60077	3.83861	4.98039	2.89843	2.51768	4.10363	4.24502		0.032363	0.061918	0.1231	0.39626	1.4875		0.33371	1.2708		0.059796	0.145	0.33727	0.89529	0.04248	0.1228	0.28823	0.87989		109.06	35.472	84.192	76.312	89.741	69.591	88.828	63.05
134235	1.1.4	PS.lightreaction.ATP synthase		9.09702	9.96621	10.3806	1.65503	1.63143	0.915698		8.42702	7.08224	10.2102	10.6686	12.1402	10.2726	8.51581	8.9362	10.9415	10.5433	10.9967	9.04087		0.0066882	0.021026	0.061205	0.28154	0.88573		0.23463	0.74957		0.013754	0.047483	0.18117	0.58117	0.0085449	0.029972	0.15183	0.55418		117.36	66.794	31.719	30.302	10.396	12.633	33.568	46.969
134305	21.2.1	redox.ascorbate and glutathione.ascorbate		2.05721	2.93345	3.1155	1.26447	1.3072	1.80008		3.8656	1.99373	1.18333	1.18619	1.80628	4.58097	3.3825	1.96403	5.78366	2.52451	2.2951	1.85873		0.023867	0.038585	0.03624	0.061006	0.084012		0.05398	0.098155		0.036038	0.045615	0.062604	0.10498	0.03102	0.036173	0.055573	0.096602		103.48	130.96	62.682	34.786	117.81	49.653	20.738	101.72
134449	34.16	transport.ABC transporters and multidrug resistance systems		0.322528	0.42556	0.348177	0.0305788	0.0537965	0.0738372		0.339612	0.345701	0.326545	0.278254	0.363843	0.425369	0.418063	0.494964	0.315426	0.397828	0.419335	0.260117		0.018745		0.15299	0.44152	0.74743		0.34127	1.0047		0.032008	0.087882	0.2455	0.81911		0.060616	0.22933	0.75576		52.867		50.889	23.266	9.8392	38.926	1.562	0.67406
134594	19.1	tetrapyrrole synthesis.magnesium chelatase		0.238026	0.0764312	0.108667	0.0948675	0.0709842	0.147883		0.118469	0.286357	0.336221	0.211056	0.0705919	0.0401886	0.177732	0.0172127	0.32189	0.0185104	0.0942687	0		0.12555	0.12609	0.33957	0.92225	2.9466		0.88693	1.9955		0.12217	0.35949	0.82157		0.22887		0.66852			36.088	85.295	77.913	63.674	98.379	86.99	112.41	41.878
134599				0	0.00320828	0.00556498	0	0.00219513	0.00916769		0	0	0	0	0.00434766	0.00364092	0.00484456	0	0.0191382	0.00312174	0	0		0.062494						#N/A	#N/A											32.143
134605	20.2.1	stress.abiotic.heat		0	0	0	0	0	0		0	0	0	0	0	0	0	0	0	0	0	0								0.2798	1.8664
134606	20.2.1	stress.abiotic.heat		0	0	0	0	0	0		0	0	0	0	0	0	0	0	0	0	0	0								0	0.48156
134747	21.1	redox.thioredoxin		0	0	0	0	0	0		0	0	0	0	0	0	0	0	0	0	0	0								0.33537	0
134773	30.5	signalling.G-proteins		0	0	0	0	0	0		0	0	0	0	0	0	0	0	0	0	0	0								0.86347	#N/A
134824	31.4	cell.vesicle transport		7.00638	5.35672	6.03231	2.1928	0.90943	1.57712		6.48539	6.4577	4.96434	10.1181	5.95903	5.89394	4.01866	5.55525	7.95232	6.62647	4.41337	5.13707		0.022723	0.072323	0.15837	0.31878	1.9513		0.26009	2.1339		0.046114	0.091126	0.25452	1.4823	0.016913	0.073169	0.20695	1.991		179.75	85.993	68.234	13.048	37.965	114.13	57.351	23.871
134840	1.1.5.3	PS.lightreaction.other electron carrier (ox/red).ferredoxin reductase		0.266354	0.32806	0.32952	0.115783	0.0515126	0.146767		0.427612	0.185505	0.179016	0.273285	0.38336	0.349706	0.262443	0.316729	0.511445	0.154001	0.344998	0.307638		0.063649	0.10629	0.080584	0.13266	0.41901		0.13706	0.53402		0.099395	0.08161	0.15181	0.42188	0.069494	0.087438	0.11022	0.47595		130.53	83.17	38.753	15.417	18.534	158.89	132.26	29.931
134846	23.2	nucleotide metabolism.degradation		0.311971	0.321753	0.381855	0.0323019	0.0867627	0.112666		0.338402	0.28454	0.283501	0.341443	0.387387	0.400123	0.27946	0.220043	0.512881	0.418862	0.349925	0.245753		0.11359	0.080513	0.046977	0.21189	0.70116		0.17308	0.65766		0.051785	0.14711	0.19454	0.39157	0.028125	0.14091	0.22775	0.46929		137.15	119.94	110.82	33.195	33.489	25.171	114.83	72.027
134916	27.1	RNA.processing		0.176365	0.0614089	0	0.279031	0.122818	0		0	0	0.119109	0.58635	0	0	0	0.245636	0	0	0	0						0.15812		0.26639	0.78096															165.46
135067				0	0	0	0	0	0		0	0	0	0	0	0	0	0	0	0	0	0								#N/A	0
135101	10.1.5	cell wall.precursor synthesis.UXS		1.66707	1.62833	1.61835	0.20941	0.246977	0.605108		1.51809	1.92084	1.47418	1.75516	1.61426	1.97333	1.39572	1.53001	1.33959	1.1562	2.5049	1.47271		0.12245	0.051702	0.080058	0.35607	1.0457		0.33262	0.99017		0.041866	0.10765	0.26887	0.59242	0.065582	0.062838	0.2305	0.62646		217.64	28.727	35.273	15.385	7.2981	158.79	136.98	16.46
135128	28.2	DNA.repair		0	0	0	0	0	0		0	0	0	0	0	0	0	0	0	0	0	0								0.37795	0
135171	34.1.1	transport.p- and v-ATPases.H+-transporting two-sector ATPase		0.88153	0.999107	0.937532	0.302397	0.0785436	0.135116		1.21215	0.739113	0.535407	1.03945	0.994823	0.939771	0.950466	1.11137	1.063	1.03044	0.885584	0.771107		0.058514	0.060198	0.07309	0.24807	1.4593		0.26574	1.3403		0.082698	0.075611	0.20236	1.279		0.035407	0.16913	0.83604		136.97	63.247	24.497	0.93699	40.851	66.529	18.481	24.29
135220	4.3	glycolysis.G6PIsomerase		1.22369	1.42736	1.19159	0.527624	0.299266	0.565413		1.33337	0.493294	1.31379	1.75429	0.993804	1.58318	1.66073	1.47173	0.348081	1.47612	1.39903	1.54313		0.17981	0.097742	0.11889	0.34789	0.98891		0.29464	1.0731		0.061126	0.12542	0.33594	0.8423		0.13133	0.2853	0.89678		117.44	172.13	68.694	38.639	52.669	144.72	93.819	51.83
135322	29.2.1.1	protein.synthesis.mito/plastid ribosomal protein.plastid		1.02262	1.25885	1.00953	0.0982077	0.141129	0.0874745		1.1084	0.900279	0.98641	1.0954	1.16527	1.11232	1.3975	1.36033	0.986805	0.981323	1.13586	0.934136		0.063004	0.091387	0.082138	0.22309	0.65366		0.2272	0.65006		0.057389	0.050525	0.13751	0.45177	0.041145	0.041357	0.1092	0.35488		131.81	60.662	24.839	27.469	26.524	54.916	61.448	28.447
135393	29.5.4	protein.degradation.aspartate protease		0.301313	0.225146	0.400461	0.0635115	0.129974	0.199766		0.320287	0.222807	0.287456	0.374702	0.0795744	0.15226	0.321839	0.346911	0.439304	0.474235	0.113472	0.574834			0.071652	0.052534	0.21542	0.64209		0.23388	0.56223			0.045374	0.13733	0.36772	0.031361	0.074698	0.13909	0.40205			9.9195	48.336	9.4151	7.5888		20.621	19.162
135484	27.3.44	RNA.regulation of transcription.Chromatin Remodeling Factors		0.0457305	0.0515318	0.0543586	0.0378834	0.0269815	0.0449561		0.00462816	0.0420877	0.0964025	0.0398035	0.0763799	0.0455739	0.0680932	0.0160803	0.106917	0	0.0421383	0.0683791				0.15123	0.37004	1.1075		0.36777	1.0686		0.27828	0.22783	0.29514	0.81738			0.25893	1.2058				67.71	12.473	8.7978	183.14	109.64	37.029
135584	19.1	tetrapyrrole synthesis.magnesium chelatase		0.745828	0.668251	0.446042	0.284881	0.117135	0.122633		0.351281	0.732924	0.997663	0.901444	0.793488	0.734742	0.535803	0.608969	0.263248	0.500598	0.526045	0.494276			0.11736	0.35446	1.0746	1.2041		0.90581	2.2599		0.074411	0.24478	0.83033	0.86236		0.23458	0.82649	0.72445			126.43	20.736	53.883	73.554	96.112	61.977	83.697
135609	5.1	fermentation.aldehyde dehydrogenase		1.17054	1.3252	1.58256	0.430617	0.225718	0.526304		1.80617	1.0493	0.862057	0.964612	1.49253	1.54298	1.17305	1.09224	2.21365	1.78444	1.31612	1.01602		0.051937	0.057146	0.075676	0.15171	0.59521		0.14418	0.44127		0.041371	0.051502	0.11786	0.3343	0.049215	0.055865	0.093681	0.35001		94.69	56.278	169.47	41.259	53.902	40.329	25.681	52.176
135614	1.3.11	PS.calvin cyle.RPE	PS.calvin cyle.RPE	1.771	1.6298	1.89524	0.665793	0.276765	0.829633		2.28535	2.38691	1.35952	1.05224	1.60169	1.81437	1.8538	1.24932	2.98281	2.10244	1.22623	1.2695		0.0017862	0.024239	0.074928	0.26538	0.70826		0.30028	0.84119		0.010118	0.061322	0.22373	0.39657		0.04513	0.1312	0.37289		171.54	113.56	53.248	178.52	25.021	184.6	211.04	14.247
135635				2.57126	3.23926	3.2776	0.788168	0.984636	1.75451		3.46253	2.97185	2.11811	1.73254	2.49266	3.52238	4.51108	2.4309	5.16461	4.35334	2.04926	1.5432		0.015706		0.060191	0.20529	0.59496		0.27754	0.57815		0.027364	0.0497	0.13904	0.31903	0.028391	0.022448	0.13129	0.36525		9.8281		15.169	4.0051	8.8919	19.994	34.506	14.902
135713				9.51775	10.298	9.61111	2.62811	3.4257	3.07657		11.7893	11.4543	8.62955	6.19785	12.8538	12.5555	10.34	5.44252	8.36381	11.3426	12.8132	5.92483		0.012859	0.07772	0.2101	0.55663	1.3397		0.45919	1.2237		0.01645	0.17459	0.38431	0.84145	0.014205	0.13783	0.34143	0.784		134.16	173.28	113.57	101.3	59.911	110.06	112.42	85.792
135762	19.1	tetrapyrrole synthesis.magnesium chelatase		4.65913	4.26365	4.46293	0.610989	1.18918	1.22468		3.96349	5.34985	4.94345	4.37973	4.27345	5.12045	5.0819	2.57881	5.02959	5.16701	5.02658	2.62854		0.029078	0.090007	0.31683	1.0536	2.9012		1.0673	3.407		0.066889	0.276	0.93694	1.3204	0.05228	0.15121	0.77995	2.5055		166.15	127.65	75.531	74.088	70.773	125.76	117.32	120.85
136002	27.3.71	RNA.regulation of transcription.SNF7		0.0764151	0.196534	0.157483	0.15283	0.272889	0.0522773		0	0	0	0.30566	0.600432	0.101415	0.0842901	0	0.202283	0.0824988	0.18011	0.165041						1.2501		0	5.1654		0.21393		0.77061				0.1974	0.91388						74.414	102.68		25.992
136037	2.1.2.1	major CHO metabolism.synthesis.starch.AGPase		1.56284	1.51473	1.61937	0.150501	0.175757	0.281994		1.71124	1.5479	1.36046	1.63176	1.30077	1.44088	1.65542	1.66186	1.34326	1.80629	1.91237	1.41555		0.053516	0.071909	0.073092	0.32597	1.1504		0.30801	1.1739		0.055005	0.090136	0.26307	0.79075	0.051097	0.072474	0.22168	0.70867		154.44	85.985	125.05	67.757	8.9358	171.27	110.06	14.329
136069	20.2.1	stress.abiotic.heat		0.302711	0.365518	0.271521	0.123673	0.040612	0.0635932		0.1587	0.29563	0.295548	0.460966	0.34858	0.324372	0.41987	0.369249	0.273044	0.181248	0.320512	0.311278		0.050721		0.13201	0.287	0.94573		0.25644	0.73023		0.092853	0.12709	0.27599	0.55976	0.091759	0.1098	0.22483	0.50342		35.588		29.991	11.668	48.44	87.781	76.979	78.538
136266	29.1.9	protein.aa activation. valine-tRNA ligase		0.0107875	0	0	0.021575	0	0		0.04315	0	0	0	0	0	0	0	0	0	0	0								0.58398	0.98932
136279	13.1.5.1.1	amino acid metabolism.synthesis.serine-glycine-cysteine group.serine.phosphoglycerate dehydrogenase		0.450888	0.500042	0.445725	0.144497	0.0668865	0.145788		0.560072	0.33853	0.590475	0.314477	0.545717	0.525562	0.400611	0.52828	0.622436	0.491071	0.28073	0.388663		0.014403	0.039279		0.47196	0.81711		0.44061	0.76412		0.024029	0.078886	0.3566	0.74429		0.056365	0.29035	0.68547		85.966	88.851		6.0477	8.9953	10.549	16.087	2.753
136288	29.6	protein.folding		5.63741	6.00501	7.28012	0.854593	0.610423	0.633746		5.54384	5.89437	6.5811	4.53032	6.29929	6.60065	5.93455	5.18556	8.04837	7.15808	7.39918	6.51485		0.0050097	0.051359	0.12085	0.32486	0.74813		0.33204	0.73125		0.035006	0.076588	0.22573	0.52284	0.017775	0.049272	0.19494	0.48287		133.08	57.68	42.526	112.69	34.433	63.764	21.478	36.784
136293	31.3.1	cell.cycle.peptidylprolyl isomerase		0.11795	0.418843	0.159895	0.132353	0.513358	0.227144		0.00962153	0	0.256618	0.205561	1.1187	0.48558	0	0.0710942	0	0	0.481835	0.157743		0.24185	0.46184		0.40302	0.90776		0.29169	0.97519		4.5876	0.48433					0.27091	0.90635		286.33	119.23		23.931	6.4008	3.9725	301.27
136294	1.1.2.1	PS.lightreaction.photosystem I.LHC-I		3.64429	3.0556	2.42352	0.976773	1.19364	0.45884		3.19555	3.28065	3.002	5.09898	3.34883	1.74611	2.5745	4.55297	2.81119	2.042	2.83016	2.01073				0.021317	0.10856	0.41791		0.10264	0.40402		0.023368	0.016193	0.037127	0.13343		0.013621	0.024018	0.1114				41.869	8.6489	75.346	114.05	59.022	58.119
136376	27.1.2	RNA.processing.RNA helicase		0.165692	0.245124	0.282818	0.0583381	0.0971735	0.123508		0.243604	0.177076	0.11763	0.124459	0.269763	0.278281	0.327922	0.104532	0.229506	0.396323	0.371521	0.133924		0.041833	0.11812	0.21996	0.51495	0.64227		0.51402	0		0.11601	0.22716	0.52257	0.82338	0.070844	0.19306	0.45447	0.68409		110.22	42.353	101.31	28.383	94.172	132.03	21.672	27.628
136383	21.1	redox.thioredoxin		0	0	0	0	0	0		0	0	0	0	0	0	0	0	0	0	0	0								0	0
136386	31.3	cell.cycle		0.64359	0.904029	0.661008	0.500853	0.184615	0.742956		0.0056336	0.487076	1.09319	0.988461	0.639284	0.93991	1.06684	0.970077	0.171559	0.295466	0.411279	1.76573		0.1458		0.093541	0.32066	0.90929		0.37302	1.0721		0.03973	0.098825	0.25679	0.68099		0.07875	0.23136	0.45762		72.676		69.085	36.136	39.924	34.391	67.321	83.574
136413	21.1	redox.thioredoxin		6.31981	6.66191	6.33926	2.36332	1.74411	2.33761		8.5097	6.62658	7.16308	2.97989	8.50883	7.66962	5.79348	4.67572	8.80702	7.86521	4.34764	4.33717		0.0041628	0.033074	0.035333	0.1637	0.49104		0.15349	0.43858		0.025564	0.030844	0.10709	0.26385		0.030048	0.091055	0.31038		102.13	43.004	29.219	11.212	0.70646	34.91	2.1334	39.235
136460	16.2	secondary metabolism.phenylpropanoids		0.0333756	0.00460286	0.0129707	0.0361788	0.00549075	0.0151922		0	0.0822373	0.0379899	0.0132753	0.00751759	0	0.0108939	0	0	0.0290597	0	0.0228233					0.36773			0.43056	#N/A														19.284
136521				0	0	0	0	0	0		0	0	0	0	0	0	0	0	0	0	0	0								0.29049	0.68036
136589	19.14	tetrapyrrole synthesis.protochlorophyllide reductase		0.7877	0.579145	0.454138	0.558878	0.439014	0.149933		0.421883	0.517435	1.61949	0.591995	1.20038	0.577931	0.274645	0.263627	0.55105	0.50374	0.231123	0.530638		0.36099		0.18104	0.74292	2.0022		0.60658	1.7048		0.026139	0.16972	0.59417	1.369		0.10309	0.51251	1.6038		148.72		55.894	23.889	72.952	120.2	103.71	14.205
136620	27.1.2	RNA.processing.RNA helicase		0.705775	0.574728	0.476289	0.0378672	0.156825	0.235541		0.700827	0.664052	0.702208	0.756012	0.359711	0.724012	0.646992	0.568198	0.356239	0.314471	0.824729	0.409717		0.26105	0.2502	0.42273	0.71993	1.5411		0.77754	1.6368		0.25782	0.35623	0.73736	0.74498	0.16385	0.30173	0.62422	0.79045		93.882	73.114	83.285	56.055	82.025	98.795	98.027	47.685
136650				0	0	0	0	0	0		0	0	0	0	0	0	0	0	0	0	0	0								#N/A	#N/A
136718				0.0337988	0.0207973	0.0241786	0.0481206	0.0308741	0.0449212		0.102075	0.0331205	0	0	0	0	0.0178299	0.0653593	0	0.0914577	0.0052565	0		0.064958						0.36537	0.33091					0.95579		0.059173				125.32
136810	16.1.1	secondary metabolism.isoprenoids.non-mevalonate pathway		2.3827	2.26997	2.81226	0.673711	0.590245	0.620676		1.74437	2.38279	3.31441	2.08925	2.28996	2.61244	2.74517	1.43231	3.48285	2.54213	3.1378	2.08626		0.037319	0.064596	0.34718	1.2492	2.8238		1.0757	3.1962		0.055325	0.25532	0.94782	2.5352	0.025074	0.15418	0.80073	2.9106		110.64	81.639	52.443	24.708	47.125	101.35	77.157	49.458
136811	29.2.2	protein.synthesis.misc ribososomal protein		7.28061	5.66564	6.17244	2.36007	2.17679	3.13044		9.41244	4.98378	9.2173	5.50891	2.86179	5.47698	8.12121	6.20258	4.33541	6.36667	3.48405	10.5036			0.047289	0.19106	0.33002	0.68984		0.37104	0.76325		0.050226	0.070305	0.24927	0.7079	0.10235	0.041024	0.26693	0.74995			185	57.024	85.51	110.94	82.497	99.878	63.472
136828	34.16	transport.ABC transporters and multidrug resistance systems		0.0432275	0.0175943	0.0311446	0.0366812	0.0257931	0.025696		0.0948229	0.0144426	0.0437747	0.0198699	0.0559456	0.00735864	0.00707296	0	0.028417	0.0254462	0.00449137	0.0662237		0.053491	0.13351	0.35399	0.88267	0.6559		1.019	#N/A		0.4337					0.19711				111.24	53.989	19.243	14.377	69.217	217.62
136854	4.13	glycolysis.PK		1.46015	1.85612	2.18448	0.0775692	0.0961358	0.469012		1.51987	1.4626	1.50825	1.34986	1.82679	1.99654	1.77845	1.8227	2.87341	1.95631	1.83773	2.07047		0.055415	0.045523	0.10191	0.3687	0.89678		0.27897	2.1158		0.03526	0.08943	0.30506	0.75072	0.030121	0.065722	0.26452	0.83465		113.81	32.47	86.171	14.56	16.941	24.89	26.326	15.921
136860	27.1	RNA.processing		0.596492	0.515871	0.651382	0.483787	0.149507	0.679985		1.31597	0.272846	0.425188	0.371967	0.604386	0.584125	0.292099	0.582875	1.52991	0.825235	0.25038	0		0.062507	0.082335	0.18701	0.23154	0.74327		0.27006	0.88608		0.098937	0.094389	0.2146	0.49846	0.1028	0.10397	0.13034			39.473	88.919	34.264	6.6069	15.788	77.45	21.27	13.168
136865	11.3.06	lipid metabolism.Phospholipid synthesis		0.0300378	0.0171906	0.0212229	0.0247887	0.0100009	0.0241757		0.0668188	0.0227119	0.016559	0.0140615	0.00967357	0.0214348	0.0083345	0.0293193	0.0300056	0.0514061	0.00347983	0			0.11214			0.8722		0.30858	#N/A					0.50274		0.17081					94.93			23.298
136917	27.1.2	RNA.processing.RNA helicase		0.024559	0.0655405	0.0293086	0.0457965	0.0287565	0.0586171		0	0	0.00507601	0.0931598	0.0833091	0.0247316	0.0878841	0.0662372	0	0	0	0.117234						1.2211		0.38419	0		0.096983		0.4096	0.2283				1.1402						38.129	42.002		94.862
136984	13.2.5.2	amino acid metabolism.degradation.serine-glycine-cysteine group.glycine		1.19819	1.59668	1.54057	0.185509	0.242869	0.239976		1.42109	1.04554	1.0452	1.28094	1.68462	1.68992	1.77453	1.23765	1.30804	1.83167	1.63825	1.38432		0.039245	0.028767	0.066076	0.17558	0.58114		0.19425	0.59708		0.025917	0.052935	0.15826	0.31656	0.026908	0.046076	0.14802	0.30909		118.13	71.989	26.379	34.189	40.694	63.106	24.912	23.419
137019	16.1.2.9	secondary metabolism.isoprenoids.mevalonate pathway.farnesyl pyrophosphate synthetase		0	0	0	0	0	0		0	0	0	0	0	0	0	0	0	0	0	0								0.64071	0
137045				0.0048215	0.00257676	0	0.009643	0.00515352	0		0.019286	0	0	0	0	0.010307	0	0	0	0	0	0								0.52216	0
137062	26.22	misc.short chain dehydrogenase/reductase (SDR)		0	0.0257441	0.217371	0	0.0514881	0.184563		0	0	0	0	0.102976	0	0	0	0.392351	0.0701093	0.0461871	0.360838								0.23542	1.141									0.85271
137163	6.3	gluconeogenesis.Malate DH		6.54846	5.24484	5.43893	1.10179	1.71058	1.64378		6.89097	5.50347	5.85431	7.94511	4.33379	3.32821	7.03076	6.2866	6.26039	4.9598	3.37791	7.15761		0.057934	0.011881	0.059256	0.24126	0.53996		0.20786	0.49571		0.0097623	0.089684	0.21996	0.44958	0.0039105	0.040269	0.18642	0.32108		122.93	83.392	240.49	22.268	16.334	10.544	54.595	22.911
137221				0.00214897	0.0106221	0	0.00429794	0.0198547	0		0	0.00859588	0	0	0	0.00212199	0.0403663	0	0	0	0	0								0.26366	#N/A				4.714														293.93
137265	15.3	metal handling.regulation		0	0	0	0	0	0		0	0	0	0	0	0	0	0	0	0	0	0								0.52038	0.9261
137286	29.4	protein.postranslational modification		0.347041	0.227531	0.176168	0.281203	0.171474	0.261149		0.621618	0.551771	0.0571395	0.157634	0.427109	0.284628	0.0211627	0.177222	0.563176	0	0.0428265	0.0986704		0.72178	0.23958	0.28663	0.41439	1.467		0.43472	1.9257		0.14647	0.24273		1.1649			0.34798	0.55767		457.29	316.59	112.66	37.767	16.846	325.07	256.14
137300	2.2.2.2	major CHO metabolism.degradation.starch.starch phosphorylase		0.644356	0.685918	0.546078	0.179453	0.146704	0.397524		0.402838	0.77752	0.612872	0.784194	0.658894	0.492267	0.764735	0.827773	0.202827	0.276818	0.63305	1.07161		0.06653	0.078083	0.088769	0.31427	0.83708		0.30855	0.8613		0.064177	0.11492	0.3206	0.89434	0.22108	0.10032	0.30576	0.98395		181.87	165.84	76.69	39.127	39.689	142.46	87.344	43.76
137306	13.2.6.2	amino acid metabolism.degradation.aromatic aa.tyrosine		0.360314	0.196879	0.287732	0.0946912	0.053694	0.113817		0.334864	0.315049	0.291503	0.499841	0.268033	0.153477	0.20867	0.157338	0.436872	0.298854	0.250348	0.164853		0.51011	0.21954	0.29504	0.34806	1.0086		0.15085	0.64364		0.36852	0.16655	0.38296	0.76933		0.30396	0.48718	1.2899		138.36	116.67	101.06	57.913	123.98	11.858	169.19	54.206
137452	20.2.1	stress.abiotic.heat		1.11255	1.01235	1.12572	0.229181	0.22516	0.142034		0.797166	1.10908	1.21173	1.33222	0.87154	0.993276	0.84824	1.33634	1.11576	0.999295	1.06137	1.32646		0.055268	0.11291	0.14539	0.38204	0.72245		0.29996	0.82459		0.1119	0.14082	0.30697	0.60078	0.091198	0.13339	0.3075	0.58065		99.749	42.743	120.03	29.101	20.145	72.3	51.835	29.681
137469	12.3.1	N-metabolism.N-degradation.glutamate dehydrogenase		0.205795	0.161538	0.106768	0.082272	0.159559	0.0859555		0.301378	0.192352	0.226433	0.103017	0.395918	0.107716	0.104769	0.0377483	0	0.192529	0.0773336	0.157208		0.08739		0.13544	0.21709	0.56288		0.090906	0.61794		0.51527		0.22982			0.21887		0.45797		148.68		56.829	61.019	1.9887	179.59		159.57
137480	30.6	signalling.MAP kinases		0	0	0	0	0	0		0	0	0	0	0	0	0	0	0	0	0	0								#N/A	#N/A
137493	23.1.3	nucleotide metabolism.synthesis.PRS-PP		0.151384	0.108502	0.0669865	0.0443703	0.0378043	0.0487174		0.0860315	0.17029	0.184586	0.164629	0.076467	0.0764255	0.131142	0.149972	0.103166	0	0.102999	0.0617807				0.2129	0.55451	1.2699		0.42587	1.9172		0.071974	0.16886	0.5008	1.3046			0.39292					30.511	17.818	12.682	10.069	6.4144	23.423
137523	27.1	RNA.processing		0.538439	0.1352	0.262905	0.803475	0.115582	0.357341		0	0	1.7002	0.453561	0.104627	0	0.158409	0.277766	0	0	0.756679	0.294941					0.32742	0.98415		0.32766	0.81441								0.27646						35.139	20.017
137578	29.1.020	protein.aa activation.phenylalanine-tRNA ligase		0	0.00713581	0.00544985	0	0.00824023	0.00631117		0	0	0	0	0	0.0143828	0	0.0141605	0.00559244	0.00195175	0.0142552	0								0.27132	0.69208
137673	16.1.1.4	secondary metabolism.isoprenoids.non-mevalonate pathway.CMK		0.0214492	0.0203329	0	0.0428984	0.0406658	0		0	0	0.0857968	0	0.0813316	0	0	0	0	0	0	0								0.21511	0.46646
137676				0	0	0	0	0	0		0	0	0	0	0	0	0	0	0	0	0	0								0.27806	#N/A
137766	30.11	signalling.light		1.14786	0.580717	1.05921	0.43512	0.449688	0.29269		0.942446	1.80033	0.933015	0.915657	0.82233	0	0.473182	1.02736	1.38753	1.21949	0.860432	0.769378		0.016211	0.11418	0.18782	0.25418	0.82255		0.29034	0.52909		0.05153			0.51246		0.053078	0.17144	0.47081		184.8	64.273	116.09	4.6232	5.9581	27.678
137778	34.3	transport.amino acids		0.113651	0.2013	0.0482836	0.106518	0.205123	0.0965672		0.00230304	0.0590841	0.147119	0.246098	0	0.137928	0.18089	0.486382	0	0	0	0.193134						0.98347		0.2525	0.90552					0.7475				0.81143						2.7055
137795	20.2.1	stress.abiotic.heat		0	0	0	0	0	0		0	0	0	0	0	0	0	0	0	0	0	0								0.54478	#N/A
137847	27.1	RNA.processing		0.478875	0.517875	0.509542	0.0795353	0.0636589	0.124696		0.573761	0.492915	0.468258	0.380568	0.471719	0.592702	0.548355	0.458724	0.654275	0.37097	0.449547	0.563375		0.078803	0.085218	0.15471	0.23134	0.55918		0.32595	#N/A		0.087553	0.083796	0.19847	0.5107	0.073452	0.082672	0.14894	0.4544		62.368	44.062	80.256	155.61	45.678	37.672	65.054	88.605
137945	29.5.11.20	protein.degradation.ubiquitin.proteasom		0.180025	0.198097	0.147855	0.0748955	0.040417	0.0810739		0.243562	0.0861018	0.237097	0.153337	0.231936	0.207212	0.13954	0.213701	0.108613	0.252694	0.16524	0.0648755			0.18917	0.1433	0.34281	0.88685		0.31296	0.9175		0.17629	0.2751	0.24939	0.56847	0.40845	0.13236	0.20568				44.417	74.017	15.808	22.582	70.551	33.457	10.966
137981	29.5.11.20	protein.degradation.ubiquitin.proteasom		0.114143	0.156555	0.177522	0.0794327	0.0495936	0.0991514		0.212142	0.0456017	0.0536261	0.145202	0.187217	0.192883	0.0851465	0.160973	0.29641	0.210843	0.137917	0.0649175						0.65482		0.32035	0		0.26473	0.13266		0.51634		0.11803	0.1895							3.8613	168.21	5.9686
138046	31.1	cell.organisation		0	0	0.0167542	0	0	0.0335084		0	0	0	0	0	0	0	0	0.0670167	0	0	0								0.53273	0
138059	34.9	transport.metabolite transporters at the mitochondrial membrane		1.95267	3.18242	4.14187	0.810532	0.696893	2.29411		2.51417	0.899644	1.73694	2.65992	2.16582	3.73984	3.47271	3.35133	7.15535	4.70325	2.3921	2.31678		0.027706	0.032367	0.058892	0.17606	0.48343		0.21612	0.52973		0.021721	0.036849	0.11167	0.30783	0.0098062	0.027759	0.10719	0.25336		71.803	71.008	16.231	35.57	91.205	50.181	25.655	16.216
138087	29.5.5	protein.degradation.serine protease		0.828337	0.794257	0.693406	0.468014	0.325993	0.702884		0.143312	1.13159	0.911948	1.1265	0.536221	0.683597	0.685333	1.27188	0	0.176274	1.27421	1.32314		0.067445	0.04352	0.058618	0.17352	0.69269		0.14694	0.63187		0.01398	0.064279	0.16823	0.63229		0.055718	0.15382	0.82623		89.441	1.0292	123.13	34.965	90.272	28.583	32.428	21.84
138117	20.2.1	stress.abiotic.heat		5.01278	6.16123	5.21428	0.659932	1.01874	0.675856		4.64711	4.612	4.79665	5.99537	5.37493	5.48274	6.20005	7.5872	4.25255	5.75412	5.60551	5.24493		0.022579	0.1634	0.26815	0.60591	1.5078		0.54957	1.7142		0.17756	0.26793	0.4676	1.0376	0.0974	0.20472	0.39646	1.0763		151.2	123.2	105.65	48.928	27.39	126.3	99.404	34.668
138180	13.1.4.1	amino acid metabolism.synthesis.branched chain group.common		0.802878	0.344582	0.274746	0.498197	0.365421	0.204693		1.51956	0.454012	0.763222	0.474721	0.145189	0.348354	0.855727	0.0290573	0.402933	0.240693	0.455357	0		0.010097	0.13609	0.37739	0.70196	1.2536		0.86022	2.5329		0.06038	0.20058	0.65108		0.042727	0.12095	0.66098			194.46	53.259	39.949	39.248	29.545	47.452	30.441	44.15
138199	29.3.1	protein.targeting.nucleus		0.650911	0.096532	0.137247	0.704741	0.172317	0.274493		1.4212	1.07384	0	0.10861	0.354969	0.0140195	0.010326	0.0068131	0	0	0.548987	0				1.3709		1.1362		0.43904	1.3665								1.0179					397.4		18.615
138215	30.3	signalling.calcium		0.0552289	0.072063	0.198402	0.110458	0.0880507	0.263198		0.220916	0	0	0	0.179385	0.108867	0	0	0.555496	0.238111	0	0								0	0
138462	13.2.2.2	amino acid metabolism.degradation.glutamate family.proline		0.0705429	0.0670432	0.0168274	0.0612582	0.0707699	0.0336548		0.0959202	0.0450766	0	0.141175	0.07332	0	0.031682	0.163171	0	0	0	0.0673096						1.6361		0.16089	1.8443		0.23			0.82747										8.8174	88.219
138493	29.1.6	protein.aa activation.lysine-tRNA ligase		0.442506	0.566792	0.483971	0.187084	0.165738	0.278448		0.164714	0.49932	0.543257	0.562733	0.638629	0.318479	0.652291	0.657771	0.1904	0.356036	0.838276	0.551171		0.16301	0.1324	0.16382	0.45132	0.80974		0.43728	0.89675		0.11689	0.10375	0.32935	0.96754	0.048669	0.10941	0.30615	0.74391		21.986	210.29	93.646	32.962	25.504	102.08	74.215	49.102
138508	13.2.2.2	amino acid metabolism.degradation.glutamate family.proline		0.165236	0.244113	0.219937	0.134725	0.110239	0.179717		0	0.116432	0.241753	0.302761	0.197767	0.266658	0.126556	0.38547	0	0.34108	0.148989	0.38968		0.048911			0.34947	3.2028		0.31083	2.3683			0.096422	0.619	1.7406		0.071877	0.4677	1.5291		49.003			4.1902	15.407		4.9514	63.896
138524	19.3	tetrapyrrole synthesis.GSA		2.01827	1.95472	1.93	0.543236	0.459988	0.693369		2.07879	1.44022	2.73179	1.8223	2.00843	2.46645	1.99614	1.34785	2.84832	2.01726	1.6343	1.22013		0.017568	0.064763	0.2344	0.61616	1.3375		0.70719	1.6007		0.067901	0.21382	0.58291	1.1043	0.056982	0.14431	0.49914	1.0977		117.12	21.462	69.922	34.298	37.593	82.298	78.384	34.43
138637	11.9.4.5	lipid metabolism.lipid degradation.beta-oxidation.acyl-CoA thioesterase		2.13464	2.92885	3.25819	0.444643	0.227367	0.15906		2.60327	1.70352	1.81014	2.42161	2.74228	2.84474	2.86851	3.25986	3.4048	3.20536	3.05765	3.36495		0.027403	0.027437	0.13241	0.28479	0.8755		0.29171	0.91509		0.029986	0.14168	0.38768	0.68017	0.034561	0.12709	0.3445	0.73772		134.55	106.6	80.885	41.836	40.587	108.77	94.043	26.801
138649				0	0	0	0	0	0		0	0	0	0	0	0	0	0	0	0	0	0								0.17784	0
138696	29.3.3	protein.targeting.chloroplast		0.24884	0.255473	0.0778237	0.223856	0.186489	0.0229593		0.245054	0.565516	0.115701	0.0690901	0.398072	0.429084	0.14133	0.0534064	0.0744052	0.0744421	0.108929	0.0535188		0.28342	0.12191	0.22234	0.56342	1.7245		0.71673	1.8701		0.10395	0.1934	0.54944	0.98726		0.13024	0.45252	0.93446		260.27	131.74	209.65	31.244	67.445	197.34	125.02	111.31
138697	29.2.2	protein.synthesis.misc ribososomal protein		0	0	0	0	0	0		0	0	0	0	0	0	0	0	0	0	0	0								0.36228	0.31592
138803	29.5	protein.degradation		5.11529	5.98354	6.85236	0.477035	0.478921	1.22131		4.85577	4.8091	4.97297	5.82334	5.57374	5.63267	6.59597	6.13181	8.4812	5.99902	7.09422	5.83501		0.069946	0.01687	0.05939	0.23763	0.61613		0.21763	0.5864		0.023328	0.065132	0.18023	0.42583	0.027019	0.046339	0.16358	0.42724		199.47	93.95	60.577	25.324	14.355	54.022	88.094	25.377
138886				0	0	0	0	0	0		0	0	0	0	0	0	0	0	0	0	0	0								0	0.61073
138922	29.1.15	protein.aa activation.proline-tRNA ligase		0	0	0	0	0	0		0	0	0	0	0	0	0	0	0	0	0	0								0	0
138936				0	0	0	0	0	0		0	0	0	0	0	0	0	0	0	0	0	0								0.56843	#N/A
138990	27.1	RNA.processing		0.0436487	0.0712113	0.0162861	0.0455614	0.053876	0.0325722		0	0.0103265	0.0933076	0.0709607	0.0676815	0.0881954	0	0.128969	0	0	0	0.0651444								0.29142	0.78798
139007	13.1.2.3.4	amino acid metabolism.synthesis.glutamate family.arginine.acetylornithine aminotransferase		0	0	0	0	0	0		0	0	0	0	0	0	0	0	0	0	0	0								0.11647	2.153
139213	29.1.5	protein.aa activation.isoleucine-tRNA ligase		0.512788	0.465549	0.351751	0.214653	0.0405865	0.151636		0.743745	0.426846	0.62329	0.25727	0.514415	0.471264	0.415545	0.460974	0.130262	0.437499	0.378648	0.460595		0.032412	0.09813	0.15622	0.44612	0.74238		0.36889	0.72763		0.05058	0.093331	0.29247	0.79876	0.020026	0.070095	0.23919	0.74458		94.226	100.7	84.442	19.188	17.618	79.646	51.003	47.41
139246	29.3.1	protein.targeting.nucleus		1.07458	1.33083	1.55008	0.26289	0.118515	0.532639		0.695933	1.22414	1.10153	1.27673	1.46437	1.36445	1.17942	1.31507	1.08871	1.5343	1.27671	2.30059		0.037342	0.1159	0.17338	0.54017	1.6142		0.51833	1.7224		0.058902	0.14208	0.40399	1.4999	0.065569	0.090896	0.32005	1.3381		122.14	161.24	79.862	58.282	53.673	105.45	73.846	81.311
139260	10.1.2	cell wall.precursor synthesis.UGE		1.08043	0.992841	0.645685	0.454075	0.360844	0.107155		0.752945	1.3461	1.57974	0.642924	0.781412	0.696573	0.992453	1.50092	0.575177	0.600778	0.805368	0.601418		0.027964	0.03647	0.070459	0.31354	0.86012		0.27881	0.83435		0.037077	0.088498	0.21574	0.49204		0.064515	0.20813	0.48812		63.39	22.916	23.578	23.125	23.516	35.996	23.186	127.87
139269	7.1.3	OPP.oxidative PP.6-phosphogluconate dehydrogenase		1.59811	1.6509	1.95864	0.232688	0.272297	0.54276		1.72334	1.33841	1.4779	1.85277	1.2985	1.62846	1.72106	1.95557	2.14462	1.67849	1.38676	2.62471		0.0075553		0.051409	0.24418	0.98485		0.22599	0.8197		0.016587	0.041402	0.14471	0.46664		0.047207	0.11497	0.48848		185.31		19.719	97.439	27.744	44.094	9.6265	52.739
139332				0.0116104	0.0586044	0.00438577	0.0167079	0.0599551	0.00877154		0	0.011009	0	0.0354327	0.081464	0.0208533	0	0.1321	0	0	0.0175431	0		0.089836						0.19933	0.79567		0.58385			2.3606						198.21					21.665
139416	27.3.67	RNA.regulation of transcription.putative transcription regulator		2.59895	3.32481	3.77632	0.621169	1.84467	0.613662		2.3368	2.56716	3.46863	2.02321	4.75559	5.0764	1.61228	1.85496	3.97816	3.93082	4.30583	2.89046		0.014238	0.040112	0.12058	0.35623	0.60977		0.20423	0.53712		0.10767	0.089237	0.23066	0.46792	0.021984	0.048266	0.20623	0.4464		282.44	1.208	143.83	147.8	4.1732	257.28	172.24	3.2887
139610	29.2.4	protein.synthesis.elongation		0.487687	0.632141	0.46777	0.208054	0.380917	0.0895469		0.727557	0.295888	0.332541	0.594762	0.344655	0.373085	1.16635	0.644472	0.501033	0.526184	0.509496	0.334367		0.066086	0.69875	0.77704	1.3079	2.0105		1.4213	2.1736		0.52883	0.54678	0.59497	1.6657	0.36231	0.4436	0.56575	1.9555		39.146	121.24	117.63	72.094	18.065	138.37	96.027	63.814
139619	11.1.3	lipid metabolism.FA synthesis and FA elongation.ketoacyl ACP synthase		0	0	0	0	0	0		0	0	0	0	0	0	0	0	0	0	0	0								0.21634	0.59712
139628	34.16	transport.ABC transporters and multidrug resistance systems		0.118114	0.089328	0.0617327	0.116183	0.0282966	0.0408271		0.153852	0.05472	0.263883	0	0.0887502	0.0552619	0.0887452	0.124555	0.0315255	0.0570869	0.037571	0.120747				0.50074	1.4641			1.3367	3.823			0.29612	0.61778	0.98279		0.12118	0.98711	0.17077				8.3699	3.9482			79.532	98.87
139713	29.3.4.4	protein.targeting.secretory pathway.plasma membrane		0	0	0	0	0	0		0	0	0	0	0	0	0	0	0	0	0	0								0	0
139735	21.2	redox.ascorbate and glutathione		0.459447	0.469598	0.564778	0.210111	0.0804316	0.122551		0.402372	0.40819	0.267965	0.759263	0.45634	0.368999	0.490263	0.56279	0.567148	0.424414	0.544817	0.722734		0.040732	0.091094	0.052996	0.24819	0.80748		0.20287	0.79551		0.035495	0.073625	0.22309	0.46543	0.054968	0.051508	0.18417	0.45038		66.74	73.381	6.3629	11.757	19.304	73.231	5.7452	7.2373
139747				0	0	0	0	0	0		0	0	0	0	0	0	0	0	0	0	0	0								0.10584	0.38391
139750	11.1.8	lipid metabolism.FA synthesis and FA elongation.acyl coa ligase		0.425473	0.337317	0.286948	0.178208	0.136454	0.237335		0.413495	0.493836	0.608074	0.186487	0.365288	0.458752	0.383381	0.141849	0.074634	0.278321	0.62038	0.174456		0.11795	0.30947	0.90746	1.5339	1.7064		2.2962	2.9934		0.20108	0.65545	1.3263	1.4171		0.45924	1.7861	1.5414		51.16	124.66	41.291	90.982	47.609	101.83	36.525	90.712
139758				0.573141	0.487877	0.273863	0.266818	0.216294	0.0727271		0.899995	0.61612	0.523328	0.253121	0.682493	0.646625	0.397332	0.225057	0.351556	0.319825	0.205964	0.218107		0.099762	0.061546	0.096906	0.37997	1.7716		0.31903	1.6301		0.090496	0.14505	0.32005	0.90906	0.076436	0.19258	0.34781	1.05		248.66	228.74	144.47	128.2	68.281	274.01	147.51	27.394
139781	21.1	redox.thioredoxin		0	0	0	0	0	0		0	0	0	0	0	0	0	0	0	0	0	0								5.0111	#N/A
139789				0	0	0	0	0	0		0	0	0	0	0	0	0	0	0	0	0	0								0.2378	0
139850	9.1.2	mitochondrial electron transport / ATP synthesis.NADH-DH.localisation not clear		3.14089	3.84471	2.97896	1.55956	2.59512	2.29552		4.56796	1.41574	2.23172	4.34813	0	4.88044	4.79958	5.69881	0	4.03587	2.53112	5.34886				0.043165	0.18053	0.65735		0	0.60266			0.033181	0.11637	0.33688		0.12862	0.28303	0.33719				10.723	2.7912	0.068819		12.723	110.11
139865	26.22	misc.short chain dehydrogenase/reductase (SDR)		1.64047	1.88188	2.16591	0.214055	0.192638	0.35045		1.76024	1.8781	1.49901	1.42452	1.68228	1.87778	2.14299	1.82448	2.53899	2.07875	1.72229	2.3236		0.020006	0.0091175	0.039049	0.14853	0.60789		0.11228	0.4584		0.005001	0.032321	0.10768	0.38347		0.018992	0.097985	0.40968		182.8	38.287	19.496	15.064	18.184	19.775	9.4965	11.107
139881	31.1	cell.organisation		0.402091	0.259607	0.261928	0.387652	0.262958	0.396419		0.204385	0.970986	0.314483	0.118511	0.462943	0.5081	0.0673827	0	0	0.209993	0.837719	0		0.12273		0.1087	0.31739			0.38558	1.3117		0.11207	0.14019				0.14035	0.30714			35.838		42.189	13.759		69.119	113.36
140252	13.1.3.1	amino acid metabolism.synthesis.aspartate family.asparagine		0.780452	0.810893	0.739197	0.154653	0.137191	0.186071		0.827127	0.978724	0.646516	0.669439	0.689631	0.951883	0.905159	0.696897	0.668337	0.679674	1.01272	0.596058		0.13759	0.074492	0.14935	0.30238	0.58365		0.32764	0.58097		0.04591	0.088682	0.22215	0.4846	0.036696	0.13964	0.20698	0.51991		49.829	107.17	21.948	13.466	17.422	55.875	111.27	18.414
140409	31.2	cell.division		0.136299	0.0030487	0.00632707	0.0925403	0.0060974	0.0126541		0	0.160061	0.202983	0.18215	0	0.0121948	0	0	0	0.0253083	0	0					4.8649	5.0582		6.2488	2.2226														39.472	20.576
140415	31.1	cell.organisation		0	0	0	0	0	0		0	0	0	0	0	0	0	0	0	0	0	0								0	0.94467
140452	2.2.2.4	major CHO metabolism.degradation.starch.D enzyme		0.324335	0.559643	0.433855	0.166994	0.159803	0.193663		0.409498	0.247921	0.132169	0.507752	0.360715	0.580563	0.546771	0.750523	0.181805	0.623028	0.540206	0.390383		0.1037	0.16897	0.064466	0.18436	0.61236		0.13047	0.63411		0.10871	0.057336	0.13266	0.33711	0.2309	0.094125	0.1244	0.3203		77.753	63.198	90.908	23.175	19.306	77.906	43.998	27.905
140464	27.3.55	RNA.regulation of transcription.HDA		0.153656	0.132495	0.154688	0.155727	0.0951015	0.116918		0.100394	0.0635706	0.0648207	0.385839	0.121867	0.0742657	0.0638243	0.270022	0.136471	0.100297	0.323436	0.0585468		0.20065	0.30249	0.16589	0.45951	0.97966		0.2884	1.0139		0.1446	0.21918	0.22023	0.78039	0.11014	0.14596	0.23318	0.75766		66.463	28.233	43.583	104.51	129.26	88.929	90.924	21.412
140487	12.2.1.1	N-metabolism.ammonia metabolism.glutamate synthase.ferredoxin dependent		0.631096	0.730257	0.569645	0.0883186	0.23306	0.260062		0.734705	0.674165	0.552578	0.562937	0.826307	0.918985	0.784791	0.390944	0.436819	0.854972	0.708121	0.278669		0.057763	0.085923	0.17915	0.58027	0.9995		0.50183	0.90867		0.062559	0.1885	0.46143	0.93051	0.047683	0.119	0.44179	1.115		141.75	126.24	79.054	32.493	48.597	111.08	64.958	47.08
140509	26.8	misc.nitrilases, *nitrile lyases, berberine bridge enzymes, reticuline oxidases, troponine reductases		1.96396	1.91848	1.5454	0.241299	0.0685324	0.570739		1.62964	2.16512	2.11293	1.94816	1.87586	2.00945	1.85669	1.9319	1.92893	1.64705	1.8953	0.710314		0.032908	0.068974	0.049968	0.23185	0.95977		0.22531	1.033		0.047302	0.04939	0.16548	0.47895	0.066954	0.058502	0.13155	0.39114		130.79	116.29	50.128	30.154	20.742	142.08	93.421	105.63
140543	26.6	misc.O- methyl transferases		0.157473	0.158101	0.126042	0.125972	0.0514478	0.16881		0.00278622	0.113378	0.288307	0.225422	0.230987	0.110329	0.149465	0.141622	0	0	0.147339	0.35683				0.095584	0.35871	0.61674		0.37972	0.5879		0.11331	0.12169	0.30143	0.65653			0.22929	0.57071				24.001	30.163	22.446	28.471	25.591	32.865
140580	27.3.67	RNA.regulation of transcription.putative transcription regulator		0.39398	0.385192	0.215872	0.148507	0.085997	0.159972		0.295082	0.351583	0.613963	0.31529	0.297285	0.357132	0.384239	0.502113	0	0.340479	0.189113	0.333895		0.052202	0.048348	0.16773	1.0885	3.3443		1.0307	3.2093		0.085591	0.19531	0.37262	1.4944		0.23731	0.32311	0.90208		50.016	12.813	15.07	20.839	62.742	70.079	88.462	62.962
140593	29.2.3	protein.synthesis.initiation		1.32826	1.21296	1.23851	0.235997	0.332118	0.421819		1.66036	1.12079	1.32067	1.21123	0.9191	1.04631	1.2079	1.67853	0.641391	1.27074	1.6122	1.42972		0.011695	0.10547	0.12205	0.42535	0.91453		0.39525	0.85507		0.064468	0.095609	0.29444	0.64973		0.062399	0.24477	0.63544		96.738	30.549	49.591	23.289	24.721	95.756	15.426	24.558
140639	29.2.3	protein.synthesis.initiation		1.00166	0.962837	0.872953	0.227851	0.29237	0.443577		0.667384	1.17795	1.06565	1.09564	0.64063	0.800634	1.27207	1.13801	0.395924	0.624909	1.09704	1.37394		0.055345	0.11668	0.16214	0.48315	0.95886		0.45053	0.96524		0.057509	0.11865	0.33422	0.74766	0.047135	0.084525	0.27915	0.73258		90.086	82.228	80.058	52.586	36.745	112.39	100.23	61.894
140839	13.1.4.1	amino acid metabolism.synthesis.branched chain group.common		4.47156	4.60607	4.78461	0.355452	0.46462	0.625698		4.37688	4.55496	4.90325	4.05113	5.19666	4.1491	4.33792	4.74058	4.62045	3.97214	5.20035	5.34549		0.025126	0.038011	0.10063	0.32935	0.74111		0.25125	0.70431		0.03364	0.056523	0.2325	0.49805	0.033494	0.046736	0.17895	0.55313		105.77	77.682	48.874	27.404	22.915	130.7	34.533	23.513
140924				0.517263	0.584896	0.556253	0.370444	0.158421	0.215676		0.826107	0.737708	0.505238	0	0.447648	0.792773	0.476277	0.622885	0.522015	0.838052	0.551475	0.313471		1.597	0.98587	0.58059	0.65849			0.31032	0		0.41376	0.71894	0.19862	0.79588	0.3339	0.47555	0.71232	0.67211		288.01	204.96	195.08	71.586		167.2	170.29	110.7
140970				0.0284871	0.0270982	0.0721839	0.0427223	0.0221829	0.0364738		0.000929464	0.00602827	0.0150185	0.0919722	0.0112696	0.0266434	0.0118633	0.0586163	0.0932442	0.0728726	0.0206247	0.101994						1.2243		0.36496	1.1118			0.13468		0.75125	0.21449	0.12305	0.32775	0.74514						11.823		69.872
141005				0	0	0	0	0	0		0	0	0	0	0	0	0	0	0	0	0	0								0.24536	#N/A
141056	13.1.5.2.11	amino acid metabolism.synthesis.serine-glycine-cysteine group.glycine.threonine aldolase		0	0	0	0	0	0		0	0	0	0	0	0	0	0	0	0	0	0								0	#N/A
141145	9.9	mitochondrial electron transport / ATP synthesis.F1-ATPase		0.0383303	0.0408418	0.0193064	0.0281425	0.0274192	0.0203716		0.0594447	0.012568	0.0155975	0.065711	0.0521716	0.0590281	0.0521675	0	0	0.0480729	0.0146538	0.0144987		0.095292				0.77878		0.23599	0.75395		0.090283	0.098933	0.21409			0.10508				46.104				2.4115	8.976	26.26	19.653
141176	29.5	protein.degradation		0	0	0.00168509	0	0	0.00337017		0	0	0	0	0	0	0	0	0	0	0.00674034	0								#N/A	#N/A
141204	11.1.13	lipid metabolism.FA synthesis and FA elongation.acyl-CoA binding protein		0.13641	0.0342073	0.0208544	0.206364	0.0179663	0.0257214		0.44243	0.0752625	0.0279489	0	0.0158539	0.0219411	0.0519938	0.0470405	0	0	0.0527801	0.0306375		0.21699	1.3763	0.16665				0.28192	2.0763				0.77673				0.28965			204.34	490.3	11.78					66.004
141210				0	0	0	0	0	0		0	0	0	0	0	0	0	0	0	0	0	0								0	#N/A
141259				0	0	0	0	0	0		0	0	0	0	0	0	0	0	0	0	0	0								0.30162	0
141272	29.2.3	protein.synthesis.initiation		0.00493525	0.0279292	0.0174832	0.0056777	0.0270978	0.0249307		0.011401	0	0.00800247	0.00033756	0.00196567	0.0425332	0.00859934	0.0586186	0	0.0532626	0.0157991	0.000871231								0.31701	0.18388					1.8398			0.30435
141319	1.3.8	PS.calvin cyle.transketolase	PS.calvin cyle.transketolase	6.21002	6.9971	8.73864	1.48193	1.62526	1.93902		4.32042	7.89118	6.60552	6.02296	8.90091	5.33269	7.74373	6.01108	11.6319	8.04457	7.57483	7.70321		0.023464	0.040913	0.085058	0.28287	0.76221		0.25035	0.70698		0.029853	0.078779	0.23428	0.52933	0.022894	0.053361	0.20094	0.51645		171.47	77.695	84.823	69.612	24.011	51.055	24.296	79.767
141439	29.3.4.2	protein.targeting.secretory pathway.golgi		0.0120499	0	0	0.0146196	0	0		0	0.0186049	0	0.0295949	0	0	0	0	0	0	0	0						0.99488		0.13922	1.6167															9.9683
141448				0.0687703	0.0954766	0.159867	0.0931483	0.101142	0.151427		0.197174	0.0779069	0	0	0.17781	0.187805	0.0162913	0	0.333786	0.233111	0.0725708	0		0.047378	0.079711	0.26787				1.0243	#N/A		0.072176	0.18342	0.55447		0.048381	0.13668	0.49218			191.57	108.33	49.901			46.584	40.571	51.553
141462	29.5	protein.degradation		0.853407	0.871602	0.756089	0.31306	0.397973	0.397688		0.489748	0.936445	1.23403	0.753402	0.710661	0.461384	0.914428	1.39993	1.07543	0.17985	0.823556	0.945521		0.085399	0.047117	0.1155	0.327	0.70038		0.29664	0.64831		0.10737	0.087855	0.27635	0.52359	0.048721	0.07622	0.20579	0.51791		146.65	32.328	54.18	87.978	11.127	140.43	85.623	36.838
141616				0	0	0	0	0	0		0	0	0	0	0	0	0	0	0	0	0	0								0	0
141656	28.1	DNA.synthesis/chromatin structure		0	0.00906161	0	0	0.0181232	0		0	0	0	0	0	0.0362465	0	0	0	0	0	0								0.21826	0.72598
141676	26.7	misc.oxidases - copper, flavone etc.		0	0.00291047	0	0	0.00582095	0		0	0	0	0	0	0	0.0116419	0	0	0	0	0								0.15618	#N/A
141798	29.2.2	protein.synthesis.misc ribososomal protein		7.74555	9.44567	10.8179	2.90382	1.24124	3.0861		6.56753	7.53044	11.8253	5.05892	8.9587	8.45791	11.2605	9.10557	7.52502	8.87752	13.066	13.8028		0.011283	0.047423	0.12347	0.42389	0.84491		0.39755	0.78465		0.029876	0.062961	0.27345	0.62505	0.016993	0.035743	0.24246	0.68732		183.39	68.14	73.937	84.832	24.779	71.716	69.409	98.342
141865	29.2.3	protein.synthesis.initiation		0.500253	0.354799	0.159929	0.200071	0.117206	0.257791		0.37215	0.372613	0.462776	0.793475	0.28875	0.281632	0.319992	0.528822	0	0.0995627	0	0.540152				0.39071	0.65031	1.7216		0.53514	1.5237		0.20206	0.2217	0.63889	0.65427				1.2517				81.088	10.567	2.975	14.887	52.431	89.323
141876	26.22	misc.short chain dehydrogenase/reductase (SDR)		0.0320414	0.0114121	0.019935	0.0427471	0.0178684	0.0296164		0.0952852	0.0197099	0.0107132	0.0024574	0.0380617	0.00460299	0	0.00298362	0.0643517	0.00433665	0.00553507	0.00551675		0.11101		0.14857				0	0		0.17168									119.19		67.791			2.4673
141947	31.1	cell.organisation		0	0	0	0	0	0		0	0	0	0	0	0	0	0	0	0	0	0								0.55844	1.0126
142042				0	0	0	0	0	0		0	0	0	0	0	0	0	0	0	0	0	0								0.28356	#N/A
142055	20.2.99	stress.abiotic.unspecified		0.0166691	0.0100357	0.0199809	0.013181	0.00751946	0.0165817		0.0305817	0.0228429	0	0.0132517	0	0.0140376	0.00888774	0.0172176	0	0.0172154	0.0402781	0.0224302								0.23384	1.7116								0.15501
142065	29.2.2	protein.synthesis.misc ribososomal protein		0	0	0	0	0	0		0	0	0	0	0	0	0	0	0	0	0	0								0	0
142102	29.5	protein.degradation		0.623566	0.746678	0.843576	0.223578	0.145933	0.154382		0.932212	0.568792	0.397955	0.595303	0.600927	0.782247	0.934642	0.668894	0.97308	0.910502	0.869776	0.620944		0.038016	0.032206	0.058469	0.15399	0.46148		0.14062	0.48211		0.04284	0.036508	0.088537	0.27434	0.16997	0.046133	0.081326	0.24521		94.199	135.54	107.97	130.6	25.399	118.76	46.209	33.752
142231	8.1.7	TCA / org. transformation.TCA.succinate dehydrogenase		0.287562	0.28367	0.121138	0.212282	0.176631	0.101202		0.447655	0.49293	0.122227	0.087437	0.474711	0.390996	0.157597	0.111377	0	0.141235	0.244263	0.0990536			0.40643	0.57931				0.4773	0.77595		0.53044	0.70272									178.23	6.2861			11.67	4.7676
142283	27.3.53	RNA.regulation of transcription.High mobility group (HMG) family		0	0	0	0	0	0		0	0	0	0	0	0	0	0	0	0	0	0								0	0.67451
142309				0.0129338	0.191483	0.0788473	0.0258676	0.151111	0.157695		0	0	0.0517352	0	0	0.155931	0.353998	0.256005	0	0	0.315389	0								0.12498	#N/A
142363	21.5	redox.peroxiredoxin		10.6676	7.08077	5.61146	3.25256	1.54389	3.33935		6.17337	11.766	10.8542	13.8767	6.05344	7.51428	5.6849	9.07048	0.857801	7.61325	5.74986	8.22491		0.021729	0.012896	0.022906	0.13718	0.63081		0.12467	0.55347		0.025696	0.023545	0.11045	0.31853		0.024568	0.07869	0.30126		119.17	157.01	70.804	9.6298	9.1048	120.96	54.258	8.8763
142465	29.2.3	protein.synthesis.initiation		0.0315179	0.0111827	0.0267108	0.0252181	0.0223655	0.0366719		0	0.0426614	0.0246354	0.0587748	0	0	0.0447309	0	0.0777179	0	0.0291254	0								0.48162	2.2533				0.40329														21.891
142476	27.1.1	RNA.processing.splicing		0.179674	0.0714697	0.152688	0.121252	0.0647437	0.109321		0	0.257203	0.248013	0.21348	0.0536937	0.155898	0.0762872	0	0.259614	0.170126	0.181011	0		0.027414			0.35833	0.73846		0.23681	0.92023			0.087078					0.28493			15.991			24.649	12.841		114.16
142512	30.1.2	signalling.in sugar and nutrient physiology.pyruvate dehydrogenase kinase		0.139571	0.0933368	0.0741415	0.136878	0.0194456	0.0771947		0.041551	0.214626	0.293709	0.00839711	0.103891	0.070289	0.113967	0.0852006	0	0.0727233	0.0429159	0.180927		0.70752		0.42582	0.26476			0.39114	0		0.29	0.25369	1.5599	1.226		0.29704		0.83614		130.75		245.37	77.844		208.62	139.89	9.6032
142629	31.1	cell.organisation		0.0299873	0.10081	0.102557	0.0210085	0.0738277	0.0865785		0	0.0356668	0.0491103	0.0351721	0.163087	0.0920762	0	0.148078	0.210372	0	0.0870521	0.112805								0.35884	0.77096		0.069744			0.74601				0.57325							83.082
142634				0	0	0	0	0	0		0	0	0	0	0	0	0	0	0	0	0	0								0	0
142698	31.3.1	cell.cycle.peptidylprolyl isomerase		0.0554491	0.0331595	0.0227899	0.0894731	0.066319	0.0455797		0.187442	0	0.0343547	0	0.132638	0	0	0	0	0	0.0911595	0								0.19587	0
142787				0.0559246	0.0304473	0.0264348	0.0280654	0.0245761	0.0307862		0.0527171	0.0475098	0.0284614	0.0950101	0.0323382	0.060114	0.0293371	0	0	0.0479618	0.0577774	0						3.0206		1.6747	#N/A			0.16274					0.35597							10.333		16.355
142968				0	0	0	0	0	0		0	0	0	0	0	0	0	0	0	0	0	0								0	0.86129
143005				0	0	0	0	0	0		0	0	0	0	0	0	0	0	0	0	0	0								0.38726	#N/A
143037	31.3.1	cell.cycle.peptidylprolyl isomerase		0.0290004	0.063965	0.139957	0.0580008	0.0776245	0.171186		0	0	0.116002	0	0.0986842	0.157176	0	0	0.349059	0.21077	0	0		0.12624			0.28554			0.17952	0.46216		0.1162	0.26776				0.25351				20.077			19.792		171.69	146.92
143072	29.2.2	protein.synthesis.misc ribososomal protein		0.395076	0.05399	0.0778735	0.194689	0.0504607	0.0916962		0.103818	0.473562	0.494946	0.507977	0.0428213	0.0513818	0	0.121757	0	0.177741	0	0.133753				0.1043	0.31237	0.65778		0.32796	0.67543													39.843	26.756	3.4091
143082	21.2.1	redox.ascorbate and glutathione.ascorbate		1.40224	1.13077	1.17734	1.67554	0.824411	0.638071		3.87643	0.806414	0.161815	0.764289	2.36494	0.691689	0.674395	0.792062	1.5403	0.474687	0.828408	1.86596		0.27412	0.11018	0.17562		0.46861		0.1053	0.44308		0.063656	0.096705	0.13231	0.37249		0.14579	0.11375	0.39776		60.623	72.738	63.949		9.7538	99.669	13.567	14.703
143085				0.285896	0.153149	0.174766	0.217245	0.183604	0.161649		0.339371	0	0.27967	0.524541	0	0	0.366769	0.245827	0	0.381739	0.111272	0.206054					0.32729			0.33645	#N/A				0.34557			0.15428							35.75				27.517
143122	20.2.5	stress.abiotic.light		0.143968	0.00565339	0.17967	0.282557	0.0113068	0.346102		0	0	0.00810856	0.567764	0	0	0	0.0226136	0	0	0.0200499	0.698628								0.016034	0.19281									0.86262
143143	13.2.2.2	amino acid metabolism.degradation.glutamate family.proline		0.0231092	0	0	0.0462183	0	0		0	0	0	0.0924367	0	0	0	0	0	0	0	0								0.1602	1.7384
143178				0.662142	0.110219	0.193302	0.56044	0.220437	0.298386		0.00683464	0.538739	1.36329	0.739705	0	0	0.440875	0	0	0	0.144078	0.629132					0.011168	0.010333		#N/A	#N/A									0.021634					1.0185	26.851
143294				0.0757447	0.45514	0.0781826	0.0307303	0.683249	0.0436964		0.0849162	0.0689	0.0378431	0.111319	0.132477	0.0971242	1.47978	0.111177	0.0536365	0.0373024	0.136529	0.0852625		0.085297		0.20563		1.1144		0.39476	3.83		0.089744	0.13676	0.37733	0.83347			0.28644	0.91002		22.221		29.792		1.4808	118.98	40.332	290.63
143307				0.0340711	0.0250845	0.0294106	0.0274211	0.0152165	0.021754		0.0257652	0.0715913	0.00619262	0.0327353	0.019901	0.0170217	0.0477548	0.0156607	0	0.050425	0.0398487	0.0273688		0.18721		0.14666		0.75068		0	#N/A				0.22621			0.12017	0.17367			25.513		6.1987		20.306			34.22
143441	9.1.2	mitochondrial electron transport / ATP synthesis.NADH-DH.localisation not clear		0	0.0793952	0.110462	0	0.15879	0.220925		0	0	0	0	0	0.317581	0	0	0	0	0.44185	0								0	0
143444				0.0545216	0.0822472	0.133184	0.0242347	0.0420126	0.066524		0.0839706	0.0299696	0.0639039	0.0402423	0.139149	0.08862	0.0478732	0.0533469	0.206117	0.144417	0.137412	0.0447924					0.07486	0.85		0.18801	#N/A		0.065869			0.42216		0.10119	0.20517						179.91	11.781	24.445
143467				0	0	0	0	0	0		0	0	0	0	0	0	0	0	0	0	0	0								#N/A	#N/A
143468				0.126141	0.160872	0.138105	0.129251	0.0605707	0.119077		0	0.0298541	0.247289	0.227421	0.171408	0.241941	0.123064	0.107078	0	0.0935219	0.278389	0.180509				0.19021	0.43582	0.8321		0.24843	0		0.29262	0.1108	0.57885			0.12326	0.81432	0.81004				4.3156	9.3228	2.2857	150.67	227.28	87.562
143516				0.00692402	0.0119126	0.0096461	0.0110372	0.00976855	0.00900923		0	0.0231671	0	0.00452895	0.0262722	0.00621164	0.00533753	0.00982889	0	0.0217323	0.00926193	0.00759015				0.17282				0.28409	0		0.13714			0.58763		0.061602						246.13			5.6139
143567	27.3.71	RNA.regulation of transcription.SNF7		0.0268616	0.0385116	0	0.0537232	0.0454591	0		0	0	0	0.107446	0.0885777	0.0654686	0	0	0	0	0	0								0.2045	2.4571
143575				0	0	0	0	0	0		0	0	0	0	0	0	0	0	0	0	0	0								0	0
143675	21.4	redox.glutaredoxins		0	0	0	0	0	0		0	0	0	0	0	0	0	0	0	0	0	0								0	#N/A
143707				0.0558008	0.0823071	0.0336622	0.0830392	0.0729152	0.0397649		0.0474471	0	0	0.175756	0.0278457	0.0873046	0.0304377	0.18364	0	0.0170846	0.0909827	0.0265815						1.2562		0.24825	1.2204			0.074928	0.26439	0.51559			0.15452							42.93		80.427	28.583
143710				0.00658313	0.00480946	0.0259569	0.0131663	0.00961891	0.035321		0	0.0263325	0	0	0.0192378	0	0	0	0.0748012	0	0.0290265	0				0.077589				0.22044	0													4.5303
143712				0.199409	0.335411	0.247075	0.142274	0.0822503	0.205806		0.339971	0.0782713	0.0754482	0.303945	0.424304	0.22515	0.348039	0.344151	0.542535	0.109721	0.232855	0.103187		0.1995	0.08868			0.57043		0.19675	1.7785		0.137	0.24749	0.33278	0.87905	0.26292		0.36181	1.207		106.14	28.163			13.216	88.246	61.005	13.889
143757				0.0256169	0	0.00924023	0.0512339	0	0.0184805		0	0	0	0.102468	0	0	0	0	0	0	0	0.0369609						5.0373		2.1356	0.17751															9.5085
143867				0.041876	0.0380214	0.0562849	0.0157919	0.0164755	0.0322905		0.0446149	0.0376576	0.0616125	0.0236188	0.0144846	0.0508369	0.0389871	0.0477769	0.0845496	0.0786255	0.0475591	0.0144053				0.17585	0.17031	0.63675		0.26002	0				0.33421	0.64267		0.16238	0.22					18.53	43.79	37.416			22.257
143968	30.3	signalling.calcium		0	0.0100816	0.0103045	0	0.0142104	0.0206091		0	0	0	0	0.0301445	0.0101819	0	0	0	0.0412181	0	0								0	#N/A
144018				0.126175	0.0642757	0.0764942	0.0540984	0.0711602	0.058854		0.136251	0.161016	0.0469018	0.16053	0.0249291	0.070573	0	0.161601	0	0.0767694	0.086009	0.143198				0.16641		0.62127		0.19719	0.56863					0.35341				0.40588				6.5106		2.828
144069	11.9.3.2	lipid metabolism.lipid degradation.lysophospholipases.carboxylesterase		0	0	0	0	0	0		0	0	0	0	0	0	0	0	0	0	0	0								0.23645	#N/A
144132				0.164666	0.463114	0.387683	0.179627	0.122816	0.122488		0.00464143	0.228259	0.389654	0.0361111	0.294904	0.545208	0.563223	0.449122	0.571174	0.331824	0.330031	0.317704					0.25996			0.2249	0.62296		0.07134	0.088109	0.22079	0.4925			0.2542	0.52939					2.2188		18.146	65.845	43.847
144136	29.5.05	protein.degradation.serine protease		0.455236	0.171418	0.0115767	0.548233	0.138552	0.0134134		1.23174	0.446135	0.117293	0.0257784	0.291403	0.290137	0.0695137	0.0346163	0	0	0.0217973	0.0245095				0.27678	0.43275	1.1747		0.43205	2.0886			0.20356	0.54483	0.70606								125.38	4.202	42.373		124.99	146.15
144137	33.99	development.unspecified		0	0	0	0	0	0		0	0	0	0	0	0	0	0	0	0	0	0								0	0
144201				0.0133592	0.0114396	0.00764641	0.0267183	0.014352	0.0152928		0	0.0534366	0	0	0	0.0160059	0.0297524	0	0	0	0.0305856	0								0	#N/A
144221	27.4	RNA.RNA binding		0.302774	0.263061	0.341655	0.162183	0.0201672	0.131912		0.297233	0.367762	0.463955	0.0821462	0.284178	0.252577	0.240312	0.275177	0.217948	0.34826	0.522677	0.277732			0.13221	0.24176	0.8597	2.0108		0.76373	3.103		0.055619	0.24714	0.95647	1.9192		0.1619	0.65796	1.4548			61.145	17.337	95.363	15.466	93.902	38.755	37.036
144252	26.3	misc.gluco-, galacto- and mannosidases		0.0321846	0.0290838	0.0236144	0.0176088	0.00867732	0.0157917		0.0306305	0.0545798	0.0319883	0.0115397	0.0288873	0.032296	0.037847	0.0173051	0.0324619	0.032259	0.0297369	0		0.3632		0.29952	0.24577			0.14073	0.48609		0.16973	0.39866	0.50132			0.27088	0.094562			16.77		88.189	58.749		45.564	23.098	59.252
144281	26.13	misc.acid and other phosphatases		0.0807922	0.0658047	0.0869337	0.0930568	0.0528499	0.110468		0	0.0520908	0.0560622	0.215016	0.058356	0.0768332	0	0.12803	0	0	0.117388	0.230347						0.79152		0.42977	0.78916									0.57473						11.074
144447				0.148268	0.269264	0.247334	0.0513242	0.07135	0.145291		0.169465	0.131873	0.0859812	0.205755	0.272375	0.330979	0.305237	0.168467	0.307494	0.3603	0.287187	0.0343556		0.14358		0.113	0.12764	0.38358		0.1563	0.52609		0.090846	0.092442	0.12085	0.25135		0.10046	0.13183			153.81		10.825	36.535	116.54	64.64	17.674	7.8909
144558				0.00469053	0.000503231	0	0.00564136	0.00100646	0		0	0.00744838	0	0.0113137	0	0.00201292	0	0	0	0	0	0								#N/A	#N/A
144600				0.0531684	0.0881059	0.0582574	0.0199634	0.0633722	0.0245813		0.058266	0.04734	0.0297074	0.0773601	0.0251416	0.0663444	0.175306	0.0856314	0.0458468	0.0418643	0.0947402	0.0505781		0.13339	0.076083	0.11262	0.3256	1.2092		0.34932	1.1229		0.0824	0.082528	0.26996	0.73713	0.11845	0.086526	0.24392	0.86828		402.58	75.418	60.414	31.371	22.897	114.79	46.824	10.195
144604	29.5	protein.degradation		0.23824	0.432386	0.399814	0.100447	0.0938604	0.0478935		0.288351	0.250058	0.0939164	0.320634	0.311585	0.480783	0.52721	0.409966	0.458109	0.408247	0.342102	0.390798		0.13205	0.080836	0.097388	0.15336	0.48457		0.16884	0.5721		0.061354	0.086807	0.15508	0.34323	0.06204	0.071593	0.1419	0.33138		46.27	43.395	297.1	7.4446	89.998	180.66	65.126	8.2992
144609	1.1.2.1	PS.lightreaction.photosystem I.LHC-I		0	0	0	0	0	0		0	0	0	0	0	0	0	0	0	0	0	0								0	0.60981
144646	29.2.2	protein.synthesis.misc ribososomal protein		37.9232	32.2675	33.5657	6.65135	4.46306	7.95956		33.238	32.9537	47.1929	38.3082	36.0434	27.9885	28.8405	36.1975	38.4855	25.6604	28.0262	42.0909		0.0047704	0.046441	0.1205	0.45985	0.90665		0.41557	0.80773		0.026079	0.067609	0.28713	0.74219	0.018593	0.036822	0.24029	0.69149		52.28	40.145	22.699	46.421	5.8328	25.532	29.534	28.56
144655				0.038673	0.0253924	0.0356041	0.0118055	0.0185354	0.0120657		0.0532287	0.0259273	0.033177	0.0423589	0.0238335	0.0420539	0.0356821	0	0.047746	0.0420505	0.0201862	0.0324337		0.087325			0.22864	0.7737		0.25035	0.72326			0.12185	0.16932			0.097624		0.37614		46.916			21.943	19.368		5.6783	21.756
144656				0.0608092	0.0247787	0.0579169	0.0902069	0.0313353	0.105922		0	0.0522612	0.190975	0	0	0	0.0652061	0.0339086	0	0.216435	0.0152329	0								#N/A	#N/A				0.024423			0.036644											17.343
144709				0.0306016	0.032482	0.0427662	0.0612031	0.0378702	0.049793		0	0	0	0.122406	0	0	0.0585551	0.0713728	0	0	0.0777142	0.0933506						0.57549		#N/A	0									0.4165						3.672
144794				0.144782	0.111502	0.116876	0.101006	0.0888244	0.0792224		0	0.173902	0.170151	0.235077	0.126022	0.103764	0	0.21622	0	0.13966	0.153368	0.174476					0.23499	0.57979		0.1971	#N/A					0.48473			0.2429						3.3125	14.785
144867	29.4	protein.postranslational modification		0.122159	0.335625	0.493623	0.109334	0.152959	0.435708		0	0.156829	0.0767122	0.255094	0.347794	0.453217	0.425332	0.116157	1.09448	0.312511	0.493034	0.0744668						0.75403		0.29316	0.72438		0.13337						0.27051							6.6769	610.41
144914				0.0851639	0.100555	0.110101	0.0676261	0.111519	0.0864744		0	0.0634983	0.150647	0.12651	0.0163995	0.0170562	0.116553	0.252209	0.0751396	0.0123386	0.214185	0.138739				0.15349	0.44131	0.051695		0.1953	0.55614				0.3262	0.59555			0.1791	0.87097				41.011	51.934	198.94			57.567
144935				0.0207909	0.1369	0.169778	0.0415817	0.100844	0.16798		0	0	0	0.0831635	0	0.197979	0.225614	0.124006	0	0.363209	0.253169	0.0627363						0.7546		0.18459	0.69013			0.075807	0.23798			0.052928	0.20076							24.531		6.1203	17.579
145043	29.2.3	protein.synthesis.initiation		1.21075	1.93186	1.87968	0.866146	0.24293	0.123616		2.05812	1.3744	0	1.41048	2.17588	1.78647	1.66866	2.09644	1.73997	1.97521	1.99183	1.81172		0.021049		0.47491				0.75495	2.3606		0.25802	0.47032	1.185	0.73349		0.33867	0.91908	2.6027		122.93		28.254			4.2155	6.393	1.2019
145054				0.0509639	0.0426145	0.078515	0.0647992	0.0512599	0.0583298		0.135151	0.0687051	0	0	0.0676399	0.102818	0	0	0.140453	0.0926662	0.0809404	0								0.23175	#N/A			0.083834					0.041142									64.667
145084				0	0	0	0	0	0		0	0	0	0	0	0	0	0	0	0	0	0								0.20828	0
145156				0.545681	0.732249	0.54545	0.0780542	0.275203	0.28737		0.617514	0.453828	0.508364	0.60302	0.376129	0.820552	0.69774	1.03457	0.249316	0.708548	0.362369	0.861566		0.01843	0.078579	0.10277	0.38424	1.5544		0.36072	1.5483		0.047219	0.10431	0.31854	1.0451		0.072619	0.27131	0.96789		156.93	46.107	14.898	5.5256	5.3344	34.467	13.49	9.0201
145164				0	0	0.00891815	0	0	0.0178363		0	0	0	0	0	0	0	0	0	0.0356726	0	0								0.35579	#N/A
145209	23.3.1.1	nucleotide metabolism.salvage.phosphoribosyltransferases.aprt		0.21783	0.165082	0.515369	0.261804	0.330163	0.566699		0	0	0.346708	0.524612	0	0	0.660327	0	0.969112	0.0511777	1.04119	0						0.5089		0.39863	0							0.016962	0.12324							87.25
145251	27.3.53	RNA.regulation of transcription.High mobility group (HMG) family		0.00974603	0.0112493	0.0514696	0.0194921	0.0224986	0.102939		0	0.0389841	0	0	0	0	0	0.0449973	0.205878	0	0	0								#N/A	#N/A
145271	29.2.2	protein.synthesis.misc ribososomal protein		10.8759	10.9751	11.1604	3.22648	1.3279	4.233		9.07458	10.2998	15.588	8.54134	9.90442	10.6681	10.4189	12.909	8.96463	9.07059	9.09712	17.5093		0.010138	0.044051	0.10965	0.43564	0.83345		0.42644	0.75566		0.026569	0.062114	0.27794	0.68894	0.015823	0.040422	0.24903	0.67769		171.98	180.25	68.48	23.142	10.321	79.758	87.236	30.072
145274	27.3.11	RNA.regulation of transcription.C2H2 zinc finger family		0	0	0	0	0	0		0	0	0	0	0	0	0	0	0	0	0	0								#N/A	#N/A
145342				0	0	0	0	0	0		0	0	0	0	0	0	0	0	0	0	0	0								#N/A	#N/A
145395	8.1	TCA / org. transformation.TCA		0	0	0.0291726	0	0	0.0583452		0	0	0	0	0	0	0	0	0	0.11669	0	0								0.13464	0
145485	29.5	protein.degradation		0.015355	0.0244686	0.0344402	0.022456	0.0282551	0.041563		0.0475876	0.0138324	0	0	0.0492554	0.0486188	0	0	0.0836779	0.0540828	0	0								0.29475	1.1685		0.19199	0.16874				0.15291									32.639	24.187
145554				0.0564672	0.153054	0.0802067	0.0657399	0.136268	0.103511		0	0	0.123206	0.102663	0	0.121681	0.329798	0.160736	0	0	0.103796	0.21703					0.23265	0.59442		0.24153	0				0.17878					0.34395					6.8052	37.369			12.085
145585	26.22	misc.short chain dehydrogenase/reductase (SDR)		0.00247677	0	0	0.00495354	0	0		0.00990709	0	0	0	0	0	0	0	0	0	0	0								0.30286	0.92977
145636	29.2.3	protein.synthesis.initiation		1.1565	0.973779	0.961944	0.284708	0.07345	0.244559		0.832135	1.03848	1.4921	1.2633	1.07099	0.92181	0.912358	0.989962	0.877388	0.950928	0.720256	1.2992		0.077811	0.075722	0.15537	0.40599	0.92127		0.41142	0.94326		0.049177	0.12359	0.33987	0.86528	0.03804	0.08046	0.31174	0.80084		146.91	90.749	132.67	23.245	114.21	83.332	74.139	86.369
145688				0.249322	0.158456	0.116223	0.100758	0.10099	0.138069		0.359179	0.18471	0.307909	0.145492	0.246221	0.0633262	0.0790182	0.245257	0	0	0.192709	0.272182			0.045064	0.096877	0.21869	0.84057		0.22628	1.1928		0.069215			0.84902			0.036267	1.0785			100.83	82.678	4.3649	15.422	95.422
145770	29.2.4	protein.synthesis.elongation		2.55969	2.50112	2.45067	0.448679	0.573926	0.708211		2.46727	3.02808	2.76243	1.98098	3.24855	2.13396	2.64446	1.97751	2.1031	2.11817	3.51254	2.06889		0.071741	0.17213	0.29051	0.68111	1.2147		0.69013	1.2628		0.15014	0.2247	0.62961	1.2938	0.11517	0.17378	0.53413	1.3878		151.08	73.487	77.483	43.973	55.71	109.59	73.09	56.751
145847	27.3.67	RNA.regulation of transcription.putative transcription regulator		0.02227	0	0	0.0445399	0	0		0	0.0890798	0	0	0	0	0	0	0	0	0	0								0.33622	0.49575
146020				1.38177	2.21614	1.49341	1.64743	2.39647	1.88762		0.499089	0.85001	3.83253	0.345438	0.417857	0.86179	1.89621	5.68871	0.608668	0.402714	0.641871	4.32039		0.073048	0.077224	0.27107	0.25216	0.4256		0.37922	0.4641		0.067636	0.083309	0.23238	0.12124		0.073282	0.21585	0.39627		40.641	38.365	96.249	52.552	23.015	9.4183	6.3066	31.738
146052	31.1	cell.organisation		0	0.0232661	0	0	0.0332577	0		0	0	0	0	0.0705423	0	0	0.0225221	0	0	0	0								0.43091	0.74292
146160				0.667679	0.730626	0.80375	0.237376	0.0649181	0.076856		0.316323	0.80321	0.819933	0.731252	0.794777	0.720955	0.644436	0.762336	0.917609	0.748762	0.774581	0.774048		0.080635	0.14557	0.14036	0.25556	0.71732		0.33605	0.66093		0.079414	0.079955	0.19063	0.46441	0.1033	0.10209	0.1954	0.47285		65.597	88.118	40.899	15.7	5.8651	40.013	16.815	8.4691
146213	10.1.21	cell wall.precursor synthesis.phosphomannomutase		0.0231903	0	0	0.0274944	0	0		0.0387435	0.0540179	0	0	0	0	0	0	0	0	0	0								0.28843	0
146232	34.2	transporter.sugars		0.0165929	0.151407	0.109973	0.0258577	0.110601	0.133633		0.0119188	0.0544528	0	0	0.149458	0.259794	0	0.196377	0	0	0.27092	0.168973								1.2667	0.60967			0.048729					0.12153									24.233
146324				0	0	0	0	0	0		0	0	0	0	0	0	0	0	0	0	0	0								0.31148	#N/A
146334				0.000546972	0	0	0.00109394	0	0		0	0.00218789	0	0	0	0	0	0	0	0	0	0								0.95526	#N/A
146423				0.00474536	0	0.012595	0.00949073	0	0.0251901		0	0.0189815	0	0	0	0	0	0	0	0.0503801	0	0								0.2583	0
146441				0	0	0	0	0	0		0	0	0	0	0	0	0	0	0	0	0	0								0	0
146499	29.5	protein.degradation		0.000598066	0.0687548	0.0450035	0.00119613	0.124432	0.0664488		0	0	0	0.00239226	0.0152513	0	0.255157	0.00461047	0.142003	0	0.00383615	0.0341745								0.19912	0.95171				0.24237														108.49
146501	29.5.5	protein.degradation.serine protease		0.0476725	0.0321856	0.0230124	0.043959	0.0385119	0.038094		0	0.0954393	0.022697	0.0725538	0	0.0520047	0.0767377	0	0	0.0125943	0.0794552	0						0.89527		0.20599	0.53894															8.638
146505	29.5.3	protein.degradation.cysteine protease		0.239563	0.251135	0.182695	0.0440155	0.0380302	0.133549		0.263619	0.288694	0.211379	0.19456	0.277845	0.248249	0.280049	0.198399	0	0.176428	0.310611	0.243742				0.077877	0.29345	0.83549		0.26297	0.79785		0.021675	0.066013	0.26074	1.0286		0.061152	0.2341	0.68368				18.725	13.063	5.2771	19.421	20.313	14.175
146511				0.0589027	0.047437	0.0746401	0.117805	0.0550209	0.0863336		0.235611	0	0	0	0	0.101232	0.088516	0	0.155441	0	0.14312	0		0.21155						#N/A	#N/A											47.746
146539	29.5.11	protein.degradation.ubiquitin		0	0	0	0	0	0		0	0	0	0	0	0	0	0	0	0	0	0								0.43519	0
146548				0.0107727	0.02007	0.00503471	0.0215454	0.0242393	0.0100694		0.0430908	0	0	0	0.0314394	0.0488407	0	0	0.0201389	0	0	0								#N/A	#N/A
146561				0.109022	0.0612913	0.126996	0.218043	0.0977341	0.151209		0	0.436086	0	0	0.205134	0.0400317	0	0	0.299163	0	0.20882	0								0.35993	0.82925		0.1443				0.15326		0.3285								61.492
146566				0	0	0	0	0	0		0	0	0	0	0	0	0	0	0	0	0	0								0.25228	0
146567	28.99	DNA.unspecified		25.7195	25.2556	26.9709	2.31249	2.30951	2.3848		26.5017	25.0801	28.3879	22.9085	22.4296	27.6506	24.4255	26.5166	25.227	30.4093	26.7411	25.5062		0.0093817	0.02168	0.06939	0.30982	0.72333		0.26385	0.65875		0.022291	0.04771	0.20461	0.49423	0.0071974	0.043032	0.17564	0.47654		141.31	87.265	51.967	78.452	87.481	131.45	114.7	88.112
146574	7.2.2	OPP.non-reductive PP.transaldolase		0.0378532	0.058386	0.0710809	0.0136796	0.0351597	0.0661049		0.0196344	0.0448579	0.051126	0.0357944	0.0898467	0.0751408	0.0595344	0.00902198	0.145764	0.034116	0.104443	0				0.44714	1.0712	1.7918		2.8134	1.3009		0.24669	0.62013	1.9288		0.21552	0.2831	1.167					49.944	18.177	47.092	105.85	29.081	18.027
146575				0.515927	0.646873	0.687418	0.163812	0.0965482	0.214587		0.633553	0.476515	0.300673	0.652967	0.503891	0.674763	0.712173	0.696663	0.984789	0.475755	0.619672	0.669455		0.24439	0.044736	0.07041	0.22742	0.82772		0.19434	0.64616		0.051633	0.082642	0.1998	0.81792	0.035452	0.044408	0.16472	0.58269		204.12	191.34	96.825	7.6724	2.8022	130.42	89.33	88.461
146649	13.2.2.2	amino acid metabolism.degradation.glutamate family.proline	POX1	0.104822	0.0563373	0.0546547	0.0223798	0.0324183	0.028175		0.112489	0.0776003	0.0986052	0.130593	0.0105183	0.0830392	0.0570151	0.0747766	0.0711913	0.023126	0.0397725	0.0845292		0.10144	0.092953	0.20526	0.21758	0.68041		0.19354	0.57044			0.13378	0.1738	0.4523			0.33006	0.26494		37.573	19.745	177.73	31.133	19.985		106.38	15.323
146684				0.129362	0.0901528	0.0808782	0.0473898	0.0594103	0.0488698		0.0590049	0.145774	0.161941	0.150728	0.174335	0.0896527	0.0488813	0.0477427	0.0464987	0.124381	0.0313237	0.121309		0.077742	0.13434	0.089499	0.19775	0.62166		0.21166	0.59469		0.082852	0.15334	0.21194	0.45368		0.13066		0.39877		56.705	61.413	27.043	127.86	27.296	56.941	42.239	30.047
146702	26.1	misc.misc2		0.081519	0.0570991	0.140798	0.143917	0.114198	0.281596		0.296371	0.0297051	0	0	0.228396	0	0	0	0	0	0.563193	0								0.57161	#N/A								2.5666
146778				0.294494	0.408014	0.25241	0.198904	0.121631	0.191463		0	0.381076	0.360692	0.43621	0.288616	0.3696	0.396923	0.576916	0	0.243413	0.305602	0.460623				0.10415	0.36955	0.61237		0.30157	0.56891		0.017549	0.10246	0.298	0.58671			0.24124	0.57493				10.858	0.71177	1.4494	40.701	2.6371	4.4624
146798				0.00871166	0.0129685	0.00394677	0.0116247	0.0169469	0.00789355		0.0245587	0	0.010288	0	0.0356545	0.0162196	0	0	0	0.0157871	0	0								0.27341	0		0.4989														106.6
146801				3.31007	3.33655	3.5302	0.547481	0.403101	0.818691		2.67879	3.42253	3.14909	3.98987	3.59705	3.24979	2.80414	3.69519	3.03698	2.99164	3.35863	4.73353		0.031776	0.066742	0.11426	0.35444	1.8548		0.33832	1.7661		0.051665	0.11618	0.40519	1.9277	0.034699	0.071113	0.32553	1.9066		157.12	103.36	84.067	45.349	38.906	197.9	112.84	12.53
146844	29.2.2	protein.synthesis.misc ribososomal protein		2.31214	2.48824	2.58434	1.11354	0.474634	0.977457		2.59341	1.56376	3.76463	1.32675	3.0403	2.59791	2.42206	1.89271	2.37625	1.28581	3.36827	3.30701		0.039519	0.058061	0.10798	0.34934	0.69682		0.32539	0.73392		0.042295	0.07037	0.24629	0.57732	0.068429	0.077243	0.20972	0.62485		102	56.176	17.159	37.427	75.323	111.69	30.594	42.187
146886	13.1.3.5.5	amino acid metabolism.synthesis.aspartate family.lysine.diaminopimelate decarboxylase		0.122156	0.232667	0.196499	0.244313	0.259758	0.131655		0.488625	0	0	0	0.0187879	0.493641	0.41824	0	0	0.244846	0.264451	0.276699		6.9616						0.62509	1.2648			4.4543	0.44235			1.0503	0.48662			379.04						284.9	198.01
146923	13.1.6.2	amino acid metabolism.synthesis.aromatic aa.phenylalanine and tyrosine		0	0	0	0	0	0		0	0	0	0	0	0	0	0	0	0	0	0								0	0
146945	11.5.2	lipid metabolism.glyceral metabolism.Glycerol-3-phosphate dehydrogenase (NAD+)		1.4095	5.84008	6.92601	0.731149	2.89175	3.73402		1.38192	1.50946	2.26504	0.481582	5.78234	8.43694	7.3197	1.82134	4.19946	8.61645	11.3811	3.50704		0.076761	0.14541	0.39072	0.99733	2.6773		0.95667	2.4782		0.61805	1.2403	2.4237	5.8122	0.60044	1.0284	2.3929	6.4973		169.46	110.99	90.302	33.63	62.102	140.54	81.473	81.36
146946	11.5.2	lipid metabolism.glyceral metabolism.Glycerol-3-phosphate dehydrogenase (NAD+)		0	0	0	0	0	0		0	0	0	0	0	0	0	0	0	0	0	0								#N/A	#N/A
147004	29.2.2	protein.synthesis.misc ribososomal protein		11.989	21.2594	22.4649	10.7106	6.11244	7.72814		0.0457255	23.0993	18.6393	6.17172	26.2447	25.8342	19.689	13.2695	32.5076	20.7651	22.8004	13.7865				0.1182	0.39655	0.76407		0.36372	#N/A		0.026496	0.065884	0.25888	0.61326	0.016936	0.036807	0.2224	0.62136				52.666	17.878	2.3217	4.0261	4.6188	11.208
147018	29.2.1.2	protein.synthesis.mito/plastid ribosomal protein.mitochondrial		0.0339144	0.0641703	0.0747993	0.0274597	0.0323255	0.0582654		0	0.0672551	0.0344789	0.0339239	0.0538483	0.104325	0.0712867	0.0272212	0	0.0990301	0.136988	0.0631789								0.37169	#N/A			0.19881				0.12824	0.25408									9.9534
147086				0	0	0	0	0	0		0	0	0	0	0	0	0	0	0	0	0	0								0.20129	2.1327
147090				0.0211975	0.00259291	0.00689154	0.042395	0.00324226	0.00899407		0	0.0847901	0	0	0	0.00366199	0.00670965	0	0	0.00864954	0.0189166	0								0.37682	0.79856
147109				0	0	0	0	0	0		0	0	0	0	0	0	0	0	0	0	0	0								0	0
147115				0.00860905	0	0.00357166	0.0172181	0	0.00714331		0	0.0344362	0	0	0	0	0	0	0	0	0.0142866	0								0.32764	0.78072
147254	29.2.3	protein.synthesis.initiation		0.585791	0.607969	0.554166	0.162013	0.192121	0.20568		0.459271	0.564819	0.499193	0.819881	0.471699	0.467642	0.615469	0.877067	0.342025	0.432826	0.797	0.644814		0.054835	0.10764	0.15037	0.43775	0.99771		0.34174	0.89485		0.054793	0.12102	0.37112	0.81826	0.04585	0.091415	0.31708	0.80952		95.059	93.221	55.796	35.295	28.972	75.955	82.674	73.659
147285	23.3.2.2	nucleotide metabolism.salvage.nucleoside kinases.uridine kinase		0	0.0304487	0	0	0.0608974	0		0	0	0	0	0.121795	0	0	0	0	0	0	0								0.26744	#N/A		0.39027														53.199
147445				0.110977	0.107966	0.0638054	0.221954	0.215933	0.127611		0	0	0	0.443907	0	0	0.431865	0	0	0	0.255222	0						0.08383		#N/A	#N/A															6.5884
147450	27.1.19	RNA.processing.ribonucleases		0.279889	0.198927	0.30596	0.245346	0.0731157	0.403334		0.0240464	0.574956	0.143456	0.377098	0.118494	0.28598	0.226986	0.164247	0	0.00743785	0.360603	0.855798				0.10615	0.46261	1.2404		0.37133	0			0.059454	0.19762	1.1194			0.16341	0.43496				17.477	24.934	43.706		6.869	29.996
147520	29.5.5	protein.degradation.serine protease		0	0	0	0	0	0		0	0	0	0	0	0	0	0	0	0	0	0								0.2005	0
147682				0.547051	0.212745	0.246628	0.398091	0.0598255	0.218014		0.517525	0.902687	0.767993	0	0.294617	0.219392	0.16248	0.17449	0.518616	0.17285	0.295047	0				0.06511	0.30204			0.21547	0.77121						0.30809		0.1925					231.25	8.1148
147722	8.2.10	TCA / org. transformation.other organic acid transformaitons.malic		0.036606	0.0183912	0.0305832	0.0198921	0.0248783	0.0273045		0.0641349	0.0165962	0.0323074	0.0333854	0.0209103	0.0526545	0	0	0.0603004	0.0165632	0.0454694	0					0.38113			0.29824	#N/A			0.20885											1.102			37.114
147728				0.655164	0.517034	0.774492	0.308793	0.305562	0.682135		0.617879	0.36336	0.550107	1.08931	0.485844	0.245157	0.386353	0.95078	0.456276	0.430744	0.413593	1.79736		0.07259	0.17033	0.25291	0.51211	1.7869		0.58906	2.7021		0.087	0.16292	0.37603	3.0033		0.12814	0.35993	1.1628		139.28	73.211	99.828	64.288	93.308	76.294	31.294	53.277
147880				0	0	0	0	0	0		0	0	0	0	0	0	0	0	0	0	0	0								#N/A	#N/A
147945				0.0329853	0.0859664	0.0747425	0.0144022	0.0541178	0.0461277		0.0359529	0.0372592	0.0462315	0.0124978	0.0511908	0.0899138	0.160904	0.041857	0.0342313	0.0584088	0.140978	0.0653519		0.056372			0.25579			0.29144	#N/A		0.074869	0.13027	0.25596	0.63002		0.098945	0.24106	0.54212		49.398			45.166		29.804	46.82	29.788
147968				0	0	0	0	0	0		0	0	0	0	0	0	0	0	0	0	0	0								0	#N/A
148023	27.1.1	RNA.processing.splicing		0.278771	0.0805881	0.216358	0.208716	0.0336812	0.188601		0.582094	0.250687	0.14394	0.138364	0.0383615	0.0767118	0.120108	0.0871708	0.478516	0.0453239	0.122946	0.218646		1.032	1.0817	0.085791	0.29026	0.72812		0.26746	1.1466			0.067814	0.25233	0.55353	0.41898	0.22261	0.16296	0.87269		317.89	331.42	35.527	34.042	1.8405		12.732	18.081
148091				0.0311603	0.0754664	0.112649	0.0390011	0.0414594	0.0963674		0.0807517	0	0	0.0438893	0.0369188	0.0447748	0.122964	0.0972078	0.249109	0.10737	0.0644761	0.0296422		0.051778						0.2747	0.75685				0.28247	0.53282		0.076715				53.498							6.8381
148103				0.0181183	0.00868781	0.0158343	0.0153389	0.00590694	0.0210832		0.0200793	0.0151696	0	0.0372242	0.00994993	0.0122696	0.0125317	0	0.0445256	0	0.0188115	0								0.20683	#N/A								0.26281
148151	31.2	cell.division		0.409123	0.606933	0.573773	0.158995	0.266095	0.165661		0.267155	0.580252	0.508499	0.280584	0.227169	0.634739	0.730522	0.835302	0.512078	0.47257	0.489371	0.821075		0.045538		0.15679	0.45293	1.0985		0.41123	1.2464		0.051865	0.13331	0.43002	1.107	0.027561	0.073392	0.37187	1.1148		81.706		45.211	8.5474	18.18	25.757	12.278	9.0058
148197				0.295358	0.30724	0.362814	0.0538904	0.0772408	0.103601		0.371895	0.271312	0.247914	0.29031	0.192205	0.354661	0.349131	0.332964	0.481816	0.314404	0.408766	0.246269			0.11388	0.18052	0.42091	1.0392		0.21488	0.46827			0.12643	0.32714	0.76104	0.054829	0.085553	0.26464	0.73154			55.8	6.8079	10.798	1.1024		0.1055	1.6155
148234				0	0	0	0	0	0		0	0	0	0	0	0	0	0	0	0	0	0								0	0
148310				0	0	0	0	0	0		0	0	0	0	0	0	0	0	0	0	0	0								#N/A	#N/A
148333	10.5	cell wall.cell wall proteins		0	0.0330699	0	0	0.0661397	0		0	0	0	0	0.132279	0	0	0	0	0	0	0		0.18011						0.74012	2.2642											31.952
148341				1.45988	1.67808	1.62753	1.31821	1.30533	0.742581		3.38173	0.951615	0.391095	1.11509	3.62303	1.17831	0.823587	1.0874	2.71966	1.4695	1.14895	1.17199		0.087402	0.15654	0.22452	0.3334	0.86836		0.36813	0.83843		0.15177	0.11665	0.25734	0.88839	0.22745	0.16721	0.25017	0.93784		61.536	202.6	104.73	6.9834	8.82	277.1	123.31	11.959
148395	29.4	protein.postranslational modification		0	0.00912562	0.0515181	0	0.0182512	0.072753		0	0	0	0	0.0365025	0	0	0	0.154332	0.0517403	0	0								0.34397	#N/A
148403				0	0	0	0	0	0		0	0	0	0	0	0	0	0	0	0	0	0								0.26198	0.76868
148487				0	0	0	0	0	0		0	0	0	0	0	0	0	0	0	0	0	0								#N/A	2.5981
148563	29.2.3	protein.synthesis.initiation		0.178783	0.127987	0.109356	0.099576	0.115921	0.0632168		0.327855	0.125094	0.13788	0.124301	0.190006	0.255602	0.0663399	0	0.0655504	0.093358	0.0759082	0.202606			0.11172	0.10044	0.32464	1.1748		0.27412	0.77236		0.069047	0.10853	0.18253			0.24648	0.16239	0.99039			74.624	7.2954	15.452	30.621	213.57	23.958	78.21
148752				0.0577837	0.0338621	0.0305849	0.0557944	0.0120421	0.0354194		0	0.118408	0.0222992	0.0904278	0.0223182	0.0371853	0.049307	0.026638	0	0	0.0578635	0.0644761						0.95319		0.29028	#N/A			0.086053												13.302		36.217
148810	13.1.3.6.1.2	amino acid metabolism.synthesis.aspartate family.misc.homoserine.aspartate semialdehyde dehydrogenase		6.18253	6.97651	7.78571	0.671792	2.08993	0.717139		6.83556	5.9772	5.33215	6.58521	3.94593	7.27812	8.11269	8.56932	7.78128	6.7975	8.4739	8.09016		0.013952	0.050759	0.11851	0.26691	0.53471		0.27026	0.54823		0.027093	0.062566	0.17851	0.49019	0.020983	0.038619	0.14228	0.53954		155.73	78.568	134.09	20.14	12.449	196.01	208.06	20.532
148829	30.5	signalling.G-proteins		0.00123664	0.00452321	0	0.00200712	0.00651242	0		0.000745765	0.00420078	0	0	0.00428213	0	0	0.0138107	0	0	0	0								0.29092	1.0975
148836	30.5	signalling.G-proteins		0.203669	0.161026	0.112819	0.0200218	0.0509089	0.0873102		0.201332	0.210798	0.177452	0.225094	0.171445	0.105024	0.142036	0.2256	0	0.143123	0.100138	0.208013		0.3242		0.17576	0.3113	1.2875		0.35025	1.3271		0.31269		0.3372	1.2636		0.24346	0.30257	1.2402		44.678		56.918	12.226	14.612	27.271		23.369
148919				0.244103	0.323685	0.348965	0.0607733	0.0504101	0.106371		0.335007	0.217862	0.207442	0.216103	0.28848	0.328178	0.39332	0.284762	0.222551	0.475962	0.378969	0.318378		0.095327	0.098202	0.18122	0.42944	0.83021		0.41657	0.75705		0.056273	0.093583	0.29382	0.84066		0.12622	0.25143	0.83833		77.514	159.64	90.335	62.918	13.953	83.62	54.341	26.867
148921	2	major CHO metabolism		0.154289	0.197776	0.179087	0.162386	0.176891	0.171058		0.369883	0.188793	0.0202323	0.0382492	0.421339	0.232018	0.137748	0	0.408225	0.185314	0.122807	0		0.12432	0.24939	1.2054				4.5479	0.92196		0.12425	1.2775	4.9809			0.78993	4.505			157.23	60.431	99.607			218.53	36.089	143.55
148922	2	major CHO metabolism		0.977566	0.92245	0.484411	0.896858	0.863838	0.34324		2.23647	0.218788	0.9799	0.475105	2.10567	0.295402	0.263057	1.02567	0.381747	0.99173	0.239332	0.324837		0.51666	0.13959	0.25882	1.0319	2.5801		0.94294	2.7544		0.44119	0.23921	0.80311	2.192	0.21796	0.15564	0.68469	2.4802		99.135	208.28	69.895	61.976	73.345	211.56	93.876	62.904
148923				0.206244	0.0837058	0.17547	0.341708	0.112646	0.29515		0.0596868	0.0479486	0.717341	0	0.0322068	0.053155	0	0.249461	0.0656168	0	0.0199894	0.616275				0.14999				0.25857	0			0.098839										55.234				28.662
148948				0.00674762	0.024246	0.0026567	0.00847304	0.0209791	0.0053134		0	0	0.00941751	0.017573	0	0.0139605	0.0454168	0.0376067	0	0	0.0106268	0		0.36297						0.45387	#N/A				0.30458	0.52914						52.542							0.070261
149002				0.132025	0.121368	0.148642	0.155943	0.166199	0.212825		0.304251	0	0	0.223849	0.352156	0	0.133317	0	0.451403	0.143166	0	0								0.26494	0		0.10663														12.839
149066	17.3.1.2.2	hormone metabolism.brassinosteroid.synthesis-degradation.sterols.SMT		1.6671	0.777114	0.83085	1.03781	0.209273	0.278007		0.843546	1.68104	3.12666	1.01715	0.527427	0.948301	0.680983	0.951746	0.89602	1.18494	0.705925	0.536516		0.081367		0.095798	0.44623	1.381		0.37099	1.5598		0.024082	0.091716		0.77329	0.039535	0.045001	0.26107			83.924		93.713	14.877	14.065	79.736	120.29
149072				0.468417	0.389669	1.85	0.0999566	0.229037	2.66695		0.531869	0.572283	0.408867	0.360651	0.575033	0.583365	0.117513	0.282767	0.363007	0.710369	5.84457	0.482046		0.086704	0.080744	0.11239	0.26838	0.59926		0.24223	0.63834		0.058071	0.091747		0.6116		0.11795	0.24828	0.69524		151.72	134.94	123.3	30.53	16.509	123.3	94.409
149080	29.6	protein.folding		0.133098	0.189266	0.149244	0.155236	0.378532	0.172344		0.292975	0	0	0.239418	0.757064	0	0	0	0	0.300955	0	0.296022								0.35238	0.98862
149134	29.2.3	protein.synthesis.initiation		0	0	0	0	0	0		0	0	0	0	0	0	0	0	0	0	0	0								0.042898	0.3192
149137				0.246802	0.283346	0.166413	0.284985	0.232773	0.146048		0	0.491907	0	0.4953	0	0.19414	0.420077	0.519167	0	0.130603	0.352867	0.182184				0.091729		1.0344		0	1.0845				0.2268	0.62608			0.20809					44.715		5.2993			34.441
149145				0.155403	0.101793	0.0327383	0.0281647	0.0949438	0.0654766		0.130355	0.190745	0.135251	0.165261	0.0542794	0.135965	0.216927	0	0	0	0.130953	0				1.1769		3.0707		2.6037	6.7892			0.91503	3.0561									17.703		19.559		4.4997	8.5239
149240	9.1.2	mitochondrial electron transport / ATP synthesis.NADH-DH.localisation not clear		0	0	0	0	0	0		0	0	0	0	0	0	0	0	0	0	0	0								0.14635	0.45263
149336				0.49753	0.348592	0.318716	0.334579	0.382976	0.432621		0.323978	0.862501	0.679477	0.124167	0.033222	0.832935	0.478222	0.0499913	0	0.929526	0.321257	0.0240833		0.10159	1.0415	2.7911	6.6569	1.2057		6.9854	2.621		0.28002	3.5638	9.3629	0.49409		2.5866	7.214			129.65	86.277	121.74	86.19	193.67	83.059	154.5	157.96
149418	34.9	transport.metabolite transporters at the mitochondrial membrane		0	0	0	0	0	0		0	0	0	0	0	0	0	0	0	0	0	0								0.22799	#N/A
149642				1.66695	0.629502	0.571075	0.854796	0.286813	0.174746		0.647728	1.62855	1.65148	2.74003	0.867829	0.516532	0.275821	0.857826	0.676733	0.475362	0.377377	0.754829		0.074845	0.087868	0.079164	0.16492	1.3521		0.18184	1.4224		0.064712	0.10834	0.18831	0.44634	0.17547		0.13339	0.49055		95.11	88.418	31.836	23.479	11.222	39.415	79.474	25.94
149656				0.0692172	0.0617389	0.0580424	0.022253	0.0436448	0.0358312		0.0462273	0.0541177	0.089614	0.0869097	0.0417079	0.0193243	0.0649916	0.120932	0.0488621	0.012198	0.0768438	0.0942659				0.54339	0.60217	0.76663		0.33667	0.80757		0.38245		0.28697	0.86013			0.3062	0.7066				46.346	38.301	15.699	21.977		73.254
149709	8.1.1.2	TCA / org. transformation.TCA.pyruvate DH.E2		0.314145	0.28625	0.369981	0.0449568	0.123683	0.086008		0.363753	0.337613	0.263796	0.291415	0.111603	0.389321	0.288827	0.355248	0.493003	0.33161	0.296013	0.359299		0.036814	0.076659	0.12426	0.23611	0.541		0.17287	0.43824		0.067961	0.091512	0.16094	0.38246	0.10647	0.11027	0.11562	0.34905		130.18	86.538	100.58	10.496	25.505	102.74	105.48	44.874
149711				0	0	0.0018502	0	0	0.0037004		0	0	0	0	0	0	0	0	0	0.00740081	0	0								0	#N/A
149716	29.4	protein.postranslational modification		0.415814	0.485056	0.51097	0.266132	0.220922	0.153749		0.6022	0.0814515	0.323984	0.655621	0.304334	0.372206	0.461647	0.802036	0.681775	0.33451	0.586556	0.44104			0.071651	0.14773	0.49522	1.4078		0.41984	1.3558		0.066772	0.13468	0.41031	1.2065	0.073529	0.10505	0.33605	1.0484			82.047	81.379	15.814	12.973	166.32	33.467	32.157
149734	27.3.11	RNA.regulation of transcription.C2H2 zinc finger family		1.40398	1.19138	1.27332	0.470102	0.450269	0.284829		1.00681	1.00157	1.9125	1.69504	1.80321	0.886752	0.821095	1.25448	1.25299	1.05827	1.1003	1.68171		0.016573	0.027847	0.062859	0.35276	1.1507		0.25737	1.029		0.035883	0.104	0.30572	0.6703	0.033699	0.071768	0.26044	0.6681		180.59	84.773	80.112	16.81	24.996	80.156	9.5569	12.855
149756	29.4	protein.postranslational modification		0.128846	0.135815	0.182899	0.0399193	0.107348	0.100098		0.0783476	0.165915	0.115987	0.155135	0.131916	0.149326	0.262017	0	0.316383	0.124147	0.200292	0.0907753		0.055218		0.11601	0.39682	1.291		0.33837	#N/A		0.065684	0.097927	0.36986			0.076302	0.38514	0.97587		64.243		28.893	8.7276	69.356	58.848	19.514	37.659
149843				0.12679	0.278445	0.18923	0.0987889	0.0790847	0.12319		0.165742	0.243473	0.0808664	0.0170791	0.265577	0.359139	0.314482	0.174582	0.0742709	0.289245	0.302053	0.0913531				0.20658	0.2781			0	0		0.087017	0.12272	0.1756	0.42365	0.1078	0.13145	0.18068					77.807	6.9771		76.315	71.538	31.608
149978				1.12448	0.895797	1.42653	0.780882	0.565831	0.880402		0	1.66048	1.19021	1.64722	1.71395	0.481098	0.556668	0.831474	2.70857	0.802315	0.903091	1.29215				0.12164	0.34267	1.3525		0.25501	1.1888		0.054589							0.83866				31.401	2.293	7.4762	23.594
149993	29.2.2	protein.synthesis.misc ribososomal protein		0.474516	1.58442	0.451932	0.372435	1.11704	0.373488		0.124708	0.278265	0.977929	0.517161	3.12215	0.471138	1.21522	1.52916	0	0.536532	0.37139	0.899807		0.020291		0.17187	0.26608	0.66665		0.47984	1.2069		0.022254	0.062888	0.28554	0.78025		0.071071		0.70121		141.04		86.108	61.743	35.466	164.37	125.33	111.25
150040				0	0.00311515	0.00165185	0	0.00401156	0.00330369		0	0	0	0	0.0040553	0.00840529	0	0	0	0.00660738	0	0								0.38193	#N/A			0.12392				0.17443										1.6549
150073	2.2.2.4	major CHO metabolism.degradation.starch.D enzyme		0.669282	0.433694	0.863478	0.329911	0.316719	0.892637		0.284466	0.592268	1.08167	0.718721	0.0708802	0.27506	0.758374	0.630463	0.232177	0.205368	2.11129	0.90508		0.10919		0.15572	0.2513	0.7425		2.1524	#N/A			0.13919	0.28311	0.69377		0.2998	0.19548	0.43969		79.353		116.43	184.61	100.36		153.2	24.749
150094				0.042242	0.0647978	0.0532955	0.0398292	0.0358426	0.0347509		0.101958	0.0208367	0.0238089	0.0223643	0.0337856	0.0416855	0.0707249	0.112995	0.0372526	0.0998474	0.0571855	0.0188966		0.1511	0.11655	0.60014	0.38425	0.61361		0.34136	#N/A		0.080946	0.16961	0.3637	1.212	0.16632	0.21102	0.34168			140.25	54.754	160.6	114.37	35.34	32.508	130.16	59.74
150104	21.6	redox.dismutases and catalases		3.01031	3.3338	4.49539	0.953136	0.597426	1.59221		4.33712	2.90988	2.07861	2.71561	4.20214	3.19547	3.0936	2.84399	6.78997	4.31604	3.24922	3.62633		0.037186	0.066924	0.083612	0.30007	0.85799		0.27877	0.79538		0.051984	0.10325	0.30196	0.63382	0.059605	0.073783	0.28454	0.78919		134.5	84.038	54.175	91.7	63.682	98.105	45.833	60.416
150233	27.3.52	RNA.regulation of transcription.Global transcription factor group		0.0027187	0.011608	0.0221184	0.00543739	0.0147899	0.0287115		0	0.0108748	0	0	0.0308725	0	0.0155594	0	0.0643287	0.0124502	0.0116949	0								0	#N/A
150555				0	0.205283	0.0695372	0	0.146455	0.0822199		0	0	0	0	0.209706	0.337448	0.273977	0	0	0.11741	0.160738	0								#N/A	#N/A		0.20677	0.14384													13.7	16.514
150644	29.2.2	protein.synthesis.misc ribososomal protein		0	0	0	0	0	0		0	0	0	0	0	0	0	0	0	0	0	0								0.35247	0.72426
150721	31.2	cell.division		0.311646	0.460876	0.338119	0.116274	0.372378	0.199858		0.432072	0.198851	0.226269	0.389392	0.223689	0.311947	0.291293	1.01657	0.138833	0.228336	0.593404	0.391903		0.017991	0.03002	0.019516	0.024508	0.085651		#N/A	#N/A		0.7605	0.015736	0.012635	0.1132		0.018387	0.030675	0.020531		11.098	343.12	181.17	85.824	103.17	605.73	140.08	408.8
150728				0.0528387	0	0	0.105677	0	0		0	0	0	0.211355	0	0	0	0	0	0	0	0						3.4016		0	2.7503															4.0472
150738				0	0	0	0	0	0		0	0	0	0	0	0	0	0	0	0	0	0								0	#N/A
150766	31.1	cell.organisation		0.0018436	0	0.00401452	0.0036872	0	0.00802904		0.0073744	0	0	0	0	0	0	0	0	0	0	0.0160581								0.29015	2.0887
150767				0	0.0135164	0.0322927	0	0.0270328	0.0645855		0	0	0	0	0	0	0.0540656	0	0.129171	0	0	0								#N/A	#N/A
150793	29.5.9	protein.degradation.AAA type		0.00666125	0.0173475	0.00810699	0.00990012	0.0045534	0.0112308		0	0.00568874	0.0209562	0	0.0216893	0.0109446	0.0180403	0.0187158	0	0	0.0238133	0.00861465					0.71399			0.49474	#N/A		0.12018		0.35049				0.22999						52.672		36.899		15.941
150809	13.2.2.2	amino acid metabolism.degradation.glutamate family.proline	ALD1	0.158512	0.245841	0.132032	0.0367695	0.0236416	0.112691		0.118469	0.136316	0.193035	0.186226	0.238539	0.277026	0.220376	0.247425	0	0.226461	0.076531	0.225136		0.46534		0.044374	0.24897	0.60867		0.11651	0.65206		0.18013	0.27955	0.30085	0.81501		0.6289	0.089099	0.85953		93.136		123.19	50.064	11.642	126.36	189.92	68.699
150841				0	0	0.000421732	0	0	0.000505721		0	0	0	0	0	0	0	0	0	0.00101054	0.000676386	0								0.32328	#N/A
150866	16.8.2	secondary metabolism.flavonoids.chalcones		0.272729	0.189647	0.379783	0.205287	0.0628311	0.140755		0.293925	0.0270892	0.242733	0.527171	0.143693	0.274259	0.14011	0.200527	0.371346	0.198737	0.408815	0.540233		0.044151			0.28995	0.94179		0.22302	0.62157			0.035474		0.50131			0.11148	0.42435		102.27			13.153	22.902		10.309
150882				2.18344	1.85027	1.74826	0.476366	0.410959	0.744343		2.83006	1.96761	1.71977	2.21632	1.54129	2.14968	2.25599	1.45412	0.641149	2.23089	1.99519	2.1258		0.075862	0.037386	0.089421	0.26279	0.67269		0.25003	0.63211		0.037671	0.048725	0.17448	0.45374		0.048432	0.12955	0.32123		57.015	0.52473	1.573	4.9454	8.6074	53.788	104.18	19.569
150956	29.2.1.1	protein.synthesis.mito/plastid ribosomal protein.plastid		1.46978	1.32704	1.16706	0.460248	0.918463	0.362813		1.89429	1.60799	1.56113	0.815694	2.62576	1.05539	1.16196	0.465067	1.19336	1.4767	1.34687	0.651306		0.028429	0.048639	0.062805	0.38148	1.7152		0.41173	1.9012		0.046712	0.095094	0.31916	0.60322	0.082149	0.099125	0.25842	1.0299		87.86	112	91.988	43.48	40.003	74.286	11.773	11.846
150957	13.1.3.5.4	amino acid metabolism.synthesis.aspartate family.lysine.diaminopimelate epimerase		0.540149	0.696074	0.365728	0.253966	0.276739	0.176454		0.575172	0.187951	0.604061	0.793413	1.03829	0.444449	0.50041	0.801142	0.213156	0.250754	0.396738	0.602265			1.0636		0.25172	0.68449		0.22295	0.65632		0.14409	0.26551	0.13967	0.77416		0.17227	0.15524	0.53832			174.75		38.468	11.256	197.7	173.54	59.46
151087				0.338707	0.0337899	0.451999	0.558081	0.049694	0.708611		0.00782892	0.159257	1.1694	0.0183427	0	0.107693	0.0132125	0.0142541	0.171554	0	0.127135	1.50931				0.080901	0.3592			0.3467	0								0.22711	1.1618				119.16	20.196
151184	30.5	signalling.G-proteins		0.543573	0.520982	0.439915	0.155687	0.0978215	0.127286		0.496758	0.531752	0.387601	0.758182	0.485961	0.580095	0.400087	0.617784	0.315313	0.345252	0.555874	0.543221		0.055701	0.044675	0.15628	0.33262	0.60279		0.27993	0.72514		0.074286	0.098059	0.18411	0.46336	0.038115	0.065095	0.20462	0.4678		114.97	36.374	60.441	30.289	25.552	98.927	87.975	2.3608
151272				0.372766	0.435674	0.777174	0.226533	0.246804	0.87717		0.68576	0.205653	0.206502	0.393147	0.525937	0.628715	0.514468	0.073574	1.65858	1.40401	0	0.0460975			0.086022	0.12664	0.37514	0.88609		0.21731	0.59707		0.11386	0.12579	0.20184		0.039921	0.10253					18.118	6.7839	0.62329	30.507	59.197	1.5956	48.206
151307	13.2.3.5	amino acid metabolism.degradation.aspartate family.lysine		0.195583	0.277202	0.233535	0.100394	0.0678408	0.0652396		0.238902	0.0529609	0.20594	0.284531	0.20963	0.261202	0.266582	0.371395	0.268281	0.136466	0.254772	0.27462			0.17272		0.42936	1.2751		0.36056	1.121		0.03366	0.20434	0.4347	1.1545			0.16248	1.1795			33.351		10.63	3.5477	200.87	89.17	12.236
151338				0.0825415	0.0768985	0.0893941	0.0878584	0.041048	0.0686979		0.0465742	0.0408507	0.213864	0.0288769	0.122679	0.100425	0.0435995	0.04089	0.0416869	0.0589165	0.0656497	0.191323		0.01855		0.085726	0.28828	0.73196		#N/A	#N/A		0.032311	0.089456	0.30661	0.63299		0.046665	0.27445	0.63335		45.101		80.945	17.486	199.18	179.23	66.155	10.161
151346				0.103911	0.0693003	0.0280288	0.086041	0.0751733	0.0560576		0.0358953	0.165243	0.0241903	0.190317	0.027586	0.078719	0.170896	0	0	0	0.112115	0				0.18793		0.8633		0.45334	0			0.15948	0.39303				0.3544					5.5012		7.4329		36.76	7.5813
151348				0.0426846	0.0404692	0.0147419	0.0333272	0.0498978	0.0294838		0.0115121	0.0170123	0.0645624	0.0776514	0.0291147	0.0196915	0	0.113071	0	0	0.0589677	0					0.87955	1.2875		1.1858	0					1.9646									20.961	14.276
151357	29.5	protein.degradation		0.112877	0.146227	0.131149	0.0321532	0.0659604	0.033319		0.140822	0.108655	0.0692244	0.132806	0.109848	0.108265	0.12206	0.244734	0.168555	0.100071	0.106243	0.149725				0.077576	0.19453	0.83343		0.25634	1.1289		0.042873	0.097288	0.23028	1.3872		0.088526	0.20493	1.2238				33.137	4.1728	2.7623	40.759	19.104	4.9219
151368	10.1.6	cell wall.precursor synthesis.GAE		0	0	0	0	0	0		0	0	0	0	0	0	0	0	0	0	0	0								#N/A	0
151387				1.04872	1.14958	1.44592	0.823787	0.660225	2.23876		2.17613	0.516059	0.361323	1.14136	0.24456	1.7723	1.11608	1.46538	0	4.7185	1.06519	0		0.20881	0.19698	0.14019	0.27861			0.22492	0.7138		0.091548	0.18561	0.14796			0.014073	0.17885			111.62	124.02	187.87	116.24		109.69	83.685	49.362
151463	17.1.1.1.10	hormone metabolism.abscisic acid.synthesis-degradation.synthesis.9-cis-epoxycarotenoid dioxygenase		0.176334	0.0236084	0.006952	0.137287	0.0286946	0.013904		0.100538	0.377403	0.149217	0.0781787	0.0581873	0.0362464	0	0	0	0.027808	0	0		0.14411		0.13574		3.6674		0.15141	2.561		0.13778									79.565		100.7		16.813	19.95
151721				0.0237917	0.0629581	0.0647807	0.0232095	0.0352837	0.0368574		0.0533707	0	0.0297954	0.0120006	0.0633109	0.0750901	0.0986058	0.0148254	0.0693163	0.0595629	0.109996	0.0202476					0.2468			0.27178	0.96025		0.057854	0.074014	0.14809			0.063794	0.13893						4.9412		48.631	17.997	13.19
151809				0	0	0	0	0	0		0	0	0	0	0	0	0	0	0	0	0	0								0.26979	0
151947				0	0	0	0	0	0		0	0	0	0	0	0	0	0	0	0	0	0								0.27014	0.97647
152088				0.000904309	0	0	0.00180862	0	0		0.00361723	0	0	0	0	0	0	0	0	0	0	0								0.58149	0.91962
152090	29.5.11	protein.degradation.ubiquitin		0.00773605	0.0125041	0.0125365	0.0113023	0.0091093	0.0111325		0.0239527	0	0.00699147	0	0.0114895	0.0195626	0.0189642	0	0.0249921	0.00712332	0.0180307	0								0.45597	1.5493			0.1257	0.29533				0.28322									20.747	39.117
152239	23.1.1.4	nucleotide metabolism.synthesis.pyrimidine.dihydroorotate dehydrogenase		0	0	0	0	0	0		0	0	0	0	0	0	0	0	0	0	0	0								0.19284	0.44396
152242	31.4	cell. vesicle transport		1.07505	0.691122	0.0878021	1.89228	0.841481	0.0780881		3.90973	0.157674	0.232777	0	1.73747	1.00781	0.0192022	0	0	0.0847795	0.190005	0.0764239			0.49669	0.33164	0.59713			0.30027	1.2941		0.39184	0.9289				0.64123	0.42103	0.58335			41.566	110.29	14.134		67.36	101
152438	26.9	misc.glutathione S transferases		0	0.0131659	0	0	0.0263318	0		0	0	0	0	0.0526636	0	0	0	0	0	0	0								0.13787	0
152446				0.049154	0.0240869	0.0507598	0.0529978	0.0279371	0.0448601		0.122491	0	0.0240335	0.0500916	0.0449539	0.0513936	0	0	0	0.103676	0.0315391	0.0678246								0.27684	0.63694							0.12378		0.65969
152448	31.4	cell. vesicle transport		0	0	0	0	0	0		0	0	0	0	0	0	0	0	0	0	0	0								0	#N/A
152464				0	0	0	0	0	0		0	0	0	0	0	0	0	0	0	0	0	0								0	#N/A
152481				1.61292	1.27978	1.33195	0.355155	0.892124	1.09703		1.27725	1.93821	1.3354	1.90084	1.68114	2.12203	0.0480965	1.26787	0	2.3437	2.10906	0.875031			0.057486	0.0776	0.32605	0.89751		#N/A	1.386			0.079033		0.81563		0.052958	0.22193				69.673	8.5997	17.534	3.7603		16.458
152568	10.1	cell wall.precursor synthesis		0.601	0.604026	0.545493	0.145966	0.126105	0.0400518		0.45118	0.768076	0.674252	0.510491	0.644798	0.761539	0.532957	0.476811	0.547608	0.594752	0.542847	0.496764		0.02951	0.056367	0.089057	0.29059	0.68212		0.23964	0.54678		0.041184	0.059015	0.19268	0.4353	0.072867	0.05917	0.16471	0.44248		148.49	71.084	62.144	38.661	37.426	106.61	60.51	51.248
152606				0.801393	0.493169	0.425994	1.2037	0.387962	0.49596		0.19507	0.370413	0.0442458	2.59584	0.944363	0	0.470168	0.558146	0.774383	0	0	0.929592		0.062787	0.07591	0.14831		3.448		0.19991	4.1016		0.059011		0.41401					1.4734		135.63	13.577	39.885		9.5559	285.47		6.1853
152648				1.55118	1.60408	1.66606	1.03016	1.90417	1.49848		0.662499	0.879716	2.93377	1.72876	4.45058	0.832078	0.450167	0.68349	0.897768	1.321	0.578477	3.867		0.018345	0.026327	0.026469	0.14964	0.87211		0.074438	0.77785		0.011991	0.030599	0.094587	0.35052	0.030486	0.018042	0.096075	0.32689		137.63	38.418	61.359	8.114	6.0012	79.956	70.998	53.35
152654				0.0451799	0.0727444	0.0609318	0.0580235	0.0628638	0.057053		0.130096	0.0198891	0.0307348	0	0.0840681	0.0557614	0.151148	0	0.0993489	0.118682	0.0256968	0								0.31606	#N/A				0.18485			0.020257											7.9105
152682	9.9	mitochondrial electron transport / ATP synthesis.F1-ATPase		1.12886	1.37306	1.10836	0.267561	0.221093	0.401156		0.915642	0.930117	1.18491	1.48476	1.24498	1.35362	1.2029	1.69072	1.22939	0.621128	1.00536	1.57754		0.019771	0.040636	0.038435	0.21554	0.63672		0.1804	0.5799		0.026897	0.034421	0.16182	0.41784		0.026725	0.13381	0.38424		90.311	36.841	6.483	4.1173	9.1487	111	6.6159	95.362
152687	29.2.1.2	protein.synthesis.mito/plastid ribosomal protein.mitochondrial		0	0	0	0	0	0		0	0	0	0	0	0	0	0	0	0	0	0								#N/A	#N/A
152708	2.2.2.2	major CHO metabolism.degradation.starch.starch phosphorylase		1.29337	1.26305	1.37878	0.447448	0.436253	0.486149		0.857673	1.0465	1.87643	1.39287	0.828171	1.51573	1.74233	0.965948	0.673025	1.45192	1.64268	1.74748		0.020916	0.041568	0.07725	0.32367	1.128		0.31969	1.1242		0.033654	0.12079	0.35302	1.3089	0.0444	0.10201	0.32299	1.2985		74.92	82.346	26.884	26.454	28.37	49.837	49.482	22.372
152851				0.0140897	0.0165031	0.0122058	0.0111856	0.010016	0.0104326		0.0246626	0.0212732	0.0104229	0	0.0257847	0.0244668	0.00904076	0.00672001	0.0226114	0.00729045	0	0.0189213								0.25446	2.1707		0.047994	0.06782						1.2232							34.638	3.9642
152892	4.7	glycolysis.aldolase		0.138434	0.0661524	0.0792919	0.103531	0.050241	0.070392		0	0.124847	0.23947	0.189418	0.0542424	0.107133	0	0.103234	0	0.109544	0.0469777	0.160646				0.19479	0.45202	1.0401		0.55368	1.3137		0.10618	0.16335				0.12568						136.17	31.614	9.0623	68.442	106.7
152943	21.1	redox.thioredoxin		0	0	0	0	0	0		0	0	0	0	0	0	0	0	0	0	0	0								#N/A	#N/A
152972				0.0857798	0.141686	0.0871271	0.12569	0.195144	0.0856126		0.266326	0.0767936	0	0	0.413649	0.153097	0	0	0.148558	0.171717	0.0282344	0		0.15397	0.094578	0.13407				0.28691	0		0.13141	0.12669				0.18857				61.611	57.889	24.752			149.45	17.679
153062	29.1.16	protein.aa activation.cysteine-tRNA ligase		0.205059	0.117066	0.0899472	0.0652122	0.0341666	0.11195		0.156996	0.236469	0.145111	0.281659	0.0704283	0.151356	0.129362	0.117117	0	0.0722787	0.0355757	0.251934		0.043236	0.059126	0.088103	0.21409	0.13772		0.23672	0.79883		0.024447	0.074064	0.051145	0.19093		0.23773		0.16852		119.4	274.64	11.394	41.473	91.2	182.83	39.313	97.141
153074				0.571853	0.404625	0.219469	0.398211	0.468408	0.438938		0	0.842252	0.599803	0.845356	0	0	0.768426	0.850074	0	0	0	0.877876				0.049334	0.14653	0.26662		0	#N/A				0.10701	0.43612				0.13519				6.8775	28.929	13.508			30.722
153076				1.9324	2.23527	2.00042	0.268	0.480832	0.437266		1.62572	2.27874	1.93106	1.8941	2.71693	2.58063	1.80865	1.83487	2.26928	2.19417	2.19148	1.34675		0.2511	0.025495	0.11637	0.34469	0.8315		0.17695	0.71346		0.12174	0.26993	0.28253	0.36901	0.1433	0.13362	0.34832	0.538		133.47	96.325	89.225	36.718	15.887	126.7	59.962	40.212
153191				0.251801	0.270212	0.323855	0.0784111	0.0844721	0.195298		0.228794	0.367309	0.193401	0.2177	0.313811	0.170052	0.235747	0.361239	0.101344	0.271021	0.571559	0.351494		0.073062	0.057094	0.10443	0.39572	0.68585		0.29546	0.71237		0.058677	0.10242	0.29927	0.69371		0.16515	0.23012	1.3273		148.97	93.385	148.16	37.08	46.662	140.12	76.631	39.153
153229				0.0301301	0.0185347	0	0.0602602	0.0370695	0		0	0	0.12052	0	0.074139	0	0	0	0	0	0	0					0.32389			0.44385	#N/A														13.501
153242	29.4	protein.postranslational modification		0.0946943	0.0406502	0.0334283	0.0243991	0.0254075	0.0216015		0.126328	0.066806	0.0923327	0.0933105	0.0467237	0.0444493	0.00541071	0.0660171	0.0412651	0.018572	0.0135594	0.0603165		0.26357	0.071268	0.16214	0.21929	0.622		0.2199	0.66393		0.2799	0.11724		0.39269	0.17452			0.50802		122.71	81.98	72.614	35.139	16.435	109.18	86.356
153288				0	0	0	0	0	0		0	0	0	0	0	0	0	0	0	0	0	0								0.2369	0
153290				0.0284649	0.00913239	0.0445961	0.0262502	0.00769662	0.037337		0.0267982	0.0635337	0.0235278	0	0.0150657	0.0159277	0.00553616	0	0.0607032	0.0311992	0.086482	0		0.56568		0.30596	0.29429			0.28758	0.34922						0.12018	0.18929	0.47405			8.7231		201.59	9.1739
153376				0	0	0	0	0	0		0	0	0	0	0	0	0	0	0	0	0	0								0.14065	0.13748
153452	29.5.11.4.2	protein.degradation.ubiquitin.E3.RING		0	0	0	0	0	0		0	0	0	0	0	0	0	0	0	0	0	0								0.80127	0
153483				0	0	0	0	0	0		0	0	0	0	0	0	0	0	0	0	0	0								#N/A	#N/A
153630	7.1.2	OPP.oxidative PP.6-phosphogluconolactonase		0.841959	0.954051	1.15835	0.353149	0.19034	0.262335		0.719396	0.862598	1.31334	0.472504	0.705222	1.09151	1.11384	0.905631	0.824957	1.4547	1.11856	1.23519		0.011766		0.053814	0.1896	0.78378		0.194	0.50794		0.020844	0.059935	0.091431	0.27686		0.039864	0.091712	0.34659		108.61		97.719	48.02	52.096	78.69	137.64	52.241
153656	1.1.1.2	PS.lightreaction.photosystem II.PSII polypeptide subunits		89.5399	82.609	93.9476	15.7463	4.56553	18.9272		94.0177	79.4294	74.9537	109.759	79.7516	88.896	78.7776	83.0107	110.916	109.733	78.3487	76.7926		0.11928	0.039273	0.090416	0.20104	0.84389		0.18557	0.96939		0.10586	0.10907	0.17362	0.54631	0.10472	0.1523	0.15957	0.49051		122.06	135.8	82.261	58.496	29.863	119.75	96.443	51.063
153674	29.2.2	protein.synthesis.misc ribososomal protein		0	0	0	0	0	0		0	0	0	0	0	0	0	0	0	0	0	0								0	0
153678	1.1.2.1	PS.lightreaction.photosystem I.LHC-I		0	0	0	0	0	0		0	0	0	0	0	0	0	0	0	0	0	0								0.115	0.44734
153715				0.200159	0.0735009	0.0366177	0.19194	0.0608224	0.044258		0.449677	0.234564	0.116394	0	0.143491	0.0951419	0.0553702	0	0	0.0892491	0.0572219	0			0.13403	0.15412	0.38253			0.32145	0.96553		0.20246	0.22865	0.65211			0.31949	0.74665				52.53	98.795	44.555		29.996	118.69	1.5783
153764	29.8	protein assembly and cofactor ligation		0	0	0	0	0	0		0	0	0	0	0	0	0	0	0	0	0	0								0	#N/A
153921	29.4	protein.postranslational modification		0.0557879	0.0739507	0.0679376	0.0647305	0.0669513	0.106386		0.119352	0.103799	0	0	0.14797	0.10927	0.0385623	0	0.223886	0.0478647	0	0				0.28936				0.3193	0		0.078386	0.12187										90.632			41.835	16.01
154066				0.0846329	0.104234	0.113171	0.070782	0.0530075	0.0875366		0.106921	0.167898	0.0637123	0	0.12142	0.166476	0.0880295	0.0410091	0.124357	0.221829	0.0972639	0.0092327		0.1115	0.17406	0.10024	0.26163			0.20984	0.55306		0.086041	0.06479	0.15385	0.33729	0.07901	0.10378	0.12811			97.103	26.316	99.529	45.051		55.065	72.644	24.172
154108				0	0	0	0	0	0		0	0	0	0	0	0	0	0	0	0	0	0								#N/A	#N/A
154129				0.036568	0.0423988	0.0857073	0.0487065	0.0577653	0.069038		0.102869	0.0434029	0	0	0.0472484	0.122347	0	0	0.168184	0.0958462	0.0787986	0								0.23328	0.56122			0.054335				0.070364	0.11708									31.641
154280	31.4	cell. vesicle transport		0.857556	1.17417	0.754106	0.18816	0.288133	0.0891384		0.930753	0.727164	0.683403	1.08891	0.87684	1.11436	1.56873	1.13673	0.69001	0.738831	0.70339	0.884195		0.038021	0.10036	0.083381	0.21941	0.7973		0.24009	0.85666		0.067766	0.07253	0.17933	0.47242	0.09386	0.062657	0.14235	0.4224		119.57	154.85	89.716	32.807	12.242	131.62	98.665	17.458
154307	13.1.3.4	amino acid metabolism.synthesis.aspartate family.methionine		16.5355	19.969	18.6507	3.38323	6.33227	5.35288		13.3774	14.5418	20.9981	17.2249	12.6381	16.7811	25.9583	24.4985	13.9136	14.1271	23.579	22.983		0.022577	0.061307	0.2209	1.1135	1.5023		1.0534	1.3942		0.033217	0.20499	0.98637	1.6912	0.012176	0.13211	0.83251	1.6553		151.45	69.477	90.041	65.291	38.215	100.63	62.134	50.223
154339	29.3.4.99	protein.targeting.secretory pathway.unspecified		0.0310274	0.0317278	0.00349511	0.044251	0.0478025	0.00699023		0	0	0.0302455	0.093864	0	0.0258485	0	0.101063	0	0	0.0139805	0								0.29451	0.85922					0.53551
154342				0.364674	0.438215	0.217204	0.236541	0.209106	0.194596		0.18497	0.217813	0.702128	0.353786	0.334423	0.508331	0.69476	0.215344	0	0.374614	0.388275	0.105927				0.094655	0.59592	3.1044		0.28407	0.93441			0.22283	0.8727	0.82589		0.041562	0.37495					32.881	79.055	72.837		80.842	79.729
154370				0.343131	0.316711	0.376682	0.0289528	0.177151	0.139357		0.347632	0.372403	0.303143	0.349346	0.394183	0.530468	0.166273	0.175921	0.406475	0.510196	0.40951	0.180544				0.035999	0.18816	0.69994		0.17723	0.68331		0.015249	0.044877				0.026792	0.084015					47.981	1.762	5.475	0.79508	28.851
154398	20.2.1	stress.abiotic.heat		0.664502	0.649125	0.539912	0.130417	0.144619	0.0939059		0.673634	0.648663	0.508688	0.827024	0.578864	0.564651	0.587389	0.865597	0.551939	0.419978	0.649112	0.538621		0.071362	0.082193	0.19152	0.56479	1.2996		0.57179	1.3541		0.090882	0.17761	0.42092	1.132	0.066162	0.10832	0.38434	1.0723		94.926	94.269	98.524	23.985	29.342	88.118	63.743	121.58
154451				0.0138795	0.0242325	0.0282702	0.0183076	0.00999126	0.0400006		0.0385975	0.0169207	0	0	0.0217371	0.0188872	0.0173375	0.038968	0.0859016	0.0247368	0.00244244	0			0.02504	0.084963				#N/A	#N/A		0.031481		0.061414	0.61517							50.477	34.144			68.236		207.38
154464				0.0588242	0.0103973	0.0379839	0.0592236	0.013148	0.0759678		0	0.124029	0.0929836	0.0182842	0.0273595	0.0142297	0	0	0	0	0	0.151936		0.20425		0.12373				0.16343	0.97772		0.23883									132.77		65.204			130.09
154541				0	0	0	0	0	0		0	0	0	0	0	0	0	0	0	0	0	0								0.65436	#N/A
154569	1.1.30	PS.lightreaction.state transition		0.474111	0.430709	0.336845	0.13437	0.277308	0.347268		0.304601	0.552851	0.606423	0.432568	0.817223	0.200194	0.442158	0.263262	0	0.260504	0.263143	0.823734		0.63912	0.41284	0.098098	0.37	1.3482		0.29357	1.1375		0.11399	0.34265	0.21459	0.83699		0.083146	0.14024	0.70243		131.45	119.49	34.749	33.246	124.74	140.48	64.918	45.45
154624				0.161647	0.0653785	0.116832	0.114086	0.0484898	0.145673		0.297611	0.213891	0.075303	0.0597843	0.116297	0.0661992	0.0790175	0	0.325987	0.102328	0	0.039012				0.096477				#N/A	#N/A													50.986
154677				0	0.107898	0.102188	0	0.215795	0.125722		0	0	0	0	0.431591	0	0	0	0	0.257521	0.151231	0		0.17699						0.19383	0.49978		0.70584									93.275					104.52
154727				1.33824	1.87031	2.04946	0.127612	0.280677	0.311135		1.48912	1.38556	1.19328	1.285	1.51228	1.83251	2.18734	1.94913	2.48709	2.05103	1.8648	1.79492				0.018721	0.38975	0.96101		0.35445	1.0971		0.018159	0.067754	0.3043	0.68432		0.044047	0.24599	0.72338				284.12	2.1266	6.2331	9.8344	7.3651	4.4309
154825	29.4	protein.postranslational modification		0.441864	0.68967	0.43091	0.295779	0.111039	0.353174		0	0.622345	0.588016	0.557095	0.632961	0.621101	0.649292	0.855324	0	0.310263	0.602171	0.811207				0.1607	0.41134	0.87017		#N/A	0.85797		0.083709	0.10897	0.26487	0.61177			0.22161	0.62571				1.2294	1.4846	3.9321	18.741	86.903	2.6121
154885				0.0802371	3.93027	5.98074	0.0895914	5.19119	6.45938		0	0.0384564	0.206254	0.0762381	0.0892685	0	11.0135	4.61835	15.1827	4.74482	3.89997	0.0954275					0.25801			0.26722	1.4806				0.18422										5.7306				11.109
154979				2.02925	2.40335	1.60771	1.10965	0.308292	1.08198		0.713002	2.50888	1.61646	3.27866	2.31919	2.74706	2.02235	2.52479	0	2.35057	2.06737	2.01292		0.075987	0.099376	0.12147	0.23797	1.4993		0.21172	1.5504		0.04057	0.10244	0.22006	0.79189		0.16611	0.18195	0.90325		50.675	101.03	23.053	15.249	13.528	136.53	85.642	5.823
155007				1.03249	0.179276	0.222801	0.440959	0.160945	0.28092		1.25124	1.23449	1.27278	0.371471	0.337457	0.0890109	0	0.290636	0.30742	0	0	0.583783			0.083438	0.039056	0.11189			0.11971	0.54278									0.35112			133.69	33.459	48.296
155135				0	0.0710045	0.0234619	0	0.128463	0.0469238		0	0	0	0	0	0.0112483	0.263559	0.00921101	0	0	0.0938475	0								#N/A	#N/A				23.703														23.791
155150	1.1.1.2	PS.lightreaction.photosystem II.PSII polypeptide subunits		0	0	0	0	0	0		0	0	0	0	0	0	0	0	0	0	0	0								0	0
155165				1.24717	1.15395	0.282922	1.41205	1.45707	0.502352		2.72961	2.17855	0.0805117	0	3.02995	1.58585	0	0	0	1.03323	0	0.0984614					0.23873			0.23125	0.69332		0.29886												58.034		178
155455	29.2.2	protein.synthesis.misc ribososomal protein		0	0	0	0	0	0		0	0	0	0	0	0	0	0	0	0	0	0								0.38793	0.80938
155464	21.5	redox.peroxiredoxin		46.3586	49.43	58.0883	3.35967	2.48326	7.87243		49.9118	46.1354	41.8969	47.4902	49.9899	46.0218	51.9753	49.7327	68.7386	59.3451	52.2496	52.0198		0.0028446	0.015613	0.061311	0.21371	0.60898		0.1843	0.51462		0.010141	0.059281	0.18151	0.42502	0.0056308	0.042952	0.16636	0.42778		176.16	104.27	38.2	16.272	13.132	50.397	13.437	11.589
155479				0.668456	0.570944	0.41855	0.228863	0.173331	0.12365		0.555034	0.524978	1.00985	0.583968	0.436536	0.471591	0.555778	0.819871	0.474697	0.56493	0.337037	0.297538		0.52568	0.14726	0.052276	0.12384	0.37886		0.14617	0.57511		0.050399	0.11642	0.15257	0.25199	0.1041	0.10276	0.034599	0.30727		100.69	48.992	98.408	59.176	127.61	42.703	96.656	118.98
155527				0.166078	0	0	0.332156	0	0		0	0	0	0.664311	0	0	0	0	0	0	0	0						0.56675		0.157	1.0328															26.757
155546	29.5	protein.degradation		0.104069	0.170196	0.120585	0.0729752	0.06372	0.136668		0	0.118266	0.127723	0.170286	0.216491	0.0993708	0.231043	0.133879	0	0.211008	0.26385	0.0074813					0.15667	0.59843		0.18068	0.50246		0.054347		0.1872	0.68305		0.042483	0.15195						9.6357	15.567	12.338		31.268
155587	11.1.31	lipid metabolism.FA synthesis and FA elongation.pyruvate DH		2.4845	3.09583	3.27945	0.348291	0.578706	1.27174		2.30888	2.6738	2.09221	2.86312	3.62914	3.49247	2.88636	2.37536	5.06403	3.31564	2.30447	2.43365		0.023996	0.066721	0.066834	0.28559	1.2672		0.26461	1.1839		0.021885	0.060946	0.18892	0.8493	0.0081484	0.044453	0.1644	0.69109		173.25	73.869	39.859	76.575	12.487	51.273	17.314	73.094
155606				0.230485	0.213382	0.27332	0.0802013	0.135606	0.118769		0.129027	0.207669	0.273122	0.312122	0.331885	0.326824	0.123446	0.071373	0.393022	0.332146	0.249605	0.118508		0.094389		0.19812	0.42559	1.0756		0.38928	0.9576		0.071729	0.084849	0.27949		0.12909	0.084311	0.18812	0.46416		32.657		59.212	13.867	7.9387	88.95	30.518	3.5235
155627	34.9	transport.metabolite transporters at the mitochondrial membrane		0	0	0	0	0	0		0	0	0	0	0	0	0	0	0	0	0	0								#N/A	0
155649	29.2.2	protein.synthesis.misc ribososomal protein		16.1894	23.8352	29.1137	3.13794	5.38863	4.86823		17.7782	12.665	19.6792	14.6353	19.2573	19.7941	30.6627	25.6268	27.5542	25.1111	36.2062	27.5832		0.040142	0.056415	0.11867	0.40507	0.78724		0.3837	0.75896		0.037229	0.062661	0.28184	0.6814	0.033816	0.043256	0.23376	0.64427		97.117	43.972	31.468	25.829	15.326	70.889	81.743	15.809
155742	34.9	transport.metabolite transporters at the mitochondrial membrane		0	0	0	0	0	0		0	0	0	0	0	0	0	0	0	0	0	0								0	#N/A
155835	30.6	signalling.MAP kinases		0.0107366	0.0155053	0.0654749	0.0214732	0.0124012	0.0720331		0.0429464	0	0	0	0.0254744	0	0.025562	0.0109848	0.161271	0.0789749	0.0216541	0								#N/A	#N/A
155869	29.5.3	protein.degradation.cysteine protease		0.0469714	0	0	0.0939428	0	0		0	0	0	0.187886	0	0	0	0	0	0	0	0		0.2569				4.0537		#N/A	4.0004											66.178				6.1866
155900				0.047059	0.14058	0.0817271	0.0941181	0.113503	0.100708		0.188236	0	0	0	0.109025	0.26586	0.187434	0	0	0.206518	0.12039	0								0.13186	0			0.021364				0.0072025										175.91
156054				1.07367	0.577368	0.350908	0.256864	0.494324	0.221384		1.38886	1.12429	0.7701	1.01142	1.25841	0.585109	0.359444	0.106512	0.31433	0.555415	0.478806	0.0550795		0.022733	0.10038	0.19079	1.4184	3.4904		1.4124	3.8885		0.1033	0.12728	0.85557			0.1369	0.60523			42.66	214.95	68.889	210.29	66.671	118.59	76.629	22.431
156074	31.3.1	cell.cycle.peptidylprolyl isomerase		0.0138525	0	0.0286664	0.027705	0	0.0573328		0	0.05541	0	0	0	0	0	0	0	0.114666	0	0								0.085204	1.9228
156203				0	0	0	0	0	0		0	0	0	0	0	0	0	0	0	0	0	0								0	0.1341
156256	26.3	misc. other Ferredoxins and Rieske domain		0.00497847	0	0	0.00995695	0	0		0.0199139	0	0	0	0	0	0	0	0	0	0	0								0.27309	0
156470				1.43556	1.89218	3.72867	1.56047	0.939354	1.59176		0.189571	0.0920783	2.18483	3.27576	1.39918	1.54452	3.29482	1.33019	5.99227	3.66987	2.47936	2.77318		0.028044			0.18248	0.65041		0.15189	0.58121		0.090734	0.037468	0.14398		0.50898	0.023667	0.15503	0.73231		52.767			3.9224	3.5363	158.83	92.209	34.165
156884				0.0157987	0.114336	0.12862	0.0315975	0.0839845	0.213232		0	0	0.0631949	0	0.178826	0.175908	0.102612	0	0.444632	0.0698498	0	0					0.22024			0.21734	0.6655		3.4748	0.31479			0.04954								41.672		75.376	345.99
156911				0.854083	1.23676	0.90953	0.377335	0.334605	0.478771		1.40301	0.792818	0.570493	0.65001	1.44349	1.40104	1.36537	0.737146	0.326538	1.48757	0.99462	0.829399		0.26292	0.053707	0.086401	0.20798	0.57581		0.20313	#N/A		0.053998	0.078049	0.17263	0.38855		0.042682	0.14431	0.35497		92.127	83.992	38.498	8.8681	3.3739	96.667	47.456	59.32
157007				0	0	0	0	0	0		0	0	0	0	0	0	0	0	0	0	0	0								0	0
157173	21.5	redox.peroxiredoxin		0.207966	0.023031	0	0.180102	0.0266823	0		0	0.321137	0.390936	0.119792	0.0434042	0	0.04872	0	0	0	0	0		0.096341		0.06046	0.21503	0.70524		0.26735	0.6442											20.164		8.681	3.5061	5.3466
157234	23.2	nucleotide metabolism.degradation		0	0	0	0	0	0		0	0	0	0	0	0	0	0	0	0	0	0								0.14716	0.34727
157545				2.6839	1.44191	0.555471	3.37847	1.6724	1.11094		7.01536	3.72022	0	0	2.691	3.07664	0	0	0	2.22188	0	0								0.25216	0.5705
157640				0	0.00714304	0	0	0.0142861	0		0	0	0	0	0.0285722	0	0	0	0	0	0	0								0.15271	#N/A
157650				0.547052	0.120687	0.266757	0.190799	0.139541	0.140174		0.29195	0.580387	0.753942	0.561927	0.250157	0.23259	0	0	0.232657	0.327887	0.0894113	0.417073					0.068417	0.24108		0.083844	0.20473		0.41019	0.37306				0.36216							16.087	90.223	96.195	24.298
157820				0	0.0152277	0	0	0.0304554	0		0	0	0	0	0.0609108	0	0	0	0	0	0	0								#N/A	#N/A
157842				1.20154	0.301662	0.581316	1.23736	0.21202	0.429846		0.510399	0.474319	0.774751	3.04668	0.201888	0.184448	0.619466	0.200846	0.948824	0.133814	0.949782	0.292847				0.34835	1.3323	2.0101		1.2194	3.2884				1.3047	0.99863			1.0536	2.05				28.484	15.673	231.28			30.882
157887				0	0.0523075	0.126858	0	0.0678223	0.253717		0	0	0	0	0	0.0668306	0	0.142399	0	0	0	0.507433								0.9663	1.9429									2.6409
157892				1.35478	1.03896	0.934779	0.467106	0.3287	0.458418		1.91396	1.19312	1.50007	0.811971	0.58984	0.998056	1.26557	1.3024	1.22665	1.07473	1.18386	0.253879			0.051391	0.13546	0.26721	0.63613		0.2527	0.65244		0.097374	0.16216	0.25785	0.68426		0.096963	0.26828	0.60865			137.59	35.847	32.045	19.092	14.509	68.05	57.528
157910				0.532842	0.61722	0.49922	0.40683	0.107414	0.341127		0.912992	0	0.441201	0.777175	0.457286	0.65472	0.670291	0.686585	0	0.765461	0.646194	0.585226			0.085367		0.18784	0.79077		0.20961	0.81878			0.089776	0.20282	0.73033		0.057732	0.19547	0.98929			22.428		9.0888	9.1516		16.372	1.7348
157947	15.2	metal handling.binding, chelation and storage		1.59787	1.60116	1.24025	0.259247	0.246548	0.866843		1.28826	1.49916	1.72242	1.88162	1.47775	1.55799	1.40931	1.95957	0	1.35652	1.61402	1.99046		0.17497	0.53061	0.19569	0.22439	1.6421		0.18373	1.3426		0.052768	0.12912	0.18583	0.73197		0.15859	0.18963	0.58864		58.815	118.73	110.95	5.8025	104.98	77.024	89.795	22.38
158028	29.5.11.4.2	protein.degradation.ubiquitin.E3.RING		0.0440155	0.0169038	0.0314562	0.040112	0.0338075	0.0629124		0.0685026	0	0.0213818	0.0861777	0.0676151	0	0	0	0	0	0	0.125825						1.3487		#N/A	0															75.239
158129	8.2.9	TCA / org. transformation.other organic acid transformaitons.cyt MDH		4.50358	5.12016	5.26959	1.23677	0.633179	0.700522		3.36894	5.96539	5.08531	3.59469	4.2384	5.60355	5.55623	5.08248	5.07034	6.23623	4.56679	5.20499		0.015728	0.02223	0.061849	0.1941	0.80147		0.19314	0.65297		0.010422	0.055968	0.20517	0.4961	0.0068707	0.035258	0.17259	0.38788		208.6	74.505	47.88	68.193	26.779	78.336	72.516	29.175
158143				0	0	0	0	0	0		0	0	0	0	0	0	0	0	0	0	0	0								0	0
158152	10.1.10	cell wall.precursor synthesis.RHM		1.03474	1.50097	1.6903	0.520098	0.409212	0.726257		0.49222	0.73705	1.26044	1.64925	1.5491	1.12653	1.27258	2.05566	1.53159	0.742329	2.39554	2.09173			0.034385	0.08917	0.4151	1.761		0.43063	1.7191		0.048935	0.17719	0.53584	1.7299	0.028386	0.13393	0.50431	1.7181			80.04	28.189	24.892	17.92	38.324	123.02	14.048
158173	28.2	DNA.repair		3.32264	4.17204	3.68381	1.68174	0.530193	2.08		1.71265	5.63048	2.57179	3.37566	4.68716	4.30549	3.42952	4.26598	6.08976	4.60812	2.64755	1.38981		0.020949	0.028457	0.043293	0.15995	0.55899		0.14176	0.60471		0.02125	0.049417	0.11049	0.50173	0.035897	0.030894	0.086325	0.25407		152.34	77.585	46.915	80.055	55.193	107.59	40.043	68.553
158327				0.330359	0.276351	0.173719	0.229845	0.198772	0.201937		0	0.350296	0.465936	0.505203	0	0.319245	0.312239	0.473919	0	0	0.318959	0.375917					0.18626	0.68386		0.20705	0.71875					0.48405				0.38204					7.9801	14.249
158401				0.321883	0.129841	0.0982599	0.192051	0.0990933	0.0396784		0.0513194	0.408469	0.494574	0.333172	0.12211	0.110663	0.263022	0.0235692	0.0980965	0.048508	0.145602	0.100834		0.14011		0.2697	0.61624	1.9594		0.52974	1.4883				0.47392				0.41939	1.7946		6.4224		53.983	22.429	37.611			17.94
158645	29.3.4.3	protein.targeting.secretory pathway.vacuole		0.350134	0.345879	0.200624	0.208659	0.120498	0.162945		0.336321	0.21417	0.20061	0.649435	0.366354	0.321973	0.201714	0.493476	0	0.187761	0.398059	0.216675			0.11537	0.18041	0.22826	1.0582		0.23761	0.97323		0.058404	0.12072	0.21046	0.53877		0.052418	0.17894	0.64053			9.4063	14.076	7.9483	59.726	27.45	101.78	20.639
158650				0.086106	0.0911053	0.0622652	0.0605078	0.0342953	0.0151138		0.0726651	0.108898	0.00987712	0.152983	0.050165	0.0882455	0.09197	0.134041	0.0766488	0.0597078	0.0705281	0.042176		0.16595	0.14088	0.17612		0.70743		0.3574	0.96959		0.1245	0.17142	0.25517	0.48828		0.17464	0.18938	0.83385		107.14	57.003	40.458		35.348	128.9	15.243	145.13
158763	9.5	mitochondrial electron transport / ATP synthesis.cytochrome c oxidase		1.54094	1.40691	1.23535	0.136926	0.0904294	0.322627		1.68774	1.57762	1.35832	1.54006	1.44527	1.37111	1.50998	1.30129	1.60425	1.30353	1.21175	0.821867				0.057231	0.17023	0.5027		0.15465	0.50789		0.027391	0.039172	0.10734	0.26188		0.051921	0.10981	0.26146				9.7824	7.2194	0.43722	46.732	9.9855	29.176
158849	30.3	signalling.calcium		1.56404	1.26111	1.69514	0.894813	0.900993	0.479495		1.26747	0.559979	1.73468	2.69402	0	1.58706	1.34044	2.11693	2.13706	1.18922	1.38329	2.07098		0.049326			0.28496	0.82837		0.2879	0.79631			0.074798	0.26575	0.68965			0.23258	0.65501		118.34			0.6581	3.7969		12.413	8.4304
158901				0	0.0277496	0.0142213	0	0.0324984	0.0284427		0	0	0	0	0.0621426	0.0488557	0	0	0	0.0568853	0	0								0.22453	#N/A
158911	7.1.3	OPP.oxidative PP.6-phosphogluconate dehydrogenase		0.582826	0.7892	0.762793	0.14299	0.212824	0.375499		0.415137	0.522671	0.739428	0.65407	0.669066	0.587277	0.830193	1.07026	0.227033	0.841455	1.10382	0.878865		0.073339	0.13604	0.20597	0.42504	1.2806		0.34259	#N/A		0.10919	0.13281	0.45922	1.4423	0.11439	0.13551	0.38195	1.6042		85.672	60.55	35.502	11.751	11.435	141.43	25.368	25.392
159060	31.1	cell.organisation		0.682465	0.536685	0.636696	0.40006	0.41241	0.315452		0.380606	0.578102	0.501112	1.27004	1.11409	0.308606	0.183401	0.540636	0.551736	0.957138	0.802594	0.235316		0.11592		0.094089	0.25286	0.54107		0.24957	0.55283		0.1044	0.064801	0.88475	0.35478		0.18936	0.12796	0.095131		50.106		71.032	15.82	49.208	85.645	38.755	239.97
159152				0	0.00402166	0.0083411	0	0.00804331	0.0166822		0	0	0	0	0.0160866	0	0	0	0	0	0.0333644	0								0.16036	0.33187
159272	29.2.2	protein.synthesis.misc ribososomal protein		4.29058	3.62462	5.09951	1.25857	0.727056	0.69646		4.71781	3.48646	5.8668	3.09126	4.15804	4.22777	3.43818	2.67449	4.51945	6.03166	5.2299	4.61702		0.0057346		0.11071	0.38553	0.69709		0.36929	0.69183		0.022808	0.046492	0.23108	0.52813		0.027079	0.19591	0.54025		52.47		25.626	1.8625	1.7787	28.697	4.1284	4.9841
159282	29.2.2	protein.synthesis.misc ribososomal protein		2.16208	2.5866	3.45618	0.30922	1.15919	0.777004		2.45378	1.82	1.98297	2.39157	0.931948	2.63822	3.33432	3.4419	4.36428	2.52714	3.21841	3.71487			0.16059	0.10651	0.37287	0.76971		#N/A	0.75173			0.061483	0.25287	0.66639		0.036495	0.24077	0.67335			74.081	60.528	11.51	8.7738		5.5923	117.79
159554	30.3	signalling.calcium		1.21508	0.937855	0.979131	0.57089	0.322064	1.03139		0.681029	0.946035	1.23084	2.00242	1.34105	0.99674	0.845355	0.568278	0	0.500369	1.02227	2.39389		0.11917		0.045402	0.2086	0.77489		0.16142	0.83385		0.04582	0.043982		0.52421		0.051183	0.072576	0.20943		273.59		55.286	10.979	21.338	69.849	37.557
159566	9.5	mitochondrial electron transport / ATP synthesis.cytochrome c oxidase		7.53219	3.003	4.69702	3.14473	1.56779	4.512		2.98764	8.03443	10.0977	9.009	5.01745	3.4426	1.53985	2.01212	0.857014	1.54426	5.75009	10.6367		0.35607	0.12199	0.068512	0.27614	0.037757		0.28588	0.71773		0.10811	0.13787	0.33076	0.15024		0.087068	0.10774	0.031182		164.61	219.27	12.55	204.2	0.54418	152.48	91.095	137.47
159587				0.239666	0.23768	0.38532	0.109404	0.202612	0.208325		0.394138	0.147334	0.23679	0.180399	0.423778	0.387366	0.139577	0	0.575708	0.438106	0.0882378	0.439227		0.13327			0.35651	0.81741		0.28931	0.87287		0.07101	0.067585				0.072667		0.5758		29.501			31.397	24.712	20.971	9.3454
159697				0	0.00767427	0	0	0.0153485	0		0	0	0	0	0.0306971	0	0	0	0	0	0	0								0.32508	2.1555
159711	29.5.11.4.3.1	protein.degradation.ubiquitin.E3.SCF.SKP		0	0	0	0	0	0		0	0	0	0	0	0	0	0	0	0	0	0								0	0
159842	31.3.1	cell.cycle.peptidylprolyl isomerase		0.411443	0.442594	0.415506	0.199503	0.157416	0.126662		0.689623	0.419814	0.289322	0.247014	0.622102	0.517317	0.361392	0.269566	0.495211	0.547302	0.341693	0.277817		0.088969	0.062499	0.13244	0.15497	0.37177		0.15751	0.44806		0.06766	0.0687	0.1101	0.18437		0.084093	0.091557	0.19328		69.424	60.843	64.888	10.161	7.2817	49.468	16.455	1.128
159905	29.3.4.99	protein.targeting.secretory pathway.unspecified		0	0	0	0	0	0		0	0	0	0	0	0	0	0	0	0	0	0								0.33573	0
159920				0.139643	0.163905	0.151882	0.117719	0.206419	0.187757		0.304128	0.142843	0.0408266	0.070776	0.460292	0.149559	0.0238172	0.0219534	0.385879	0.221649	0	0		0.039047				0.91959		0.1758	0.68258		0.053536	0.21826				0.039924				189.55				12.787	107.53	40.224
159943				0	0	0	0	0	0		0	0	0	0	0	0	0	0	0	0	0	0								0	#N/A
159999	26.22	misc.short chain dehydrogenase/reductase (SDR)		0.268581	0.322844	0.474392	0.143736	0.0618863	0.443617		0.238102	0.194397	0.162686	0.479138	0.395884	0.260803	0.350851	0.283838	0	0.322427	0.517307	1.05784		0.09647		0.14223	0.18639	0.69607		0.21306	0.48229		0.071218	0.044182	0.20113	0.65494		0.064379	0.14068	0.83563		59.927		56.495	12.882	31.826	85.111	52.499	32.93
160030	29.4	protein.postranslational modification		0.984875	1.23061	1.01263	0.130912	0.625926	0.151098		1.14078	0.870822	0.882635	1.04527	0.811487	0.920225	1.0309	2.15984	1.15237	1.12107	0.831916	0.945188		0.046257	0.04947	0.13606	0.42998	1.2665		0.38041	1.1793		0.045362	0.084205	0.27347	0.7048	0.038092	0.081309	0.23023	0.7584		43.402	132.9	34.741	21.224	15.692	50.761	84.726	18.333
160073				0	0	0	0	0	0		0	0	0	0	0	0	0	0	0	0	0	0								0	0
160132	21.5	redox.peroxiredoxin		0	0	0	0	0	0		0	0	0	0	0	0	0	0	0	0	0	0								0.15723	0.054486
160392	29.6	protein.folding		7.04393	7.81337	7.77993	0.545766	0.692977	0.862372		6.84506	6.45456	7.12502	7.7511	8.53401	8.20224	6.98059	7.53664	8.61265	7.55523	8.28286	6.66898		0.046027	0.11049	0.058341	0.22457	0.66339		0.22532	0.57603		0.054386	0.059287	0.18006	0.5588	0.036227	0.062494	0.13457	0.51258		13.371	46.9	93.815	113.36	94.626	77.734	43.878	29.528
160593				0.0356495	0.0215181	0.0182991	0.071299	0.0430361	0.0365982		0	0	0	0.142598	0	0	0	0.0860723	0	0	0.0731964	0						0.7464		0	0.89556															14.198
160684				0.895652	0.818288	0.869374	0.449847	0.274943	0.209865		1.19463	0.814828	1.28022	0.29293	1.16052	0.736372	0.873966	0.502298	0.706894	1.11486	0.972821	0.68292		0.043263	0.082022	0.076551	0.12493	0.44997		0.20808	0.28913		0.041919	0.078027	0.12415	0.22199	0.087207	0.071213	0.11456	0.2628		28.943	39.583	37.672	188.29	31.08	26.498	60.44	41.633
160735				0	0	0	0	0	0		0	0	0	0	0	0	0	0	0	0	0	0								#N/A	#N/A
160761				0	0	0	0	0	0		0	0	0	0	0	0	0	0	0	0	0	0								0.21083	0.71844
160787	21.5	redox.peroxiredoxin		0	0	0	0	0	0		0	0	0	0	0	0	0	0	0	0	0	0								0	0
161422				9.6264	8.88093	8.42531	1.34815	0.19724	1.91841		10.1841	9.18957	7.9938	11.1381	8.92379	9.0149	8.59091	8.99413	10.1649	7.8821	9.69844	5.95576		0.02547	0.062546	0.1175	0.32519	1.0085		0.32663	1.0959		0.036166	0.15012	0.26801	0.47421	0.036626	0.12671	0.265	0.74819		110.97	107.3	65.444	191.16	42.179	69.775	58.836	130.28
161455	13.1.3.6.1.1	amino acid metabolism.synthesis.aspartate family.misc.homoserine.aspartate kinase		0.0746633	0.0609404	0.0306309	0.050199	0.0332582	0.0415768		0.0917255	0.107656	0.0992713	0	0.0203877	0.0577543	0.101613	0.064007	0.0880282	0	0.0344954	0				0.30887	1.4789			1.6371	2.54				1.4081	1.0109								85.448	30.073				8.9023
161656				0	0	0	0	0	0		0	0	0	0	0	0	0	0	0	0	0	0								0	0
161860				0.500157	0.405817	0.101383	0.427131	0.172788	0.126285		1.13548	0.214861	0.347857	0.302429	0.23548	0.439185	0.316094	0.632508	0	0.144762	0	0.260771			0.35844	0.19383	0.20598	0.42656		0.21451	0.48484			0.080669	0.19691	0.42307				0.40838			182.77	64.43	11.778	14.051		149.31	23.219
161874				0.41803	0.425415	0.428524	0.172446	0.171858	0.0915143		0.581827	0.194853	0.374195	0.521246	0.531717	0.45424	0.174351	0.541351	0.499699	0.469252	0.294667	0.45048		0.1724	0.074712	0.22857	0.37626	0.55938		0.25637	0.58421		0.116	0.1573		0.33648		0.15592	0.14455	0.43682		87.419	159.38	70.504	15.933	7.7839	30.399	31.154
161904	17.3.1.2.2	hormone metabolism.brassinosteroid.synthesis-degradation.sterols.SMT		1.8945	3.06867	2.68071	0.56785	1.26433	0.903311		1.09788	1.92746	2.4179	2.13475	1.86656	2.27752	3.45783	4.67277	2.13683	1.71604	3.23054	3.63945		0.05013	0.12362	0.18409	0.5453	1.6068		0.50727	1.6994		0.10243	0.23466	0.55413	1.2769	0.063663	0.17251	0.53946	1.3751		122.89	89.173	104.68	20.3	47.913	103.88	56.746	32.576
162021				0.27972	0.2465	0.302564	0.222042	0.195712	0.349483		0.476154	0.438858	0.203868	0	0.246827	0.47878	0.260391	0	0	0.59427	0.615986	0				2.7706				0.84718	#N/A			2.4065				2.0868	3.5308					14.719				36.004
162260				0	0	0	0	0	0		0	0	0	0	0	0	0	0	0	0	0	0								#N/A	0
162449	13.1.5.1.1	amino acid metabolism.synthesis.serine-glycine-cysteine group.serine.phosphoglycerate dehydrogenase		6.82134	9.74835	9.35798	1.42732	2.38951	1.85956		7.84803	4.71363	7.23763	7.48608	6.69657	9.01769	11.3861	11.8931	7.46008	8.11243	11.3038	10.5556		0.040079	0.071902	0.1615	0.52222	0.83993		0.51424	0.81442		0.057475	0.20793	0.57749	0.90755	0.033726	0.13549	0.52437	0.89813		102.24	130.88	72.986	59.575	38.375	76.757	79.444	84.887
162765	29.3.2	protein.targeting.mitochondria		0.393206	0.649405	0.499725	0.272243	0.0259788	0.195266		0	0.511498	0.619984	0.441344	0.653287	0.683685	0.62303	0.63762	0.658173	0.214692	0.566576	0.559459		0.060952		0.05066	0.14489	0.45102		0.13829	0.48265		0.035219	0.031805	0.10083	0.3117			0.068421	0.24404		74.393		10.213	3.3048	15.443	51.641	16.509	3.7303
162845	29.2.2	protein.synthesis.misc ribososomal protein		2.22205	3.08301	2.66571	1.61578	1.64579	1.9857		0.641872	1.77414	4.47667	1.99552	0.986889	2.56473	4.23862	4.54181	0	3.13154	2.74433	4.78698		0.042075	0.083568	0.1273	0.41274	0.86685		0.35285	0.8532		0.06576	0.076157	0.30379	0.74558		0.049315	0.21433	0.69757		168.86	18.648	51.188	27.551	19.274	62.267	26.519	33.63
163013	11.8	lipid metabolism.exotics (steroids, squalene etc)		1.1851	0.709758	0.460829	0.946239	0.507722	0.440944		1.14166	0.558483	0.503486	2.53676	0.491113	0.363024	0.52049	1.46441	0	0.299093	1.04687	0.497358		0.15955	0.054617	0.14701	0.65707	1.2955		0.59009	1.4931		0.059636	0.1423	0.55896	1.1722		0.15517	0.6248	1.1741		53.133	33.666	18.517	17.479	25.044	3.0411	0.54372	3.3867
163301	7.1.1	OPP.oxidative PP.G6PD		0.139745	0.245842	0.200436	0.102982	0.0146681	0.0293952		0	0.234954	0.195413	0.128615	0.26609	0.24492	0.231285	0.241075	0.240516	0.200394	0.170818	0.190014		0.41978		0.13322	0.60318			0.63719	0		0.39834	0.34223	0.30245	0.96468		0.28933	0.21483	0.83521		73.492		33.982	8.8216		35.847	33.717	116.08
163414	15.2	metal handling.binding, chelation and storage		0	0	0	0	0	0		0	0	0	0	0	0	0	0	0	0	0	0								0	0
163751	12.1.1	N-metabolism.nitrate metabolism.NR		0.114	0.291465	0.262475	0.0626497	0.17713	0.134366		0.200102	0.0741269	0.120064	0.061705	0.137936	0.243159	0.547064	0.237703	0.313542	0.429049	0.161531	0.145779		0.08685			0.28661			0.27574	0		0.13646	0.084639	0.19657	0.43522		0.18904	0.17583			37.216			12.434		7.1298	40.55	37.138
163989	26.22	misc.short chain dehydrogenase/reductase (SDR)		0	0	0	0	0	0		0	0	0	0	0	0	0	0	0	0	0	0								0	0
164097	29.2.2	protein.synthesis.misc ribososomal protein		1.61679	1.27361	1.48221	0.547371	0.616185	0.516519		0.977696	1.46524	1.73384	2.29039	1.49619	0.81204	0.741998	2.04423	1.56826	1.09946	1.08172	2.17941		0.080718	0.19086	0.13766	0.41263	0.66687		0.37311	0.72448		0.13889	0.11651	0.34566	0.65992	0.16935	0.076266	0.23839	0.67806		156.73	38.755	95.833	29.651	97.632	181.94	33.644	18.538
164197				1.61432	5.34129	4.49512	1.81652	1.51419	3.93823		0	0.674656	1.63656	4.14607	6.51266	3.4396	4.80559	6.6073	10.2367	3.68751	2.63608	1.42022				0.28192		0.57197		0.46675	#N/A		0.0045542			0.46423	0.088962	0.14448						30.656		0.43719	260.38
164198				0.658785	0.455781	0.43908	0.467649	0.205135	0.348171		1.25764	0.684953	0.5715	0.12105	0.67528	0.516788	0.44781	0.183244	0.918928	0.465168	0.234831	0.137392		0.15599	0.0511	0.15961	0.25962	0.79413		0.26342	0.36598		0.17959	0.16897	0.20697	0.55187	0.11709	0.27923	0.30706	0.38747		30.879	370.49	91.877	45.969	47.056	98.919	244.93	45.34
164272	9.1.2	mitochondrial electron transport / ATP synthesis.NADH-DH.localisation not clear		1.10738	0.738951	1.07167	0.83185	0.4006	0.350877		2.23765	1.17086	0.712825	0.308186	0.619843	1.31692	0.391348	0.627695	1.47752	1.24491	0.723221	0.841021		0.060087	0.1204	0.10691	0.34633	0.39367		0	0.60518		0.2769	0.095572		0.24199		0.11097	0.14071	0.27736		102.15	74.697	28.717	144.82	3.5428	69.662	79.06
164328				0	0	0.0395387	0	0	0.0790773		0	0	0	0	0	0	0	0	0.158155	0	0	0								0.29628	0.79157
164424	9.1.2	mitochondrial electron transport / ATP synthesis.NADH-DH.localisation not clear		0.541893	1.80754	1.8911	0.545509	1.65006	1.27591		0	0.937519	0.150334	1.07972	0.862183	3.51414	2.85384	0	2.37761	2.38791	2.79889	0				0.4326				0.18347	0.7082			0.25831	1.7502			0.15762	0.89727					103.74				41.833	80.981
165193	21.2.1	redox.ascorbate and glutathione.ascorbate		0.150963	0.217446	0.254039	0.108012	0.137682	0.214898		0.18303	0.255763	0.165061	0	0.363168	0.29974	0.141289	0.0655852	0.430937	0.448839	0.0576036	0.078776				0.029433	0.14554			0.14076	0.45092		0.085172	0.080656	0.13899		0.086913	0.07687						78.925	11.672		16.245	16.475	5.2204
165416	1.1.2.2	PS.lightreaction.photosystem I.PSI polypeptide subunits		4.87716	1.28911	1.86357	4.33168	1.50924	1.748		0	10.4531	5.2922	3.76336	2.88333	0	0	2.27312	0.099079	0.625679	3.28217	3.44733				0.071739	0.13103	0.45526		0.15129	0.46264		0.033465			0.15426				0.29109				36.022	9.1669	16.909	53.91
165795				0	0	0	0	0	0		0	0	0	0	0	0	0	0	0	0	0	0								#N/A	5.7899
165967	29.5	protein.degradation		0.152903	0.253844	0.200724	0.089415	0.01844	0.102566		0.20542	0.247183	0.107472	0.0515396	0.242613	0.280623	0.24078	0.251361	0.0696982	0.268514	0.294779	0.169906		0.082342	0.065652	0.095673	0.1513			0.12839	0.5193		0.078495	0.056724	0.11415	0.29444		0.099422	0.10919	0.30013		53.376	25.352	129.22	39.83		132.27	86.351	26.305
166001				2.33257	1.39036	1.78984	1.12085	0.81179	0.778521		1.55226	2.89878	3.62631	1.25292	0.888482	2.32031	0.55636	1.79628	1.07606	1.46862	2.88614	1.72855		0.14115		0.099693	0.1862			0.0954	0.25645		0.04077	0.21085	0.074734	0.35134		0.2275	0.69393			163.88		191.21	57.2		344.93	79.381	3.9373
166012	29.2.2	protein.synthesis.misc ribososomal protein		3.03249	1.47158	2.28859	3.04589	1.24156	1.66261		1.54659	1.15696	7.58176	1.84463	3.27398	1.29958	0.563891	0.748887	1.09942	2.16062	1.21586	4.67847		0.0038726	0.043283	0.1093	0.47573	0.9276		0	0.69898		0.029144	0.064032	0.29543	0.70953		0.03625	0.23489	0.77219		49.094	47.742	153.99	22.614	7.5577	170.99	102.15	67.23
166035				0.509905	0.111134	0.413176	0.307182	0.0909729	0.315186		0.143588	0.509025	0.491665	0.89534	0.0571925	0.140582	0.0215191	0.225241	0.865799	0.332379	0.133712	0.320813		0.13971	0.14593	0.16527	0.19174	0.97693		0.18311	0			0.20696		0.65087		0.15436	0.14493	0.81266		20.641	35.129	30.651	12.026	44.268		7.0638
166099				0	0	0	0	0	0		0	0	0	0	0	0	0	0	0	0	0	0								0.28906	1.0162
166203				0	0.00788242	0.00597339	0	0.00960657	0.0119468		0	0	0	0	0	0.0120013	0.0195284	0	0	0.0238935	0	0								0.67023	#N/A
166227	29.1	protein.aa activation		0.0675504	0.0854407	0.0692597	0.0571347	0.0278963	0.030282		0.129922	0.0958932	0.0443867	0	0.0937601	0.104083	0.0998384	0.0440816	0.0872567	0.0291906	0.0972954	0.0632959				0.21429				0.57693	1.114		0.10981	0.13993	0.51836				0.52206	1.2747				14.266			15.221	47.405	22.351
166278				0.0360421	0.0135778	0.0432283	0.0337215	0.0198403	0.0641714		0.0345676	0.0813189	0.0282818	0	0	0.0122645	0	0.0420466	0	0.0265747	0.00830427	0.138034								0.50248	0									0.59994
166479	29.3.1	protein.targeting.nucleus		0	0	0	0	0	0		0	0	0	0	0	0	0	0	0	0	0	0								0.37583	0.93667
166482				0.0259403	0.0134841	0	0.0518807	0.00922914	0		0.103761	0	0	0	0.0172445	0.0158664	0	0.0208253	0	0	0	0		2.5783	3.8887					#N/A	#N/A											59.39	253.58
166640				0.0854048	0.098883	0.066324	0.0970709	0.087387	0.0766108		0.0266599	0.217203	0	0.0977561	0.202117	0.0616011	0.131814	0	0	0.130187	0.13511	0		0.089904	0.13344	0.082033				0.18976	2.2142		0.088918		0.16366			0.11112	0.11059			37.615	50.581	77.167			184.71		32.639
166662				0.644152	0.21399	0.387267	0.432425	0.126626	0.494803		0.142728	0.604995	0.629927	1.19896	0.257855	0.103336	0.121482	0.373288	1.03394	0	0.515122	0				0.29443	1.5324	2.8016		1.4246	3.2232		0.18372	0.55118	0.95749	2.3525	0.55084		0.67515					17.39	12.89	109.58	28.671	3.8781	3.0152
166746				0.0184826	0.0389231	0.0294406	0.0369651	0.0305268	0.0341665		0.0739303	0	0	0	0.0354005	0.0736998	0.0465922	0	0.0630675	0.054695	0	0								0.3306	0.96509			0.86978	0.30628													44.227	35.853
166860				0	0	0	0	0	0		0	0	0	0	0	0	0	0	0	0	0	0								0	#N/A
166945	3.7	minor CHO metabolism.sugar kinases		0.00774856	0.0186517	0.0708352	0.0154971	0.0221192	0.0948924		0	0.0309942	0	0	0.0311297	0.0434772	0	0	0.210819	0.0340239	0.0384984	0								#N/A	#N/A						0.26432
166979	26.7	misc.oxidases - copper, flavone etc.		0	0.00868607	0	0	0.0173721	0		0	0	0	0	0.0347443	0	0	0	0	0	0	0								0	#N/A
167044	23.2	nucleotide metabolism.degradation		0	0	0	0	0	0		0	0	0	0	0	0	0	0	0	0	0	0								0	0
167047	29.1.3	protein.aa activation.threonine-tRNA ligase		1.09536	0.547771	0.46305	1.11929	0.0533542	0.118698		2.76318	0.672298	0.365552	0.580395	0.55882	0.491749	0.524061	0.616454	0.311662	0.600575	0.45694	0.483023		0.2465	0.072681	0.1877	0.29509	0.69973		0.26632	0.71934		0.073701	0.10943	0.22912	0.73086	0.027229	0.10049	0.19697	0.65124		125.02	72.684	55.017	91.252	24.238	90.834	74.144	65.797
167053	29.4	protein.postranslational modification		1.08345	1.15674	1.14037	0.418169	0.367369	0.456117		1.65067	0.665916	1.10168	0.915553	1.65547	1.19344	0.813343	0.96471	1.16857	1.74336	0.998782	0.650783			0.033033	0.048101	0.15995	0.53941		0.1696	0.5562		0.021707	0.032259	0.12903	0.35722		0.016115	0.092277	0.34686			58.908	18.032	11.863	4.8492	85.674	9.3758	9.241
167136				0	0.0908514	0.037357	0	0.107183	0.074714		0	0	0	0	0.154787	0.208619	0	0	0	0.149428	0	0								0.18149	#N/A
167268				0	0	0	0	0	0		0	0	0	0	0	0	0	0	0	0	0	0								0	0
167270				2.64268	2.24747	2.45939	0.33126	0.962474	0.82864		2.682	2.1962	2.99696	2.69557	1.50092	1.92328	1.90439	3.6613	2.92041	2.38571	1.32578	3.20564		0.12216	0.036213	0.078325	0.33103	1.1421		0.29531	1.1297		0.046424	0.081804	0.27438	1.0322	0.023015	0.056907	0.2514	0.9558		272.4	126.43	79.803	22.538	12.315	119.83	67.392	19.94
167482	30.5	signalling.G-proteins		0	0	0	0	0	0		0	0	0	0	0	0	0	0	0	0	0	0								0.76762	0
167562	29.5	protein.degradation		0.0404585	0.0419934	0.0317549	0.0124845	0.0416876	0.0376148		0.0340037	0.0548703	0.0268218	0.0461384	0.0871501	0.0669257	0.0138976	0	0.0841677	0.0331686	0.00968345	0				0.14273	0.26618	0.89661		0.17007	0.62465		0.14455	0.14091			0.10576	0.13626						30.442	6.4455	12.31	63.326	45.05
167673				0.146672	0.134344	0.197066	0.133585	0.0385632	0.0657731		0	0.168659	0.318022	0.100006	0.132282	0.124331	0.186662	0.0940994	0.271089	0.164685	0.123408	0.229082				0.10917	0.25515	0.70991		0.34721	0.51043		0.22235	0.10018	0.27619	0.81316	0.093285	0.039278	0.23401	0.75141				1.1457	25.7	1.0685	216.06	112.13	11.772
167884	13.1.5.3	amino acid metabolism.synthesis.serine-glycine-cysteine group.cysteine		0.0706043	0.0926581	0.139661	0.0735806	0.0306051	0.124893		0.173548	0.0461591	0.0627096	0	0.131078	0.0598554	0.100852	0.0788468	0.250423	0.239562	0.0686612	0								0.28772	0.79546		0.12606					0.078807									45.781
168073	1.1.2.1	PS.lightreaction.photosystem I.LHC-I		0.314191	0.193719	0.0520376	0.27814	0.164934	0.104075		0.0107631	0.680073	0.328776	0.23715	0.0484861	0.0736174	0.252593	0.40018	0	0	0	0.20815		0.093964		0.067596	0.13752			0.092439	0.35049											7.6468		31.003	22.412
168076				0.00610642	0.0136118	0.00462234	0.0122128	0.00722992	0.00924467		0.0244257	0	0	0	0.011008	0.0244051	0.00956401	0.00947001	0	0.0184893	0	0								0.18575	#N/A			0.09541				0.039397										16.585
168092				0.191589	0.18852	0.23279	0.255961	0.116006	0.0472459		0	0.135105	0.566505	0.0647448	0.040961	0.26847	0.292755	0.151892	0.214442	0.302872	0.214347	0.1995		0.35465		0.21991		1.1344		#N/A	#N/A			0.11682	0.25367	0.72862		0.12093	0.29541	0.62937		75.228		73.911		4.0364		23.101	6.3032
168196				0.101227	0.0801876	0.0747225	0.202455	0.160375	0.126785		0	0	0.404909	0	0	0	0.32075	0	0	0.26322	0.0356698	0					2.2805			#N/A	#N/A														275.43
168261	27.4	RNA.RNA binding		0.455157	0.160885	0.234634	0.267666	0.107143	0.124449		0.125497	0.35454	0.71253	0.628059	0.294806	0.160922	0.155272	0.032539	0.327238	0.142627	0.113045	0.355623				0.17477	0.38919	1.1334		0.28556	1.0351		0.17527	0.12292		0.55205				0.49723				90.217	49.984	24.751	51.243	117.16
168365	30.5	signalling.G-proteins		0.0753344	0.141863	0.100585	0.0298719	0.115416	0.0393872		0.0887988	0.0794641	0.100625	0.0324501	0.0752458	0.312143	0.114073	0.0659884	0.132756	0.11785	0.108263	0.0434706		0.085134			0.40258			0.36083	0.98621		0.080987	0.14057	0.27361	0.73935		0.061881	0.19768			66.963			8.8217		76.172	135.8	30.041
168461	28.1.3	DNA.synthesis/chromatin structure.histone		0	0	0	0	0	0		0	0	0	0	0	0	0	0	0	0	0	0								0	0
168484	29.2.2	protein.synthesis.misc ribososomal protein		6.63961	7.13359	7.87406	2.11896	1.27743	2.12526		5.23823	5.51318	9.77999	6.02703	8.7639	7.06493	7.0646	5.64091	10.5652	5.62648	6.8913	8.41331		0.064519	0.038741	0.12247	0.42973	0.82661		0.29411	0.65751		0.025749	0.057436	0.25692	0.61846	0.013898	0.029062	0.21098	0.69086		187.64	64.75	159.55	20.526	15.776	148.96	70.971	50.343
168504	26.11	misc.alcohol dehydrogenases		0.669269	0.727868	0.599728	0.244375	0.229743	0.244079		0.944838	0.574891	0.38132	0.776027	0.574262	0.613665	0.65459	1.06895	0.263288	0.654875	0.633308	0.847444		0.092128	0.098177	0.14338	0.27011	0.53968		0.27623	0.74945		0.092723	0.10402	0.18643	0.39161		0.10942	0.17955	0.69732		14.365	80.385	82.017	35.834	25.608	100.9	117.36	46.166
168516	28.1.3	DNA.synthesis/chromatin structure.histone		0	0	0	0	0	0		0	0	0	0	0	0	0	0	0	0	0	0								#N/A	#N/A
168688				0.129855	0.164617	0.0582221	0.031907	0.0723379	0.0516126		0.156986	0.13331	0.0842443	0.144882	0.272984	0.132616	0.123695	0.129173	0	0.0620278	0.124843	0.0460177		0.054031		0.20809		2.1937		0.77415	0		0.17158	0.15821	0.55573	2.1299			0.33802			38.851		23.328		0.47143	67.659	13.57	3.6927
168936	27.3.26	RNA.regulation of transcription.MYB-related transcription factor family		0	0	0	0	0	0		0	0	0	0	0	0	0	0	0	0	0	0								#N/A	0
169444	2.2.2.3	major CHO metabolism.degradation.starch.glucan water dikinase		0.0602118	0.0206294	0	0.107801	0.0317774	0		0	0.0195243	0.221323	0	0.0670184	0.0154991	0	0	0	0	0	0								#N/A	#N/A		0.2885														87.47
169450	29.2.2	protein.synthesis.misc ribososomal protein		1.21152	1.42666	1.53358	0.554434	0.862041	0.667549		0.695025	1.08676	1.99812	1.06619	0.609289	0.813794	1.8564	2.42714	1.02455	0.955956	1.79968	2.35412		0.036825	0.040948	0.10447	0.36083	0.52771		0.32765	0.67849		0.067241	0.059825	0.24507	0.52943		0.035738	0.20958	0.48462		77.723	102.44	28.075	18.588	73.722	62.038	4.9873	8.9286
169488				0	0	0	0	0	0		0	0	0	0	0	0	0	0	0	0	0	0								0	#N/A
169548				0.0100069	0.0161825	0.013079	0.0118049	0.00665234	0.0261579		0	0	0.022973	0.0170546	0.0164918	0.0104571	0.0123628	0.0254181	0	0	0	0.0523158								0.22784	1.052									0.65601
169559				0	0	0	0	0	0		0	0	0	0	0	0	0	0	0	0	0	0								0	#N/A
169610	27.3.38	RNA.regulation of transcription.AT-rich interaction domain containing transcription factor family		0.0125622	0.00866059	0.00290083	0.00913384	0.0105548	0.00367968		0	0.0121483	0.0170364	0.0210641	0	0	0.0131865	0.0214559	0	0	0.00393608	0.00766725					0.26546	0.75774		0.011978	0.53191				0.26463	0.97257									14.187	19.003			0.095657
169629				0	0	0	0	0	0		0	0	0	0	0	0	0	0	0	0	0	0								0.22827	0
169672	29.3.2	protein.targeting.mitochondria		0	0	0	0	0	0		0	0	0	0	0	0	0	0	0	0	0	0								0	#N/A
169691				0.032995	0.148725	0.100797	0.00720334	0.2474	0.0956372		0.0249253	0.0295866	0.0361791	0.041289	0.519701	0.0331379	0.0245105	0.0175507	0	0.0541211	0.128562	0.220504						1.1545		0	0		0.23538	0.15268	0.39673			0.1034	0.3622	0.89023						1.7846	192.25	22.955	0.44568
169745				0	0	0.0180052	0	0	0.0360104		0	0	0	0	0	0	0	0	0.0720208	0	0	0								0.47454	#N/A
169764				0	0	0	0	0	0		0	0	0	0	0	0	0	0	0	0	0	0								0	#N/A
170004	27.3.99	RNA.regulation of transcription.unclassified		1.09816	1.16276	0.926883	0.595661	0.245564	0.270995		0.947574	1.33756	1.75393	0.353567	1.36202	0.806404	1.2719	1.2107	0.921839	1.22472	0.991101	0.56987		0.036099	0.059874	0.16132	0.44638			0.37964	1.1163		0.050957	0.085334	0.30023	1.2574		0.065917	0.27561	1.242		52.829	137.39	124.09	8.8549		21.9	176.96	11.61
170031	28.1	DNA.synthesis/chromatin structure		0.163815	0.0777319	0.344969	0.124538	0.0902635	0.336993		0	0.300641	0.159866	0.194755	0	0.167157	0.14377	0	0.668653	0	0.597161	0.114064						0.44064		0.2087	0.51116								0.089768							23.034
170034	27.1	RNA.processing		0	0	0	0	0	0		0	0	0	0	0	0	0	0	0	0	0	0								0.22389	0.81891
170093				0	0	0	0	0	0		0	0	0	0	0	0	0	0	0	0	0	0								#N/A	#N/A
170113	33.99	development.unspecified		0.0169147	0.0636648	0.0844054	0.0217046	0.0738199	0.126128		0	0.0454234	0	0.0222354	0.135555	0.119104	0	0	0.266861	0	0.0707603	0								0.26248	0.8395								0.22604
170116				0.06689	0.0283475	0.0688313	0.0629578	0.0350087	0.0759008		0.141686	0.0330113	0	0.0928625	0.0414881	0.0719019	0	0	0.17484	0.0677956	0	0.0326897						1.0043		0.42974	0.99629															2.1256
170120				0.056488	0.046583	0.0485028	0.0413145	0.0247413	0.0358448		0	0.0764761	0.095524	0.053952	0.0285895	0.0634055	0.0719571	0.0223798	0	0.0604589	0.0853671	0.0481851		0.038572		0.1981	0.51198	0.81329		#N/A	#N/A		0.11011	0.12172	0.22329	0.60549			0.14316	0.41012		49.877		116.55	86.426	31.648	54.273	127.37	92.224
170329				0.0282714	0.0643627	0.0763362	0.0405434	0.0763583	0.0885624		0.0859895	0	0.0270959	0	0.10726	0.150191	0	0	0.142161	0.163184	0	0								0	0		0.18738	0.89339				0.52148									44.807	6.8504
170370	13.1.2.2	amino acid metabolism.synthesis.glutamate family.proline	PROB	0.0112962	0.0134821	0.00599085	0.0145294	0.0112019	0.00737667		0	0	0.0147539	0.0304311	0	0.0274273	0.0130182	0.013483	0	0	0.015119	0.00884445						0.68102		0.48405	1.1382															12.715
170453	20.2.1	stress.abiotic.heat		0.707594	0.661759	0.726412	0.247685	0.097667	0.0161917		0.719745	0.543455	0.513955	1.05322	0.740928	0.659475	0.721776	0.524859	0.747526	0.70915	0.728687	0.720285		0.053819	0.12036	0.2058	0.43846	1.8239		0.43901	1.9089		0.12355	0.17376	0.35225	1.176	0.056242	0.11037	0.3156	1.1358		64.002	48.367	26.019	26.151	19.882	74.837	26.462	21.695
170716	23.3.1.3	nucleotide metabolism.salvage.phosphoribosyltransferases.upp		0.0489837	0.102669	0.078026	0.0403088	0.0411895	0.0771024		0.0981423	0	0.0434922	0.0543004	0.0751414	0.0739971	0.161839	0.0996985	0	0.0291326	0.115977	0.166995		0.061174	0.14425			0.68879		0.27338	0.74489		0.053464	0.057939	0.13389	0.45082			0.10318	0.20283		16.306	140.64			4.8011	118.86	99.97	18.056
170820	27.3.44	RNA.regulation of transcription.Chromatin Remodeling Factors		0.0545105	0.00962419	0.0326153	0.0672039	0.0192484	0.0344864		0.080181	0.137861	0	0	0	0	0	0.0384968	0.0315083	0.0805759	0	0.0183772		0.5049		0.56291				0.21613	0.79811							0.61921				96.335		123.11
170822	11.9.4.2	lipid metabolism.lipid degradation.beta-oxidation.acyl CoA DH		0.126082	0.0362198	0.0636365	0.0478927	0.0420504	0.0671731		0.11297	0.192579	0.120154	0.0786245	0	0.0777878	0	0.0670913	0	0.012127	0.111097	0.131322		0.10359		0.08142	0.21276	0.87884		0.1879	0.94807									0.12648		111.99		21.493	39.109	9.8431
170883				1.19862	1.0767	0.874214	0.98202	0.753422	0.883908		0	1.74248	2.21385	0.838167	0	1.63975	1.55114	1.1159	0.0770008	2.13857	0.658165	0.623118				0.033443	0.21169	0.64521		0	0.96639			0.023876	0.12262	0.31633		0.01365	0.097606	0.6199				9.1987	7.4445	8.9224		6.9622	7.6899
170899				0.0430848	0.0137942	0.0409393	0.0593039	0.0275885	0.0472743		0	0.0215489	0.0199746	0.130815	0	0	0	0.055177	0.0823656	0	0	0.0813914				0.13172		2.7803		0.32365	2.0462									1.228				114.58		6.1613
170954				0.16055	0.188891	0.132224	0.123336	0.0322105	0.0587519		0	0.131478	0.232613	0.27811	0.183597	0.150023	0.193673	0.228272	0.193374	0.123472	0.0551988	0.156853		0.10929		0.11217	0.36689	1.7348		0.45645	1.84		0.070924	0.12166	0.26147	0.46656	0.088684	0.11644	0.41127	0.43324		123.16		25.608	107.82	64.414	150.34	16.904	39.568
171120				0	0	0	0	0	0		0	0	0	0	0	0	0	0	0	0	0	0								0.46322	0.48515
171165				0	0	0	0	0	0		0	0	0	0	0	0	0	0	0	0	0	0								0.066085	0
171316	16.7	secondary metabolism.wax		0.398375	0.334986	0.333178	0.10194	0.0606117	0.0668852		0.542751	0.362549	0.383821	0.304377	0.380526	0.390138	0.305088	0.264192	0.388989	0.392216	0.286372	0.265136			0.032269	0.08274	0.28739	0.55097		0.23162	0.67322		0.025003	0.049583	0.20176	0.73988		0.047476	0.19858	0.69884			90.485	29.856	11.985	6.7355	30.032	11.036	11.923
171374	29.2.4	protein.synthesis.elongation		0.096386	0.0761158	0.088156	0.0217291	0.0577942	0.105871		0.0977952	0.106877	0.0656005	0.115272	0.0940287	0	0.0719589	0.138476	0.0170324	0.00996734	0.0876238	0.238001		0.23196		0.35915	0.42811	0.68798		0.57486	0.88915		1.2624		0.40105	1.3963			0.34256	1.6225		147.46		10.135	74.027	40.32	328.64		14.771
171434	30.5	signalling.G-proteins		0	0.0210151	0	0	0.0420302	0		0	0	0	0	0.0840603	0	0	0	0	0	0	0								#N/A	#N/A
171484				0.00123157	0.00404872	0.0032141	0.00246314	0.00434238	0.00497867		0	0	0	0.00492629	0	0.00317253	0.0102045	0.00281784	0	0	0.00236373	0.0104927						0.58424		#N/A	#N/A				0.090535					0.22883						29.987			289.12
171688				0.0498407	0.0701348	0.0850657	0.0302425	0.0142458	0.0261189		0.0763648	0.0756258	0.0255994	0.021773	0.0630999	0.0914976	0.0633719	0.0625697	0.111024	0.103993	0.0645091	0.0607363				0.26106				0.18426	0		0.075006	0.21921	0.16831	0.43902		0.85477	0.13013	0.35591				107.91			129.93	67.352	5.2807
171949	27.1.19	RNA.processing.ribonucleases		0.194776	0.21456	0.265062	0.103239	0.120443	0.13904		0.310951	0.104149	0.252494	0.11151	0.174804	0.301825	0.319637	0.0619747	0.128592	0.459245	0.235989	0.236422		4.6725	8.5058	4.9344	5.3513			0.42129	0.8564		7.3461	6.9259	5.7538	4.4742	7.0151	6.7271	4.85	4.066		44.243	180.75	91.04	71.958		127.25	113.36	60.862
172018				0.157893	0.132435	0.267716	0.0429177	0.112142	0.131217		0.132197	0.211751	0.11581	0.171816	0.289512	0.135714	0.0619208	0.0425948	0.353878	0.170207	0.14175	0.405026		0.12532		0.077278		1.1164		0.31618	0.88154		0.049192	0.061911	0.19106	0.75327		0.037368	0.17608	0.64558		89.75		15.581		0.33987	7.0833	53.349	24.053
172065	29.4	protein.postranslational modification		0.0229867	0.0152496	0.0220729	0.0219859	0.0180983	0.0441458		0	0.0312737	0.0496373	0.0110357	0.0356198	0.0253787	0	0	0	0.0882916	0	0					0.23042			0.23872	0.68562							0.20744							36.848
172356				0.117628	0.0960987	0.0970365	0.051841	0.0496641	0.0588806		0.125626	0.0605631	0.184222	0.100098	0.122543	0.0357681	0.0777833	0.148301	0.122394	0.0922676	0.0177381	0.155746					0.041275	0.077461		#N/A	#N/A					0.10566									2.5277	24.396
172406	29.2.2	protein.synthesis.misc ribososomal protein		5.80921	8.49935	11.6713	1.54009	0.287042	3.6163		5.70972	5.06261	7.99157	4.47293	8.78947	8.57164	8.53274	8.10354	15.743	7.4056	13.2582	10.2785		0.010193	0.046658	0.12102	0.41842	0.91631		0.31675	0.67389		0.027309	0.075705	0.26594	0.69007	0.018635	0.041359	0.25838	0.6521		218.49	0.68199	45.444	46.251	63.599	7.3783	33.17	76.381
172454	20.2.1	stress.abiotic.heat		0	0	0	0	0	0		0	0	0	0	0	0	0	0	0	0	0	0								0	#N/A
172483				0	0	0	0	0	0		0	0	0	0	0	0	0	0	0	0	0	0								0.25517	1.157
172614				0.000262549	0	0	0.000525099	0	0		0	0.0010502	0	0	0	0	0	0	0	0	0	0								0.27347	35.302
172647				0.136616	0.045788	0.0612903	0.112411	0.0575587	0.0837957		0.29026	0.0408522	0.149248	0.0661049	0.129858	0.0312308	0	0.0220638	0.182702	0.00368878	0.0073553	0.0514154								0	#N/A			1.941														189.32
172865	29.4	protein.postranslational modification		0.0777058	0.0700157	0.0413231	0.00863275	0.0479556	0.0290621		0.0809789	0.0656904	0.0781862	0.0859677	0.00402309	0.0782316	0.118999	0.0788092	0	0.0422097	0.0635259	0.059557			0.1018	0.11994	0.34632	1.1086		0.27517	1.0639			0.11744	0.33576	0.58787		0.094022	0.30433	0.44091			54.336	33.247	27.994	40.634		75.21	167.81
172949	29.5.11.20	protein.degradation.ubiquitin.proteasom		0.0478964	0.071988	0.076809	0.0399985	0.0390466	0.026986		0	0.0690014	0.0904577	0.0321265	0.0555557	0.116631	0.0888103	0.0269554	0.0722028	0.0552625	0.115936	0.0638347					0.36272			0.31242	1.0926			0.086728	0.24417				0.21556	0.65495					11.183			51.187	12.96
172967				0.142206	0.254453	0.318325	0.20511	0.204992	0.351245		0.434944	0.13388	0	0	0.385855	0.451036	0.180921	0	0.815277	0.283201	0.174821	0								0.15399	0.47287		0.018928	0.014529													110.64	6.6546
172974				0	0.092027	0.00416413	0	0.184054	0.00832827		0	0	0	0	0.368108	0	0	0	0	0	0.0166565	0								#N/A	#N/A
172988	13.2.4.3	amino acid metabolism.degradation.branched-chain group.valine		0	0	0	0	0	0		0	0	0	0	0	0	0	0	0	0	0	0								0	0.6072
173111	27.1.19	RNA.processing.ribonucleases		0.0292911	0.0177445	0.00504786	0.0585822	0.035489	0.0100957		0.117164	0	0	0	0.0709781	0	0	0	0	0	0.0201914	0								0.2587	#N/A
173216				0	0	0	0	0	0		0	0	0	0	0	0	0	0	0	0	0	0								0.29478	0
173267	29.4	protein.postranslational modification		0.0212537	0.0141348	0.0332832	0.0158413	0.0163897	0.0118724		0.036882	0	0.0285971	0.0195357	0	0	0.0264394	0.0300996	0.0391222	0.0160572	0.0352888	0.0426645		0.2011			0.65376	1.0485		#N/A	#N/A				0.8164	1.3581			0.63716	1.2618		67.311			7.7916	0.031067			16.949
173281				0.220653	0.0133365	0.0346544	0.441305	0.026673	0.0693088		0	0	0	0.88261	0	0	0	0.053346	0	0	0.138618	0						2.2801		#N/A	5.0065					0.59489			0.12086							67.827
173295	29.3.4.3	protein.targeting.secretory pathway.vacuole		0	0	0	0	0	0		0	0	0	0	0	0	0	0	0	0	0	0								0	#N/A
173432	29.5.11.1	protein.degradation.ubiquitin.ubiquitin		0.138377	0.0682799	0.234007	0.161861	0.13656	0.290216		0	0	0.308408	0.245102	0.27312	0	0	0	0	0	0.338323	0.597704								0.070521	1.0887								0.25186	1.0105
173607				0.325267	0.327759	0.634719	0.456942	0.43071	0.45526		0.00676541	0.155382	0.135396	1.00352	0	0.200177	0.149744	0.961115	0.324496	0.646086	0.293862	1.27443				0.13068	0.55773	1.3255		0.37136	#N/A			0.07131	0.30428	1.2453			0.24789	0.61383				9.4278	6.0313	41.656		2.5798	1.7075
173632				0.184372	0.243283	0.191149	0.0515751	0.0580787	0.0869975		0.236171	0.201627	0.113686	0.186002	0.259735	0.269715	0.285992	0.157691	0.142747	0.307485	0.204726	0.109635		0.076684	0.093431	0.13054	0.18766	0.56561		0.27064	0		0.08436	0.067985	0.1444	0.34964		0.066522	0.12548	0.28256		43.187	43.095	32.012	41.884	29.241	42.859	5.9646	9.8615
173725	2.2.2.1	major CHO metabolism.degradation.starch.starch cleavage		0.769447	1.22809	1.12786	0.347259	0.304953	0.12737		1.24348	0.745399	0.411707	0.677206	1.4253	1.38056	1.33229	0.774224	0.945148	1.13615	1.21707	1.21306		0.052839	0.066912	0.1027	0.30734	1.7357		0.28929	2.8814		0.067927	0.26189	0.80771	2.7534	0.06338	0.2288	0.75992	3.3239		91.149	74.427	48.007	28.846	54.143	65.471	65.76	14.919
173735				0.0061187	0.00134477	0.0110265	0.00655399	0.00268955	0.0135835		0.0149074	0.00708802	0	0.00247936	0	0.00537909	0	0	0.0278496	0.0162563	0	0								0.36841	1.5981							0.16541
173743				0.0714867	0.122923	0.0940815	0.0757791	0.12223	0.0614424		0	0.178616	0.0520412	0.05529	0.0564417	0.063375	0.0657039	0.306173	0.0678064	0.0556797	0.185871	0.0669689				0.10604	0.66089	0.35881		0.33994	0.83598		0.11725	0.12129		0.62673			0.23608	0.59922				123.57	129.35	147.42	16.583	5.2779
173828				0.101516	0.0340405	0.0576845	0.0478845	0.0298824	0.0317593		0.114694	0.156442	0.0936258	0.0413002	0.0715248	0.0249323	0.0397049	0	0.0703451	0.0479735	0.0190141	0.0934053		0.12815	0.11622	0.24604	0.42305	0.90001		0.53871	0.98425		0.14733		1.1133			0.31651				24.934	63.039	13.862	65.664	39.936	48.56		67.137
173838				0.208596	0.297371	0.379981	0.151326	0.0941709	0.0555998		0.355681	0	0.21054	0.268164	0.170865	0.283992	0.349459	0.385169	0.446479	0.397992	0.359598	0.315855					0.29752	0.73441		0.22951	0			0.086005	0.21799	0.51064		0.059299	0.19417	0.41423					20.325	4.908		24.615	16.249
173841	7.1.1	OPP.oxidative PP.G6PD		0.1385	0.124765	0.0167211	0.145234	0.10844	0.0334422		0.209299	0.307983	0	0.0367174	0.0799722	0.250349	0.16874	0	0	0	0.0668845	0				0.2457				69.54	1.3052			0.21298	0.56647									93.745				52.623	9.1749
173858				0	0.0687623	0.04547	0	0.10531	0.0909399		0	0	0	0	0.222252	0	0	0.0527969	0	0.18188	0	0								0.2367	0.43405
173878				0.0246406	0.0151625	0.0373994	0.0225837	0.0199287	0.0443186		0.0431893	0.0444244	0.0109489	0	0.0442007	0.0115463	0.00490279	0	0	0.0869963	0.0626011	0								0.59853	0		0.15048					0.14991	0.38186								27.033
174010	27.1	RNA.processing		0	0	0	0	0	0		0	0	0	0	0	0	0	0	0	0	0	0								0	#N/A
174097	13.1.1.2	amino acid metabolism.synthesis.central amino acid metabolism.aspartate		1.31036	1.65565	1.56983	0.225562	0.316952	0.267076		1.26632	1.18218	1.64084	1.15209	1.4313	1.89993	1.95485	1.33652	1.58835	1.34615	1.9394	1.40542		0.10157	0.036732	0.12404	0.46877	0.86598		0.35566	1.1167		0.070363	0.16145	0.34888	0.71384	0.015245	0.098762	0.33757	0.75415		137.74	74.226	63.983	24.374	31.866	78.261	73.787	69.181
174103	23.4.99	nucleotide metabolism.phosphotransfer and pyrophosphatases.misc		0	0	0	0	0	0		0	0	0	0	0	0	0	0	0	0	0	0								0.47368	0.70354
174113	29.2.1.2	protein.synthesis.mito/plastid ribosomal protein.mitochondrial		0.00639752	0	0	0.00740313	0	0		0	0.012201	0.0133891	0	0	0	0	0	0	0	0	0								0.26901	#N/A
174261	27.3.69	RNA.regulation of transcription.SET-domain transcriptional regulator family		0	0.0150599	0.0122282	0	0.0109724	0.0083692		0	0	0	0	0.0185573	0.0260995	0.0155829	0	0.0165281	0.0138813	0.0185035	0								0.24322	0		0.059656	0.2116					0.15904								89.266	25.99
174270	23.4.2	nucleotide metabolism.phosphotransfer and pyrophosphatases.guanylate kinase		0.56375	0.720309	0.917382	0.225869	0.301843	0.519986		0.243311	0.646295	0.595351	0.770044	0.32476	1.05692	0.719571	0.779988	1.02033	0.293696	1.54923	0.806274		0.59445		0.086524	0.31048	0.9399		0.2386	1.2429		0.11864	0.10934	0.28154	0.63445	0.28332	0.12149	0.2786	0.51452		183.35		31.402	77.403	72.969	24.395	52.866	54.766
174364				0.0207551	0.00210392	0.0144143	0.0198699	0.00420784	0.0166536		0	0.0464309	0.0247099	0.0118796	0	0	0	0.00841568	0	0	0.0281452	0.0295121								0.31255	1.513									0.68177
174517	29.5.1	protein.degradation.subtilases		0.19006	0.0677515	0.0685658	0.134012	0.045066	0.0650441		0.126006	0.177621	0.381105	0.0755081	0.0481088	0.0215505	0.127176	0.0741707	0.0257238	0.0677309	0.160769	0.0200401			0.57542	0.20124	0.3394	0.13639		0.3259	0.68689		0.065724	0.10845	0.27642	0.48775		0.098529	0.25531				167.77	98.709	21.997	271.07	39.199	57.659	115.97
174571	27.1.1	RNA.processing.splicing		0	0	0	0	0	0		0	0	0	0	0	0	0	0	0	0	0	0								0	0
174615				0.000303802	0.00201054	0.00162845	0.000607604	0.00402109	0.00325689		0	0.00121521	0	0	0	0.00804217	0	0	0	0.00651379	0	0								0.38179	1.1196
174686	30.3	signalling.calcium		0.00392633	0.00274923	0.00861261	0.00502284	0.00280979	0.00714089		0	0.0105005	0	0.00520478	0	0.00393831	0.00612695	0.000931644	0	0.00926993	0.0174237	0.0077568				0.14591		1.2124		0	0.7689			0.095238	0.39566			0.12012	0.31758	1.0355				65.147		13.342		4.3509	25.793
174711	29.2.2	protein.synthesis.misc ribososomal protein		1.61163	0.669525	0.420108	1.53795	0.712645	0.840216		0.0148685	0.608086	3.19309	2.63049	1.33054	0.108825	0	1.23873	0	0	0	1.68043				0.11002	0.32095	0.66716		0.2158	0.63982		0.066998			0.57572				0.5794				61.772	22.579	9.5738	75.113
174753	21.1	redox.thioredoxin		0	0	0	0	0	0		0	0	0	0	0	0	0	0	0	0	0	0								#N/A	#N/A
174889	31.4	cell. vesicle transport		0.219879	0.225023	0.136089	0.0759562	0.0327058	0.120496		0.199493	0.174751	0.172919	0.332354	0.180859	0.219712	0.25154	0.247983	0	0.076149	0.200699	0.267507				0.09138	0.2472	1.065		0.27582	0.96093		0.11806	0.10661	0.19951	0.68861			0.21796	0.60153				66.234	2.9366	8.3075	44.976	60.902	4.1711
174965				0.0108184	0	0	0.0216368	0	0		0	0.0432736	0	0	0	0	0	0	0	0	0	0								0.15337	#N/A
175036				0.249797	0.552669	0	0.499594	0.422559	0		0	0.999188	0	0	0	0.946045	0.809507	0.455124	0	0	0	0								#N/A	0
175227	29.1.10	protein.aa activation.methionine-tRNA ligase		0	0	0	0	0	0		0	0	0	0	0	0	0	0	0	0	0	0								#N/A	0
175262				0	0	0	0	0	0		0	0	0	0	0	0	0	0	0	0	0	0								0.24886	1.1179
175283	29.6	protein.folding		0.100569	0.0785599	0.080448	0.0461926	0.0456997	0.059487		0.0650577	0.163807	0.067253	0.106157	0.0634137	0.121392	0.10841	0.0210241	0	0.139417	0.105955	0.0764196						0.47588		0.20406	0			0.096236												7.4175		60.489
175308				0	0.0207277	0.04359	0	0.0414553	0.0553427		0	0	0	0	0.0829106	0	0	0	0.115359	0	0	0.0590011								0.1893	0.50527
175468				0.00118924	0	0	0.00237848	0	0		0	0.00475695	0	0	0	0	0	0	0	0	0	0								0.31335	#N/A
175482	27.1	RNA.processing		0.00726291	0.0399285	0.00353357	0.0145258	0.0554615	0.00706715		0.0290516	0	0	0	0.0230437	0.0147875	0.121883	0	0	0.0141343	0	0								#N/A	#N/A		0.081328														62.97
175534				0.203373	0.13502	0.201778	0.122305	0.120671	0.169428		0.255871	0.151664	0.343416	0.0625425	0.0979526	0	0.289155	0.152971	0.351254	0.123785	0.332074	0					1.1217			0.21177	#N/A				1.0785	2.7126			1.0575						3.3248				3.0017
175612	17.1.1	hormone metabolism.abscisic acid.synthesis-degradation		0.0290565	0.0202583	0.0151849	0.0237385	0.0258389	0.0303697		0.0575128	0.033619	0.0250944	0	0.0539581	0.0270752	0	0	0.0607395	0	0	0				0.13719				0.5949	#N/A		0.1011											49.805			134.28
175651	13.1.5.3.1	amino acid metabolism.synthesis.serine-glycine-cysteine group.cysteine.OASTL		0.333989	0.291899	0.386826	0.176852	0.27552	0.311842		0.0813871	0.341828	0.458114	0.454626	0.106794	0.037824	0.638919	0.384062	0.390104	0.0422101	0.318005	0.796984			0.23678	0.10631	0.30154	0.73554		0.29723	0.59959		0.077727		0.22415	0.68248			0.19837	0.55125			200.4	28.339	13.784	13.719	51.777		26.518
175668				0	0	0	0	0	0		0	0	0	0	0	0	0	0	0	0	0	0								0	0
175746				0.92608	1.09065	1.5149	0.675454	0.243914	0.626313		0.451332	0.823744	0.519517	1.90973	0.91836	0.852176	1.35753	1.23454	2.39807	1.0203	1.51645	1.12479		0.042017	0.013682	0.10117	0.19975	0.96742		0.19874	0.63659		0.043448	0.048446	0.17557	0.55912	0.030761	0.034165	0.14805	0.49365		84.211	64.815	95.495	103.11	29.96	58.763	23.975	66.146
175817				0.166705	0.122025	0.0437935	0.254185	0.0485338	0.0670243		0	0.0376661	0.54442	0.0847327	0.10482	0.194194	0.0894582	0.0996284	0	0	0.0337106	0.141463					0.49252			0.13027	2.0512			0.8362		0.84224									95.125			39.545
176020	29.5.9	protein.degradation.AAA type		0	0	0	0	0	0		0	0	0	0	0	0	0	0	0	0	0	0								0.28797	#N/A
176229	28.1	DNA.synthesis/chromatin structure		0	0	0	0	0	0		0	0	0	0	0	0	0	0	0	0	0	0								0	#N/A
176233	9.6	mitochondrial electron transport / ATP synthesis.cytochrome c		22.9944	27.4822	30.7078	8.71857	5.12127	4.70087		33.607	18.1793	13.9547	26.2367	22.4363	24.1177	29.8799	33.4949	31.6147	32.2791	23.9945	34.9427		0.003389	0.037009	0.0048892	0.23935	0.66869		0.21057	0.63146		0.012137	0.064828	0.19661	0.36048		0.039464	0.15101	0.36629		161.63	118.55	628.74	9.2835	9.0377	27.986	11.257	15.49
176247				0.00196761	0.00897411	0.0436457	0.00393522	0.0103942	0.0201269		0	0.00787045	0	0	0.0169537	0.0189427	0	0	0.0668195	0.0294013	0.0244249	0.0539371								0.34449	0.89531
176301	3.5	minor CHO metabolism.others		0.0970608	0.124735	0.126299	0.0687142	0.0361147	0.0952315		0.186956	0.071334	0.0239695	0.105984	0.127833	0.155736	0.142043	0.0733291	0.0863014	0.260177	0.11984	0.0388794		0.074509	0.10261			0.85626		0.24362	0		0.10586	0.088228	0.21286	0.48666		0.1053	0.20894			136.1	5.5761			2.3756	15.587	19.799	30.988
176365				0	0	0	0	0	0		0	0	0	0	0	0	0	0	0	0	0	0								0	1.4304
176415				0	0	0	0	0	0		0	0	0	0	0	0	0	0	0	0	0	0								#N/A	#N/A
176419	27.4	RNA.RNA binding		0	0	0	0	0	0		0	0	0	0	0	0	0	0	0	0	0	0								0.18275	#N/A
176522				0.159575	0.332412	0.279689	0.0823019	0.0553094	0.0957996		0.112902	0.0692445	0.210786	0.245367	0.282337	0.319143	0.411453	0.316713	0.148677	0.27227	0.329778	0.368032		0.17004			0.34465	0.79017		0.31801	0.76449		0.065235	0.11134	0.30706	0.64867		0.083469	0.24361	0.92318		43.133			7.6334	144.82	115.01	44.209	38.575
176526				0.0492061	0.0326762	0.25883	0.0632126	0.0653525	0.425337		0	0.0644819	0	0.132342	0	0	0	0.130705	0.893301	0	0.0347069	0.107312						0.83977		0.1776	#N/A					0.35052				0.40415						18.422
176530	27.3.52	RNA.regulation of transcription.Global transcription factor group		0	0	0	0	0	0		0	0	0	0	0	0	0	0	0	0	0	0								0.39198	#N/A
176554	23.1.1.10	nucleotide metabolism.synthesis.pyrimidine.CTP synthetase		0.178128	0.155765	0.164081	0.174836	0.153248	0.173669		0	0.340003	0.315941	0.056566	0.349618	0	0.0739228	0.199521	0.36954	0	0.0421731	0.244609		0.38572		0.20171	0.54628			0.52334	0.93286		0.12077			0.72239				0.72384		12.061		82.798	16.966		210.15
176621				0.369192	0.333704	0.432478	0.45169	0.167822	0.0472816		0.00740462	0.103121	1.00968	0.356557	0.256091	0.305789	0.576365	0.19657	0.409994	0.410899	0.503319	0.405701		0.039112		0.11141	0.55238	0.88166		0.319	0.77475			0.046868	0.35641	0.79112		0.036326	0.24673	0.71983		182.3		4.226	134.03	14.955		167.93	45.166
176627	30.11.1	signalling.light.COP9 signalosome		0.166977	0.222905	0.262207	0.0534919	0.0982172	0.0248689		0.12908	0.226152	0.19769	0.114987	0.255325	0.217336	0.326734	0.0922244	0.272926	0.236617	0.247561	0.291723				0.10926	0.35398	0.80018		0.49975	0.90967		0.041447	0.095834	0.25025			0.11268	0.18834	0.67062				61.386	17.108	17.353	116.35	3.0879	14.714
176694	13.1.7	amino acid metabolism.synthesis.histidine		0.820292	1.01695	0.708842	0.249038	0.34728	0.375783		1.02441	0.95511	0.836277	0.465376	0.52712	1.2046	1.02485	1.31124	0.150939	0.854983	0.858812	0.970633		0.17982	0.2383	0.33062	0.58407	1.0854		0.47049	0.91806		0.28882	0.64187	0.48206	0.98368		0.12231	0.4266	1.118		123.62	65.146	122.07	27.641	28.521	46.789	164.04	64.091
176806				0	0	0	0	0	0		0	0	0	0	0	0	0	0	0	0	0	0								0.22672	#N/A
176872				0.0904362	0.120443	0.0638982	0.041501	0.0208587	0.017164		0.125529	0.118698	0.0349902	0.082528	0.123857	0.148044	0.109975	0.0998953	0.0834134	0.0724462	0.0456166	0.0541169				0.1717		0.77448		0.30087	0.64012		0.19267	0.18271	0.21241	0.51397								172		14.455	40.093	38.508	32.958
176894				0	0	0	0	0	0		0	0	0	0	0	0	0	0	0	0	0	0								0	0
176995	29.3.2	protein.targeting.mitochondria		0.0232718	0.0112045	0	0.0465436	0.022409	0		0.0930873	0	0	0	0	0	0.044818	0	0	0	0	0								0.36918	0.66626
177090				0.158577	0.185938	0.176332	0.0563379	0.0588222	0.0547928		0.0960784	0.143673	0.231905	0.162651	0.263276	0.199394	0.133608	0.147474	0.183687	0.11948	0.248491	0.15367		0.17654		0.12813	0.41703	0.52641		0.2189	0.53637		0.15042	0.22925	0.17961	0.33235	0.15102	0.15623	0.17866	0.40209		47.248		115.63	43.901	33.704	115.65	123.17	117.91
177137	29.3.2	protein.targeting.mitochondria		0	0	0	0	0	0		0	0	0	0	0	0	0	0	0	0	0	0								0	0
177330				0.0313418	0.0791062	0.172412	0.036441	0.0621716	0.0419662		0	0.0574585	0.0679087	0	0.0848239	0.0796584	0.151943	0	0.22375	0.130524	0.188286	0.147087								0.13499	0.58461				0.19118				0.2139	0.58441									23.268
177591				0.00407113	0.0161179	0.00528391	0.00814226	0.0322359	0.0105678		0.0162845	0	0	0	0.0644717	0	0	0	0	0	0	0.0211356								0.23179	0.55954
177670				1.04514	1.69401	1.73777	0.313392	0.605886	0.516527		1.34899	0.770249	0.779331	1.282	0.877884	1.67655	1.90162	2.31997	1.1661	2.27942	2.05258	1.45298		0.052638	0.083698	0.12247	0.39616	1.0269		0.3779	0.97915		0.050439	0.085855	0.28221	0.68589	0.033229	0.064815	0.24532	0.83781		153.5	60.402	97.609	44.285	47.846	128.13	34.029	27.397
177678	29.1.20	protein.aa activation.phenylalanine-tRNA ligase		0.999526	1.23327	1.53267	0.122271	0.417061	0.912276		0.985406	0.877932	0.965754	1.16901	0.84841	0.97678	1.78005	1.32785	0.441399	1.13483	2.13781	2.41664		0.19814	0.10293	0.098004	0.31271	0.89453		0.30349	0.78132		0.067553	0.098325	0.24369	0.66452		0.084948	0.20235	0.68967		60.993	51.751	30.24	16.645	35.612	26.406	77.994	39.684
177725				0	0	0.0111556	0	0	0.0223112		0	0	0	0	0	0	0	0	0	0	0.0446225	0								#N/A	#N/A
178059				0	0.00396215	0	0	0.0079243	0		0	0	0	0	0.0158486	0	0	0	0	0	0	0								#N/A	#N/A		0.30826														33.869
178081				0.023566	0.04563	0.0249743	0.047132	0.0573999	0.0499487		0	0.094264	0	0	0.119151	0.0633688	0	0	0	0.0998974	0	0				0.071732				#N/A	#N/A		0.053317					0.056623						81.374			57.247
178139				0	0	0	0	0	0		0	0	0	0	0	0	0	0	0	0	0	0								0.27854	#N/A
178204				0.193049	0.829111	0.556977	0.213308	0.458482	0.401114		0	0.0277121	0.310289	0.434195	0.153273	0.936988	1.13469	1.09149	0	0.917197	0.763383	0.547328					0.21176	0.74039		#N/A	#N/A			0.035089	0.25205	0.44772		0.01634	0.1494	0.43668					29.387	47.179		7.0759	44.521
178280	27.3.69	RNA.regulation of transcription.SET-domain transcriptional regulator family		0.0254733	0.0521353	0.0440194	0.0254422	0.0512536	0.0514992		0.0544461	0	0.00876553	0.0386816	0.0192015	0.109831	0.0795091	0	0.118432	0.0256893	0.031956	0								0.1948	#N/A			0.1867														130.9
178281	27.1.2	RNA.processing.RNA helicase		0	0.00340348	0	0	0.00680697	0		0	0	0	0	0	0.0136139	0	0	0	0	0	0								0.52629	#N/A
178301				0	0	0	0	0	0		0	0	0	0	0	0	0	0	0	0	0	0								0.1393	0
178366				0.00288871	0	0	0.00577742	0	0		0	0	0	0.0115548	0	0	0	0	0	0	0	0								#N/A	#N/A
178381	22.1.4	polyamine metabolism.synthesis.agmatine deiminase		0.0246633	0.0579579	0.0109852	0.0360222	0.0410132	0.0219704		0	0	0.022311	0.0763422	0.0842105	0.0895478	0	0.0580732	0	0	0	0.0439407		0.58834						0.21063	0.9769		0.16252	0.3467								88.904					15.673	161.7
178439	27.3.11	RNA.regulation of transcription.C2H2 zinc finger family		0.117521	0.118214	0.0873827	0.0793734	0.0564017	0.0723744		0.155834	0.141562	0	0.172688	0.110313	0.131772	0.0472638	0.183508	0.175523	0.0745657	0.0994423	0		0.080629		0.21285		2.5808		0.78317	2.3023			0.16241					0.38306			85.575		8.6384		21.384		5.3248
178513	21.1	redox.thioredoxin		0.0450476	0.0251252	0.0536429	0.0318766	0.0342369	0.0277454		0.0593622	0.0734891	0.0473392	0	0	0.0725147	0.0279859	0	0.0628711	0.0877462	0.0241538	0.0398005				0.097474	0.281			0.25995	#N/A			0.10465				0.10462		0.81653				29.61	7.797			34.933
178567	29.4	protein.postranslational modification		0.456526	0.422263	0.398253	0.210194	0.100655	0.0657883		0.501226	0.358569	0.238682	0.727625	0.482832	0.397938	0.291276	0.517007	0.476847	0.342681	0.428299	0.345184		0.07209	0.099609	0.094631	0.13727	1.3049		0.14211	1.1932		0.061545	0.083807	0.13369	0.93451	0.054015	0.10117	0.17587	0.76457		128.75	113.6	40.999	33.107	22.146	76.388	52.428	96.63
178662	26.7	misc.oxidases - copper, flavone etc.		0.0666379	0.067	0.0692046	0.0373227	0.0495591	0.0627625		0.117785	0.071015	0.0399641	0.0377878	0.11928	0.0787069	0.0700131	0	0.15203	0.0562553	0.0685332	0		0.38446		0.095557	0.17211	0.83209		0.30492	0.79309		0.39409	0.094971	0.63458				0.24067			125.18		40.525	58.822	10.918	39.247	77.981	36.822
178671				0.875901	0.583301	0.704184	0.0479634	0.153413	0.129256		0.807407	0.917723	0.896491	0.881983	0.388374	0.760398	0.568891	0.615543	0.892228	0.628497	0.684887	0.611126		0.06893	0.1256	0.13726	0.47944	1.0804		0.51023	1.6345		0.097488	0.16599	0.41378	0.76104	0.18847	0.13742	0.32159	0.76778		105.94	129.89	43.615	30.763	49.95	89.918	49.02	64.126
178700	29.5.11.2	protein.degradation.ubiquitin.E1		7.40195	3.59374	0.492658	1.48121	4.95177	0.437848		6.70821	9.61052	6.45024	6.83882	11.0009	1.16601	1.553	0.655068	0	0.9823	0.709416	0.278915		0.0059867	0.029571	0.014144	0.091788	0.3897		0.22924	#N/A		0.013797	0.022012	0.046841				0.046639			124.39	139.96	39.691	176.98	3.2532	136.61	190.77	42.477
178803	27.1.1	RNA.processing.splicing		0.0135605	0.0109581	0.0155315	0.015841	0.00967511	0.0179865		0	0.0241832	0	0.0300589	0.0235733	0.0104653	0	0.00979353	0.0327424	0	0.0293834	0		0.018522		0.14535		0.99723		0.30592	1.371		0.15325						0.25591			116.78		16.238		30.335	33.797
178821				0	0	0	0	0	0		0	0	0	0	0	0	0	0	0	0	0	0								0	0
178937				0.12434	0.257674	0.130992	0.0758627	0.163281	0.0918541		0.123356	0.038978	0.223415	0.111611	0.218013	0.173341	0.49801	0.141331	0.0209151	0.156964	0.106026	0.240064		0.012539	0.065324	0.19963	0.57158	0.95098		0.4654	1.2435		0.0282	0.073896	0.48412	0.97637		0.038685	0.31983	0.26228		141.36	18.367	13.758	21.692	7.1512	39.257	126.41	55.646
179025	23.5	nucleotide metabolism.deoxynucleotide metabolism		0	0	0	0	0	0		0	0	0	0	0	0	0	0	0	0	0	0								0	0
179100				0.284957	0.370645	0.621124	0.20332	0.0230832	0.317931		0.00370817	0.267524	0.432505	0.43609	0.375473	0.401048	0.356924	0.349136	1.06725	0.559718	0.543722	0.313801		0.16667		0.34964	0.29834	0.70362		2.6349	3.5655		0.15163	0.17193	0.24283	0.70784		0.22374	0.30915	0.60584		173.15		10.786	110.78	72.45	149.54	38.102	111.06
179139				0	0	0	0	0	0		0	0	0	0	0	0	0	0	0	0	0	0								#N/A	#N/A
179183	29.5.11.1	protein.degradation.ubiquitin.ubiquitin		0.0578983	0.0496771	0.0853954	0.0332122	0.0146959	0.0453462		0.0308023	0.0326324	0.100898	0.067261	0.0313733	0.0442836	0.0627519	0.0602996	0.144259	0.0818764	0.0818051	0.0336405				0.20785	0.40678			0.37306	1.5718				0.27316	0.94308		0.10613	0.31473					7.3696	127.78				12.104
179211	30.3	signalling.calcium		0.314365	0.331077	0.368185	0.24854	0.201797	0.275153		0.37583	0.615144	0.246075	0.0204132	0.477826	0.452707	0.354719	0.0390541	0.670942	0.503602	0.251883	0.046314		4.9939	0.93889	0.90567	0.23294			0.28528	0.54702		0.46053	0.12523	0.19956		0.50369	4.6615	0.72049			362.13	350.23	257.16	78.589		365.95	271.13	185.45
179251				0	0	0	0	0	0		0	0	0	0	0	0	0	0	0	0	0	0								0.47233	0
179443	30.11.1	signalling.light.COP9 signalosome		0.0938317	0.0910328	0.117952	0.0648553	0.0331935	0.0462832		0	0.138567	0.135812	0.100948	0.0568521	0.131408	0.0723187	0.103553	0.0970589	0.0658267	0.137037	0.171883				0.094464	0.27605	0.96102		0.31838	0.75215		0.070218	0.10452	0.20658	0.86211		0.084718	0.21106	0.77214				56.248	42.491	18.208	8.4207	16.921	10.689
179569				0.0228219	0	0	0.0456438	0	0		0	0.0912877	0	0	0	0	0	0	0	0	0	0								#N/A	#N/A
179706	29.2.2	protein.synthesis.misc ribososomal protein		1.75125	0.773121	1.11444	1.1224	0.297621	0.75541		0.0900055	2.53732	2.28568	2.09199	0.85594	0.516591	0.561665	1.15829	0.150955	1.11284	1.1983	1.99569		0.053711	0.060664	0.12046	0.41098	0.67022		0.34298	0.67658		0.037285	0.07384	0.14652	0.65306	1.4455	0.058038	0.24762	0.59376		77.528	70.579	71.355	101.76	19.822	32.72	98.756	191.64
179989				0.00246904	0	0.00638338	0.00290717	0	0.00419337		0	0	0.00424157	0.0056346	0	0	0	0	0.0099368	0.00295479	0.0100868	0.00255512		0.15232				0.4808		0.16388	0.45114								0.12857			58.568				9.1441
180087	27.3.44	RNA.regulation of transcription.Chromatin Remodeling Factors		0	0	0	0	0	0		0	0	0	0	0	0	0	0	0	0	0	0								#N/A	#N/A
180172	23.4.10	nucleotide metabolism.phosphotransfer and pyrophosphatases.nucleoside diphosphate kinase		8.26641	5.21405	4.17439	3.30103	3.07451	3.18669		11.4977	3.70234	9.44758	8.41798	8.9094	2.47126	2.90398	6.57155	0	7.36981	3.58002	5.74773			0.012815	0.033974	0.19719	0.50023		0.16743	0.42857		0.026119	0.028125	0.1417	0.29733		0.015351	0.08175	0.26452			63.894	16.231	32.432	43.292	63.623	95.395	14.365
180184	27.3.50	RNA.regulation of transcription.General Transcription		0.00745862	0.00251607	0	0.0107346	0.00503215	0		0	0.00706955	0	0.0227649	0	0	0.0100643	0	0	0	0	0								#N/A	0
180271	26.22	misc.short chain dehydrogenase/reductase (SDR)		0.831816	0.579818	0.906224	0.820417	0.373635	0.476576		0.332413	0.427711	0.509494	2.05765	0.373797	0.520771	0.301409	1.12329	0.284033	0.978962	0.918258	1.44364		0.14391		0.059683	0.20912	1.5441		0.26038	1.4986		0.080863	0.053985	0.15924	0.7603		0.065187	0.10785	0.81281		181.17		72.383	22.255	8.4727	107.54	104.41	32.039
180281	9.3	mitochondrial electron transport / ATP synthesis.electron transfer flavoprotein		0.298189	0.654476	0.444512	0.238424	0.219214	0.354505		0.532109	0.218884	0	0.441763	0.423919	0.511804	0.863472	0.818712	0.104105	0.558098	0.224368	0.891478			0.079341	0.059146		0.3644		0.11394	0.78107		0.046675	0.052214	0.10637	0.28999		0.02552	0.11601	0.19409			105.16	13.076		5.3647	42.114	21.379	15.013
180403				0.300205	0.25895	0.250876	0.197901	0.156176	0.291898		0.594727	0.170612	0.23108	0.2044	0.492479	0.196013	0.16575	0.181557	0	0.672497	0.152588	0.178419			0.14635	0.1091	0.20456	0.6568		#N/A	0.56615		0.22873	0.074512	0.17844	0.41564		0.078349	0.16517	0.28146			225.74	35.866	27.442	5.9462	192.06	9.2779	20.018
180405				0	0	0.020611	0	0	0.041222		0	0	0	0	0	0	0	0	0.082444	0	0	0								0.18227	0.50194
180699				3.48029	1.4368	0.742144	2.7184	1.71738	1.48429		2.99754	4.46914	6.45447	0	0.317834	3.92802	1.22417	0.277168	0	2.96857	0	0		1.2078		3.5377	43.435			0.30735	0			8.6763								407.63		495.41	121.88			337.09
180714	29.3.1	protein.targeting.nucleus		0.369769	0.504047	0.508217	0.333803	0.196486	0.333749		0.675293	0.0399737	0.638683	0.125127	0.671737	0.654216	0.259581	0.430655	0.0978793	0.693923	0.850829	0.390237		0.6918	0.090964	0.1249	0.28966	0.85859		0.2479	0		0.28431	0.085503	0.17889	0.9673		0.10427	0.16254	0.43098		232.72	267.27	10.07	140.51	60.684	322.5	160.35	133.86
181144	29.2.3	protein.synthesis.initiation		0	0	0	0	0	0		0	0	0	0	0	0	0	0	0	0	0	0								0.095398	0.13949
181502				0.128583	0.120346	0.107134	0.0625118	0.0694172	0.135827		0.0710931	0.0984961	0.215255	0.129489	0.202853	0.152594	0.0664898	0.0594492	0	0.0563943	0.0660008	0.306139					0.32571	1.5312		#N/A	#N/A		0.028108	0.078598		0.99153				0.86775					30.352	17.192	176.1	146.61
181777	19.1	tetrapyrrole synthesis.glu-tRNA synthetase		0.152589	0.25174	0.883388	0.188396	0.169619	1.08521		0.0141396	0.402213	0.194003	0	0.328603	0.368674	0.309681	0	0	0.312703	2.43802	0.782831				0.09584				0.34416	1.3558		0.056857	0.057799	0.27757			0.080242	0.19687					24.808			46.016	6.0079	21.737
181880	27.4	RNA.RNA binding		0.375606	0.365688	0.405283	0.0861327	0.154969	0.123586		0.482033	0.369442	0.379629	0.271319	0.13366	0.438418	0.456103	0.434573	0.569331	0.398105	0.384088	0.269607			0.040813	0.12327	0.46417	1.2349		0.45765	0.9964			0.12083	0.35957	1.0133		0.095387	0.29809	0.90711			94.982	20.681	2.8939	9.7994		14.372	14.036
181887	31.1	cell.organisation		1.48604	1.66461	1.61829	1.12086	0.452725	0.755892		0	2.29262	1.243	2.40854	1.80889	2.21244	1.48355	1.15357	2.40998	0.595353	1.64962	1.81819		0.024844		0.096009		1.2094		0.69107	1.1216		0.02153	0.05759	0.18764				0.16074	0.66765		98.686		26.246		1.472	84.813	31.996	30.204
181909	29.5	protein.degradation		0.169612	0	0.0630252	0.128126	0	0.12605		0.170269	0	0.309802	0.198376	0	0	0	0	0	0	0	0.252101					0.11549	0.56135		0.10458	0.33144									0.18327					7.342	7.2617
181913	21.5	redox.peroxiredoxin		0.641526	0.439425	0.290202	0.365613	0.243355	0.246896		0.858563	0.934445	0.123788	0.649308	0.483075	0.0991605	0.49832	0.677146	0.124936	0.0455081	0.418856	0.571509			0.3226	0.31983	0.95229	1.5813		0.3589	3.1785		0.24408		0.80536	1.8677			0.55229	1.1637			176.99	138.04	13.459	10.279	260.85		30.52
181916				0.104057	0.0829804	0.0817266	0.0941938	0.0857735	0.05463		0	0.226777	0.111387	0.0780652	0.0440919	0.0880259	0.199804	0	0	0.109127	0.113768	0.104011								0.70019	0
181931				0.023455	0	0.0245592	0.04691	0	0.0491183		0	0.0938199	0	0	0	0	0	0	0	0	0.0982366	0								#N/A	#N/A								0.46141
181974	29.4	protein.postranslational modification		0.00767919	0.0283279	0.0275668	0.0153584	0.0287326	0.0139354		0	0	0	0.0307168	0	0.0449473	0.0599646	0.00839983	0.0481594	0.0212426	0.0175393	0.023326						0.85527		0.33771	#N/A			0.10955	0.32927											10.863		27.292	21.025
181975	21.2.2	redox.ascorbate and glutathione.glutathione		0.212691	0.242929	0.146653	0.146785	0.0666526	0.0747121		0.389538	0.271322	0.128122	0.0617831	0.315773	0.281196	0.201239	0.173509	0.149577	0.221282	0.171753	0.0439996		0.80434	0.059108	0.093496	0.30417	1.0081		0.289	1.0127		0.24502	0.30384	0.24768	1.5253		1.8205	0.33155	0.71654		131.98	271.76	143.67	13.847	8.5051	143.91	106.12	20.473
181986				0.314215	0.43525	0.344194	0.228245	0.160438	0.407404		0	0.37042	0.340474	0.545965	0.196788	0.487193	0.51703	0.539991	0	0.798061	0.578715	0				0.078247	0.18568	1.1816		0.40557	0			0.082286	0.17107	0.63323		0.05875	0.15291					24.811	14.706	29.82		19.937	3.5312
181988				0.0366445	0.125629	0.238172	0.0732891	0.0870858	0.299205		0	0	0.146578	0	0.0440083	0.117506	0.247951	0.0930514	0	0.332007	0	0.620681					9.6741			0.3188	0.7697			1.3148	12.391			24.824		12.042					1.0472			208.07	10.989
181992	29.5.9	protein.degradation.AAA type		0.268844	0.311481	0.330236	0.207066	0.164622	0.154904		0.567469	0.119749	0.13911	0.249048	0.459109	0.448768	0.175021	0.163026	0.455614	0.258489	0.461028	0.145814		0.050206	0.072127	0.24405	0.21171	1.6834		1.4595	1.988		0.11228	0.21861	0.30741	0.87471	0.064576	0.16877	0.32981	1.0284		112.49	50.427	37.739	41.054	63.336	87.843	66.735	32.565
181993	27.4	RNA.RNA binding		0	0.0233913	0	0	0.0467827	0		0	0	0	0	0.0935653	0	0	0	0	0	0	0								0.32512	1.1157
182023				2.29391	1.6549	1.58829	0.710371	0.86783	0.511041		3.09415	1.70291	2.69045	1.68812	2.94537	1.12684	1.16279	1.38459	1.84297	1.40321	0.969551	2.13741		0.10828	0.041104	0.094746	0.37548	1.0304		0.40973	0.83494		0.027972	0.077218	0.18141	0.73942	0.068911	0.085586	0.1437	0.61137		90.678	71.564	35.834	4.9982	16.378	58.25	91.285	52.599
182072				0.016582	0.0454986	0.0260882	0.033164	0.060293	0.0321573		0	0.066328	0	0	0.127227	0.054767	0	0	0	0.0659586	0.0383942	0								0.24927	0		0.18736														5.3678
182093	26.3	misc. other Ferredoxins and Rieske domain		0.275119	0	0	0.19741	0	0		0	0.265178	0.433352	0.401946	0	0	0	0	0	0	0	0						0.27834		0.28263	0.25186															1.9557
182149	26.23	misc.rhodanese		1.97483	1.67669	1.01172	0.264163	0.220173	0.678155		2.28274	2.07679	1.87024	1.66954	1.90163	1.4953	1.4803	1.82952	0	1.25883	1.35701	1.43102		0.014162	0.015316	0.076203	0.30545	1.0617		0.27365	1.0444		0.018205	0.064556	0.2848	0.64684		0.03884	0.21535	0.63682		94.365	1.7923	47.475	249.47	12.017	77.064	12.172	7.4069
182150				0	0.00544918	0	0	0.0108984	0		0	0	0	0	0.0217967	0	0	0	0	0	0	0								0.21789	#N/A
182175				0	0	0	0	0	0		0	0	0	0	0	0	0	0	0	0	0	0								0	#N/A
182191				0.0236356	0	0	0.0312658	0	0		0	0.0659538	0.0285884	0	0	0	0	0	0	0	0	0								0.19805	#N/A
182226	9.1.2	mitochondrial electron transport / ATP synthesis.NADH-DH.localisation not clear		1.92561	1.633	1.36684	1.29893	0.958519	0.686963		0.591113	1.69585	1.70659	3.70887	3.03961	0.924637	1.41076	1.15701	1.26524	1.20136	0.681105	2.31964		0.038245		0.05249	0.24016	0.80227		0.19675	0.82908		0.025602	0.057045	0.14101	0.35985		0.12312	0.047529	0.38326		118.34		125.03	24.67	97.812	56.552	113.99	69.145
182260				1.3363	0.809593	0.772949	0.440002	0.737451	0.799146		1.64832	0.786272	1.73152	1.17909	1.60624	0.197919	0.166833	1.26738	0.0627321	1.25265	0.128334	1.64808		0.039215	0.08098	0.066464	0.20788	0.72765		0.12629	0.51831		0.1033	0.086239		0.22628		0.10277		0.32796		101.01	47.161	75.719	46.621	16.896	156.89	125.66
182302				0.0364505	0.316341	0.282845	0.072901	0.0939813	0.255517		0	0	0.145802	0	0.395107	0.396665	0.261158	0.212436	0.59167	0.169467	0.370241	0								0.11418	0		0.0090345	0.01647					0.054447								55.277	5.8814
182329	29.3.4.99	protein.targeting.secretory pathway.unspecified		0.0967533	0.0129722	0	0.140809	0.0171379	0		0.0885374	0.298476	0	0	0	0.0157461	0.0361427	0	0	0	0	0			0.14856	0.79792				0.14704	0.68154												52.297	195.69
182345				1.80234	1.63617	1.41268	0.404843	0.11438	0.394615		2.35115	1.63099	1.40159	1.82565	1.49084	1.59968	1.71551	1.73865	1.83217	1.55416	1.37076	0.89363		0.098155	0.018862	0.051319	0.13766	0.49121		0.18424	0.53505		0.022113	0.028452	0.088381	0.22264	0.024062	0.027381	0.090007	0.2103		82.813	150.82	51.528	13.078	10.369	140.93	22.2	13.311
182359	34.16	transport.ABC transporters and multidrug resistance systems		0.0711243	0.0581208	0.0559397	0.0484441	0.0512638	0.0491402		0	0.0825923	0.0950004	0.106905	0	0.0611688	0.047056	0.124258	0	0.0334293	0.0788694	0.11146					0.20196	0.41517		0.24774	0.51328					0.34678				0.32258					6.2475	5.8918
182361				3.65285	3.0395	3.44313	0.526045	0.447156	1.15893		3.55921	3.75143	3.01334	4.28744	2.41676	3.41749	3.02185	3.3019	5.17198	3.03706	2.76322	2.80024		0.021499	0.018316	0.032388	0.21194	0.96783		0.17647	0.8273		0.017671	0.035772	0.12445	0.41905	0.010651	0.017065	0.095631	0.36115		258.5	108.4	9.295	4.011	21.793	100.82	27.812	15.325
182375	29.5.11	protein.degradation.ubiquitin		0	0	0	0	0	0		0	0	0	0	0	0	0	0	0	0	0	0								0.27956	0
182390				0.176452	0.133025	0.136123	0.0634782	0.082355	0.0755404		0.250702	0.105536	0.147029	0.202541	0.23654	0.15831	0.0499472	0.0873034	0.212243	0.0457923	0.182369	0.104086		0.051135		0.11704	0.29495	0.68455		0.22729	0.74348		0.047518	0.052067					0.13847	0.39525		84.051		11.506	20.866	15.258	74.779	63.795
182392				0.879561	0.796104	0.48137	0.801324	0.263054	0.572434		1.20851	0	0.486681	1.82305	0.718803	0.53234	0.774435	1.15884	0	0.795148	0	1.13033		0.58617				0.63674		0.54332	#N/A		1.136			0.21031		0.53865		0.18839		124.4				2.413	139.24
182403	27.4	RNA.RNA binding		0.353367	0.383068	0.569408	0.192793	0.118131	0.191		0.0902544	0.335551	0.458467	0.529194	0.271565	0.29258	0.504604	0.463521	0.509292	0.390498	0.538499	0.839343				0.085515	0.37683	0.95272		0.28557	0.86126		0.079212	0.069103	0.28271	0.64408	0.018165	0.041986	0.23716	0.58279				27.435	55.793	10.327	12.705	43.561	162.17
182408	13.1.3.4.011	amino acid metabolism.synthesis.aspartate family.methionine.S-adenosylmethionine synthetase		7.35688	6.74869	7.04443	2.69036	1.70786	2.36171		5.11379	5.63977	11.0535	7.62051	6.63824	5.14907	6.06793	9.1395	5.71049	5.84137	6.04488	10.581		0.062869	0.042951	0.10712	0.41787	0.72745		0.34184	0.64391		0.029595	0.10457	0.38541	0.72556	0.013109	0.065877	0.32921	0.72083		129.08	91.156	83.222	44.263	45.378	92.849	105.75	69.017
182433				0.587985	0.763986	0.702013	0.0773441	0.165459	0.232048		0.549564	0.580828	0.698467	0.52308	0.599804	0.646633	0.934516	0.874991	0.500803	1.02258	0.71705	0.567617		0.046846		0.066906	0.39008	0.98393		0.10053	#N/A		0.035566	0.080276	0.25573	0.72127		0.065565	0.22602	0.67115		144.37		19.217	13.324	16.713	46.927	18.403	14.484
182457	16.1.4	secondary metabolism.isoprenoids.carotenoids		0.198317	0.201703	0.180797	0.103174	0.0833694	0.067477		0.0944215	0.341091	0.178493	0.179261	0.279802	0.254923	0.176646	0.0954412	0.213079	0.182324	0.241493	0.0862928		0.16069	0.096591	0.16794	0.58902	1.4947		0.54215	1.5416		0.079213	0.11939	0.38365	1.4749	0.059628	0.11899	0.3641	1.1649		208.59	103.7	99.979	21.815	24.733	102.77	41.914	15.322
182459	28.2	DNA.repair		0.0167853	0.026293	0.0215108	0.0200976	0.0264932	0.0281699		0	0.0400804	0.0270607	0	0.0184733	0.0237105	0.0629881	0	0	0.0267461	0.059297	0								2.1416	0				1.0186				1.0299										31.278
182502				0.257871	0.206213	0.238048	0.106274	0.10018	0.19422		0.370079	0.163556	0.327144	0.170705	0.345236	0.211053	0.119982	0.148581	0.461212	0.333022	0.122203	0.035756		0.09776		0.10009	0.57284	1.0971		0	0.32172		0.11774	0.15441		0.11576		0.17947	0.1128			121.82		26.319	5.3253	8.4359	3.0492	42.689
182514				0	0.0188693	0	0	0.0377385	0		0	0	0	0	0.0754771	0	0	0	0	0	0	0								0.27478	#N/A
182533	34.1.1	transport.p- and v-ATPases.H+-transporting two-sector ATPase		0.00298984	0	0	0.00597967	0	0		0.0119593	0	0	0	0	0	0	0	0	0	0	0								0.24389	0.9092
182542	29.5.11.1	protein.degradation.ubiquitin.ubiquitin		0.0468395	0.0350713	0.0203874	0.093679	0.0291153	0.0237999		0	0	0	0.187358	0.0746554	0.00828566	0.0192691	0.0380751	0	0.0535899	0.0069391	0.0210206						0.97072		0.41068	0.85071		0.19542		0.35247	0.66584		0.1478		0.90816						21.556	98.359		32.729
182571	27.1	RNA.processing		0.00420444	0.00646928	0.185939	0.00840889	0.0129386	0.371878		0.0168178	0	0	0	0	0	0.0258771	0	0	0.743756	0	0								0.29416	0.71023
182581	26.7	misc.oxidases - copper, flavone etc.		2.55958	2.33097	2.33831	0.723486	0.511403	0.292939		2.69393	2.17497	1.85616	3.51327	2.5486	2.40954	2.76905	1.5967	2.74665	2.237	2.31384	2.05576		0.009038	0.054601	0.025663	0.11029	0.58892		0.10877	0.49663		0.061906	0.059211	0.074874	0.2897	0.024911	0.043222	0.085215	0.28597		101.06	103.09	32.553	29.113	12.426	29.341	44.384	28.282
182582				0	0.0114141	0	0	0.0228283	0		0	0	0	0	0	0.0456566	0	0	0	0	0	0								0	0.41962
182602	34.1	transport.p- and v-ATPases		0.081734	0.0674488	0.0378364	0.046485	0.0496081	0.0282878		0.0872516	0.110202	0.115061	0.0144212	0.0640058	0.0904679	0.115322	0	0.0199959	0.0793476	0.0322856	0.0197167		0.24701	0.47126	0.59151	1.2289			1.507	0		0.29164	0.50761	2.0516			0.32189	1.201			40.937	27.025	79.821	38.535		77.981	52.206	81.942
182635				0	0	0	0	0	0		0	0	0	0	0	0	0	0	0	0	0	0								0.31921	0
182653	29.3.3	protein.targeting.chloroplast		0.446866	0.258065	0.291699	0.241576	0.271986	0.395772		0.278727	0.222639	0.741926	0.544173	0.602595	0.0222251	0.059323	0.348115	0	0.328887	0	0.837909			0.068641	0.082333	0.24219	1.1058		0.26134	1.3714		0.042985			0.86014		0.17186		0.57282			31.812	18.512	8.5923	4.7921	109.36
182663	16.1.5	secondary metabolism.isoprenoids.terpenoids		0	0	0	0	0	0		0	0	0	0	0	0	0	0	0	0	0	0								2.5829	#N/A
182687				0	0	0.0961502	0	0	0.118119		0	0	0	0	0	0	0	0	0	0.24168	0.142921	0								0.1657	0							0.41256
182692				0	0	0	0	0	0		0	0	0	0	0	0	0	0	0	0	0	0								0	3.2288
182696				0	0	0	0	0	0		0	0	0	0	0	0	0	0	0	0	0	0								#N/A	#N/A
182699	29.4.1	protein.postranslational modification.kinase		0	0	0	0	0	0		0	0	0	0	0	0	0	0	0	0	0	0								0.39314	0
182705				0	0	0	0	0	0		0	0	0	0	0	0	0	0	0	0	0	0								0	0
182715				0.0679398	0.0699178	0.203969	0.0848413	0.0331886	0.201629		0	0.175445	0	0.096314	0.0681118	0.115868	0.0374687	0.0582225	0.459094	0.261947	0.0948368	0						5.9789		0.47625	#N/A		2.0214	4.9504			2.4506	1.0049								6.121	62.06	131.48
182724	30.11	signalling.light		0	0	0	0	0	0		0	0	0	0	0	0	0	0	0	0	0	0								0.1625	0.42192
182738	29.5.11.20	protein.degradation.ubiquitin.proteasom		0.229094	0.26421	0.167437	0.121095	0.128566	0.110486		0.379384	0.108426	0.15769	0.270876	0.149043	0.201906	0.261584	0.444309	0.0645546	0.107021	0.181807	0.316366		0.19178	0.13545	0.11146	0.31575	1.0047		0.33306	0.7958		0.14794	0.14533	0.30662	0.68847		0.13095	0.23909	0.68775		79.86	123.47	34.14	13.533	13.972	51.98	46.496	18.826
182740	9.9	mitochondrial electron transport / ATP synthesis.F1-ATPase		0.326606	0.0201571	0.0181308	0.285489	0.028149	0.0362615		0.0945933	0.0972972	0.683145	0.431388	0.0597031	0	0	0.0209254	0	0	0	0.072523					0.19779	0.62168		0	0.57172														33.778	8.0409
182752				0	0	0	0	0	0		0	0	0	0	0	0	0	0	0	0	0	0								0	0.56289
182764	29.2.5	protein.synthesis.release		0.568173	0.540285	0.581913	0.0878709	0.104395	0.123203		0.556777	0.468519	0.682592	0.564805	0.421951	0.593418	0.65578	0.489991	0.501046	0.457483	0.649629	0.719496		0.22011	0.082771	0.17549	0.47434	1.1839		0.4732	1.3907		0.044283	0.12066	0.35289	0.84881		0.075615	0.31632	0.86054		95.082	69.77	44.913	40.411	17.965	80.413	66.404	19.115
182779	29.4.1	protein.postranslational modification.kinase		0.0842729	0	0.340971	0.11795	0	0.681941		0	0.0869098	0.250182	0	0	0	0	0	0	0	1.36388	0								0.35666	0
182781				0.0349288	0.0200041	0	0.0562537	0.0400082	0		0	0.117885	0	0.0218296	0.0800163	0	0	0	0	0	0	0								0.27542	0
182801				0	0	0	0	0	0		0	0	0	0	0	0	0	0	0	0	0	0								0	0
182811	27.3	RNA.regulation of transcription		0.00576163	0.0327719	0	0.0115233	0.0414587	0		0	0.0230465	0	0	0	0.0448012	0	0.0862862	0	0	0	0								1.2161	#N/A
182821	4.14	glycolysis.PEPCase		0.119967	0.122128	0.237329	0.0645159	0.0653431	0.109039		0.170249	0.174463	0.0949628	0.0401947	0.180215	0.142451	0.137457	0.0283888	0.188719	0.127557	0.382524	0.250518				0.077548	0.18285	0.13909		0.37523	0.36171		0.083091	0.11926	0.22763			0.10343	0.12912	0.40131				8.9569	4.741	143.7	26.543	4.0205	19.19
182845	15.2	metal handling.binding, chelation and storage		2.5777	2.87382	2.65293	0.702361	0.355025	0.711548		2.43977	3.55877	2.42348	1.88877	2.38063	2.86301	3.06351	3.18813	1.65356	3.15701	2.63282	3.16835		0.031932	0.041874	0.11763	0.19853	0.67885		0.20268	0.59662		0.0074968	0.039843	0.13825	0.58298	0.011281	0.03407	0.084855	0.45529		177.33	71.852	34.73	97.384	90.764	66.385	90.491	50.144
182896	1.1.1.2	PS.lightreaction.photosystem II.PSII polypeptide subunits		1.8328	1.79412	1.22975	0.39022	0.115391	0.843887		2.06832	1.59406	1.41948	2.24935	1.76936	1.64154	1.89556	1.87002	0	1.88812	1.39824	1.63263				0.24344	0.2709	1.081		0.12124	1.1721		0.1051	0.21245	0.2616	0.5434		0.16854		0.45117				67.082	34.668	3.1829	6.5238	6.8398	161.36
182920	34.99	transport.misc		0	0	0	0	0	0		0	0	0	0	0	0	0	0	0	0	0	0								0	0
182933	21.6	redox.dismutases and catalases		8.66668	4.12598	4.92687	2.16483	1.37568	2.11665		7.99011	6.95453	11.8381	7.88402	4.56037	3.09498	2.96691	5.88164	4.83123	5.97382	2.01371	6.88871		0.039006	0.020725	0.10191	0.13996	0.47074		0.1248	0.46209		0.10521	0.043216	0.15956	0.3303		0.050821		0.33922		102.36	85.248	43.419	29.74	22.49	90.056	184.83	22.187
182934				0.208342	0.183576	0.187817	0.110547	0.108087	0.0997992		0.269269	0.294172	0.221031	0.0488984	0.11675	0.335416	0.0968334	0.185306	0.283388	0.241477	0.171214	0.0551871		0.35654		0.23983	0.32664			0.16988	0.57775			0.20112		0.39852		0.30216	0.18583			23.028		120.01	63.387			22.165
182946	2.2.2.3	major CHO metabolism.degradation.starch.glucan water dikinase		0.333481	0.796434	1.03965	0.328289	0.734136	1.21612		0.697117	0.517684	0.119122	0	1.65153	1.12041	0.413796	0	2.62345	1.35898	0.176191	0		0.049673		0.24525				1.2044	0		0.30535	0.35242	1.2623		0.41369	0.27693				201.43		33.353			255.62	117.88	17.236
182959	1.1.2.2	PS.lightreaction.photosystem I.PSI polypeptide subunits		22.9296	13.7765	13.4679	6.97005	10.2684	7.12972		28.1876	22.8582	27.5695	13.1029	22.045	22.9714	2.70781	7.38193	8.16365	23.9903	10.7395	10.9782		0.011418	0.010021	0.032223	0.15269	0.50751		0.14139	0.53993		0.0071739	0.023686	0.10364	0.26297	0.025484	0.021275	0.080955	0.27751		165.08	122.04	64.682	23.109	13.88	91.498	140.47	33.686
182960	31.1	cell.organisation		0.0325236	0.0225911	0.00730899	0.0379249	0.0451821	0.014618		0.0715182	0	0.0585764	0	0.0903643	0	0	0	0	0	0.029236	0								0.18587	0.49293		0.10814														27.298
182974	21.1	redox.thioredoxin		0	0	0	0	0	0		0	0	0	0	0	0	0	0	0	0	0	0								0.344	0
182980	9.1.2	mitochondrial electron transport / ATP synthesis.NADH-DH.localisation not clear		1.65662	1.84611	1.46273	0.323315	0.408253	0.567019		2.0629	1.7581	1.33444	1.47105	2.28117	2.10489	1.53836	1.46003	1.99898	1.4708	1.70473	0.676386		0.061589	0.079532	0.074355	0.2158	0.61184		0.16681	0.53041		0.05499	0.082871	0.14485	0.38962	0.044097	0.10376	0.12329	0.41685		75.713	46.276	17.089	102.95	18.05	53.577	39.113	40.759
182996	29.5.5	protein.degradation.serine protease		1.00643	0.94325	0.958527	0.200103	0.247305	0.424319		1.04382	0.957604	1.25326	0.771023	1.3098	0.844782	0.851018	0.767406	1.59286	0.742367	0.791853	0.707027		0.18018	0.045355	0.078849	0.28012	0.90789		0.31034	0.7144		0.037824	0.086749	0.23126	0.64415	0.04802	0.052017	0.21852	0.50839		69.483	149.8	90.331	60.577	22.64	79.062	70.424	92.553
182999				0	0	0	0	0	0		0	0	0	0	0	0	0	0	0	0	0	0								#N/A	0
183027	29.3.3	protein.targeting.chloroplast		0.0285526	0.0486941	0.00462432	0.0489226	0.0216101	0.00788479		0.101805	0.00620916	0.00619581	0	0.0711125	0.0630688	0.0330281	0.027567	0	0.016354	0	0.0021433		0.20903	0.22461					0.28376	0		0.15013	0.2656								110.84	39.791				30.574	19.88
183031	29.4.1	protein.postranslational modification.kinase		0.0543017	0.0705089	0.126931	0.0712957	0.0101549	0.0792525		0	0.150164	0.067043	0	0.0598465	0.0843046	0.0684666	0.0694178	0.182281	0.0695018	0.206961	0.0489804				0.096643				0.29104	0.20848								0.066946					17.544
183033	1.1.1.2	PS.lightreaction.photosystem II.PSII polypeptide subunits		2.82989	2.04046	2.15716	0.523753	0.70312	0.837591		2.70123	3.21119	2.14272	3.26441	2.65776	2.62821	1.56151	1.31435	2.96386	2.01596	2.60305	1.04578		0.013872	0.01269	0.04831	0.17722	1.4452		0.15886	1.2634		0.030481	0.082627	0.15257	0.52137	0.024554	0.076886	0.13972	0.63487		84.428	15.704	41.633	39.395	8.9531	197.47	66.883	18.733
183048	19.12	tetrapyrrole synthesis.magnesium-protoporphyrin IX monomethyl ester (oxidative) cyclase		0.641834	0.38389	0.393988	0.19881	0.36568	0.274492		0.467046	0.752099	0.86617	0.482021	0.41909	0.867882	0.248588	0	0.362967	0.45781	0.709601	0.0455751		0.050771	0.23708	1.1975	4.7799	2.0644		4.9945	2.5705		0.17326	0.90452	4.6471		0.10755	0.52646	3.0078			77.196	37.985	56.248	33.908	34.164	72.632	45.639	225.53
183139				0	0	0	0	0	0		0	0	0	0	0	0	0	0	0	0	0	0								0	0
183157	33.99	development.unspecified		0.0749149	0.0454748	0.0117913	0.0281081	0.0165211	0.0138337		0.101628	0.0776233	0.0848665	0.0355419	0.0354596	0.0685235	0.0318041	0.0461122	0	0.0265805	0	0.0205849		0.20015		0.37649	0.352			#N/A	#N/A			0.21065								14.007		22.952	20.76			38.136
183179	29.2.3	protein.synthesis.initiation		0.306939	0.347064	0.309884	0.25908	0.115513	0.319137		0.0904684	0.679232	0.272416	0.185638	0.328848	0.264458	0.279594	0.515356	0.140638	0.0924926	0.781499	0.224907		1.0276		0.14957	0.35678	0.78568		0.36313	0.68202		0.16301	0.17549	0.29953	0.58876		0.26019	0.33242	0.59612		155.52		127.58	138.2	17.175	204.73	203.26	7.0801
183240				0.00349311	0.00589357	0.00784835	0.00391462	0.00687375	0.0156967		0.000660411	0.00834996	0	0.00496205	0	0	0.010602	0.0129722	0	0	0	0.0313934				0.23036				0.16803	#N/A													44.215
183265				0.324114	0.440955	0.407079	0.0825481	0.116561	0.201401		0.213816	0.412424	0.345981	0.324236	0.427665	0.329223	0.40276	0.604173	0.439828	0.114462	0.56176	0.512264				0.2159	0.31989	1.1346		0.3147	0.94772		0.089602		0.27215	0.94303			0.28	0.79008				14.214	0.94845	10.361	72.746		25.267
183273				0.0671034	0.0823755	0.197791	0.0780533	0.0957018	0.0708486		0	0.145728	0.122685	0	0.220256	0	0.0629665	0.0462791	0.279141	0.19528	0.106764	0.209977								0.32108	0									0.12674
183275				0	0.00676312	0	0	0.0135262	0		0	0	0	0	0.0270525	0	0	0	0	0	0	0								0.24648	0.55047
183312				0	0	0	0	0	0		0	0	0	0	0	0	0	0	0	0	0	0								#N/A	1.9568
183329	29.5	protein.degradation		0	0.0402849	0.124369	0	0.0805698	0.23996		0	0	0	0	0.16114	0	0	0	0.484186	0.0132889	0	0								0	#N/A
183344				0.0826841	0.0888619	0.11638	0.0355045	0.0827212	0.0975659		0.0783843	0.0342238	0.112456	0.105673	0.198365	0.0931709	0.0639119	0	0.170239	0.218906	0.076373	0		0.16947	0.18732	0.23795	0.74166	3.1189		0.85814	2.9613		0.23218	0.22444	0.65235		0.13139	0.21308	0.61754			279.86	45.608	31.118	40.535	15.678	58.889	8.0147	15.656
183363	1.1.2.1	PS.lightreaction.photosystem I.LHC-I		9.50192	5.76998	6.14322	3.64198	2.31705	0.75267		8.8936	14.3434	9.25907	5.51159	8.2943	7.1766	3.92539	3.68362	5.80091	5.48956	7.21528	6.06712		0.0059621	0.024295	0.017528	0.10658	0.44849		0.10363	0.36788		0.012879	0.0069171	0.02015	0.12131	0.036035	0.017909	0.016902	0.050065		143.72	128.31	126.93	47.485	9.876	41.518	72.221	5.3998
183374	29.6	protein.folding		0	0	0	0	0	0		0	0	0	0	0	0	0	0	0	0	0	0								0.29352	0.78372
183412	21.3	redox.heme		0.448068	0.342791	0.366644	0.406053	0.28845	0.174157		0.700191	0.870932	0	0.221148	0.731254	0.337994	0.26295	0.0389664	0.248842	0.594421	0.409598	0.213716		0.67145	0.33311	0.14105		0.70545		0	0		0.81377	0.47975	0.24459			0.16821	0.21108	0.83081		175.27	216.86	87.709		5.0471	243.45	44.808	64.842
183418				0	0	0.0224754	0	0	0.0449509		0	0	0	0	0	0	0	0	0	0.0899017	0	0								0.20707	0.65368
183419	20.1	stress.biotic		0	0	0	0	0	0		0	0	0	0	0	0	0	0	0	0	0	0								#N/A	0
183437	31.1	cell.organisation		0.553177	0.855071	1.28867	0.197102	0.521503	1.66576		0.439497	0.398335	0.539798	0.83508	1.62382	0.464102	0.64746	0.6849	0.216159	0.540659	0.624547	3.7733		0.1359	0.65419	0.090044	0.19122	0.72356		0.16063	0.45103		0.11772	0.079245	0.25441	0.58976		0.10247	0.22874	0.63341		35.131	171.75	32.179	43.336	87.116	146.67	123.9	28.444
183445	29.8	protein assembly and cofactor ligation		0.588686	0.562723	0.584157	0.279721	0.112427	0.193651		0.370739	0.582246	0.416262	0.985498	0.654623	0.53429	0.415553	0.646426	0.654968	0.434277	0.82605	0.421333		0.12088	0.12099	0.13405	0.33202	1.02		0.29232	1.1353		0.15	0.12496	0.31325	0.55273	0.2007	0.14876	0.20137	0.63412		62.843	60.184	62.295	19.424	46.239	47.399	48.614	17.871
183446	19.2	tetrapyrrole synthesis.glu-tRNA reductase		0.00555653	0	0.000635294	0.00665979	0	0.00127059		0	0.0132992	0	0.00892696	0	0	0	0	0	0.00254117	0	0								0.62102	0
183448				0.55654	0.708118	0.354155	0.11761	0.118605	0.338658		0.423468	0.649585	0.661199	0.491909	0.79087	0.583048	0.632283	0.82627	0	0.169298	0.483655	0.763668		0.010375		0.050847	0.23228	0.8285		0.22676	0		0.050522	0.07287	0.22934	0.47462			0.22138	0.55658		186.58		231.87	22.401	9.1045	107.4	11.242	39.762
183460	19.2	tetrapyrrole synthesis.glu-tRNA reductase		0.162554	0.0552657	0.0216839	0.124232	0.0429898	0.0286572		0.150924	0.297458	0.201834	0	0.0928324	0.0855884	0.042642	0	0.0604404	0.0262952	0	0			0.21345	0.75957	2.9903			3.0521	3.7748		0.12265	0.77874									93.397	108.97	3.4099		133.15	10.949
183469				1.64843	2.44843	1.62188	1.17044	2.00625	2.03665		3.18074	1.86043	1.089	0.463565	1.09894	4.11486	4.21698	0.362946	4.58563	1.20515	0.696737	0				0.23092	0.29213	0.43455		0.31094	0			0.040162	0.29349			0.056758						10.241	2.5401	7.7475		36.048	68.089
183472	29.3.3	protein.targeting.chloroplast		0	0.0278378	0	0	0.0324733	0		0	0	0	0	0.0613227	0.0500285	0	0	0	0	0	0								0.38344	#N/A
183481	3.5	minor CHO metabolism.others		0.132347	0.0509918	0.0558471	0.125365	0.101984	0.0592195		0.283543	0	0.0654963	0.180347	0	0	0	0.203967	0	0.0346113	0.0497784	0.138999					0.16115	0.75754		0.20118	0.45088					0.46528				0.54023					118.05	11.808
183513	29.2.1.1	protein.synthesis.mito/plastid ribosomal protein.plastid		0	0	0	0	0	0		0	0	0	0	0	0	0	0	0	0	0	0								0	0
183515				0	0	0	0	0	0		0	0	0	0	0	0	0	0	0	0	0	0								0	2.6401
183518	29.2.2	protein.synthesis.misc ribososomal protein		0.891337	1.19827	0.97099	0.437369	1.04782	1.31872		0.600782	1.51847	0.582488	0.863609	0.983602	2.66738	0.182069	0.960019	0	0.796626	0.204285	2.88305				0.092132	0.34512	0.69629		0.29892	0.69924		0.043638	0.086037	0.49159	0.73017				0.58623				62.59	33.438	41.206	90.045	45.483	45.982
183538				0	0	0	0	0	0		0	0	0	0	0	0	0	0	0	0	0	0								5.859	2.0219
183542				0	0	0	0	0	0		0	0	0	0	0	0	0	0	0	0	0	0								0.92361	1.7811
183554	30.3	signalling.calcium		0.893543	0.985158	2.07895	0.70035	0.439994	1.10293		0.156533	0.650882	0.942059	1.8247	1.10378	0.5434	0.747129	1.54632	3.70027	1.64861	1.23217	1.73473		0.30569	0.048968	0.12673	0.11331	1.0609		0.079215	1.2441		0.066019	0.11184	0.14703	0.57572	0.070866	0.09462	0.082157	0.48958		179.64	69.026	54.178	89.032	112.56	244.6	154.42	83.353
183558				0	0	0	0	0	0		0	0	0	0	0	0	0	0	0	0	0	0								0	0.096288
183579				0.0030316	0	0	0.00606319	0	0		0	0.0121264	0	0	0	0	0	0	0	0	0	0								#N/A	0
183620	29.5.11.20	protein.degradation.ubiquitin.proteasom		0.276455	0.276241	0.417584	0.165563	0.15896	0.13359		0.461387	0.0586381	0.287969	0.297825	0.285248	0.107003	0.225501	0.487209	0.516759	0.33279	0.275468	0.545318		0.11379	0.06236		0.2634	0.68865		0.32579	23.124		0.036546		0.2731	0.53857	0.05491	0.072837	0.26319	0.5648		120.02	59.521		16.861	11.814	14.782		4.8557
183659				0.0251018	0.207157	0.170534	0.0294634	0.372188	0.296807		0	0	0.0437272	0.0566798	0	0.0290906	0.0345623	0.764974	0	0.0165555	0.0509775	0.614604								0.77943	0.10291					3.5378				2.0623
183660	11.1.1	lipid metabolism.FA synthesis and FA elongation.Acetyl CoA Carboxylation		0	0	0	0	0	0		0	0	0	0	0	0	0	0	0	0	0	0								0	0
183771	29.5.11.20	protein.degradation.ubiquitin.proteasom		1.57195	1.89763	2.19135	0.130328	0.413836	0.169388		1.65337	1.39338	1.68265	1.5584	1.31958	2.24187	1.88453	2.14454	2.14891	2.00296	2.20155	2.41199		0.042716	0.055658	0.09178	0.30489	0.86389		0.2284	0.82142		0.026457	0.089952	0.2382	0.65929	0.023857	0.07677	0.25333	0.54973		47.396	62.33	48.551	22.665	19.964	38.29	29.933	20.81
183782	29.2.2	protein.synthesis.misc ribososomal protein		0.698992	0.0313976	0.049467	0.644609	0.0627951	0.098934		0.010051	0.302019	1.35314	1.13076	0	0	0	0.12559	0	0.197868	0	0		0.17314			0.4169	0.50025		0.38147	0.80646					0.25503						89.817			54.734	77.137
183823	31.3.1	cell.cycle.peptidylprolyl isomerase		0	0	0	0	0	0		0	0	0	0	0	0	0	0	0	0	0	0								0.29807	0.72817
183897				0.166089	0.292709	0.0830523	0.303336	0.0837589	0.110666		0.620823	0	0.0241113	0.0194198	0.37033	0.325796	0.299798	0.17491	0	0.233744	0	0.0984649								0.16663	0		0.18904	0.12521	0.3547												471.17	263.17	74.375
183898	29.2.2.50	protein.synthesis.misc ribososomal protein.BRIX		0.0603033	0.0684883	0.09933	0.043186	0.0948856	0.153494		0	0.0610998	0.0803756	0.0997376	0.0130029	0	0.206488	0.0544627	0.323592	0	0.0737285	0					0.35802	0.99853		0.50422	0.9687				0.27108		0.1229		0.24172						21.007	10.907			9.938
183959	27.3.99	RNA.regulation of transcription.unclassified		0.382662	0.320757	0.280987	0.339895	0.386852	0.188702		0.0196277	0.798529	0.214027	0.498463	0.778306	0	0	0.504721	0.383955	0.396682	0	0.343311		0.21501		0.10244	0.055857	1.7205		0.31659	1.5151		0.11068			1.3393				1.2971		48.901		33.275	227.44	3.7146	127.18
183963				0	0	0	0	0	0		0	0	0	0	0	0	0	0	0	0	0	0								#N/A	0
183965	29.4	protein.postranslational modification		0.136791	0.124613	0.14044	0.129084	0.0735808	0.0552658		0.0620348	0.0357896	0.127838	0.321501	0.138345	0.102637	0.0405957	0.216873	0.1003	0.110149	0.221229	0.130081		3.8976	0.25892		0.32631	1.0898		0.31313	1.283		0.22096	0.30648		0.83303		0.43619	0.22324	0.94739		220.4	84.363		18.854	19.5	110.71	71.714
183986				0	0	0	0	0	0		0	0	0	0	0	0	0	0	0	0	0	0								0	0
184001	29.5.11.20	protein.degradation.ubiquitin.proteasom		0.62563	0.603486	0.756732	0.0818019	0.136551	0.161498		0.598037	0.540348	0.735311	0.628824	0.758811	0.529552	0.455472	0.670108	0.867876	0.652497	0.587442	0.919112		0.10134	0.03985	0.10455	0.36246	0.95902		0.34355	0.88819		0.086429	0.1238	0.25787	0.8451	0.018965	0.1119	0.27771	0.70073		109.71	85.684	40.283	21.538	14.577	53.475	75.767	87.81
184027				0.0549446	0.0223449	0.0120302	0.0665155	0.0271594	0.0240605		0.0854218	0.134357	0	0	0.0550754	0.0343043	0	0	0	0	0.048121	0								0.21609	0.39439
184047	31.3.1	cell.cycle.peptidylprolyl isomerase		2.64854	2.65573	2.95776	0.441317	0.399888	0.757008		3.29584	2.52387	2.30607	2.46838	3.23853	2.59502	2.38743	2.40194	4.06653	2.76997	2.62064	2.37389		0.029188	0.084706	0.076663	0.16628	0.5516		0.1567	0.4344		0.03402	0.094502	0.14381	0.33791	0.036506	0.032716	0.10367	0.33398		186.62	85.859	93.202	28.485	14.207	120.83	98.714	51.676
184074				0	0	0	0	0	0		0	0	0	0	0	0	0	0	0	0	0	0								#N/A	#N/A
184123	29.2.1.1	protein.synthesis.mito/plastid ribosomal protein.plastid		1.41075	1.39554	1.67566	0.573525	0.353624	0.5613		1.8668	0.632033	1.8174	1.32678	1.73469	0.934408	1.31503	1.59803	1.58814	0.959985	2.30393	1.85058			0.049344		0.49136	1.4391		0.49862	1.244		0.065409	0.090816	0.33577	1.2455		0.10855	0.29736	1.0544			105.9		17.797	1.5863	44.471	54.57	7.2719
184151	27.4	RNA.RNA binding		28.4981	18.1243	15.7053	8.57065	4.00187	4.02219		17.3557	34.6889	35.7504	26.1975	17.9816	15.0056	15.694	23.8157	12.53	13.6263	15.1444	21.5203		0.012612	0.02718	0.089388	0.37302	0.80696		0.36869	0.78743		0.018124	0.072085	0.29708	0.66427	0.13806	0.06011	0.29248	0.79041		174.98	207.41	110.66	50.25	27.91	124.89	102.61	25.794
184171	23.1.3	nucleotide metabolism.synthesis.PRS-PP		0.578099	0.394748	0.317884	0.239739	0.0979913	0.0747459		0.634772	0.648115	0.235215	0.794296	0.368072	0.47134	0.472219	0.267362	0.2457	0.38402	0.380734	0.261084		0.21579	0.073005	0.095043	0.21345	0.63762		0.24872	0.81373		0.047388	0.073871	0.16654	0.30585	0.091444	0.1064	0.096393	0.27981		180.78	130.6	16.917	40.653	54.901	73.749	18.366	10.172
184175				0.0492095	0.178778	0.230995	0.0656335	0.357557	0.46199		0.0433332	0.143648	0	0.00985726	0	0.715113	0	0	0	0.923979	0	0								0.16844	0							0.10586
184199				0.0575523	0.252912	0.213986	0.115105	0.227347	0.251559		0	0	0.230209	0	0.176982	0.542355	0.292311	0	0	0.485788	0	0.370157								0	#N/A			1.0897				0.95027										27.348
184206	29.4	protein.postranslational modification		0	0	0	0	0	0		0	0	0	0	0	0	0	0	0	0	0	0								0	0.79848
184214				0.0208636	0	0	0.0417271	0	0		0	0.0834543	0	0	0	0	0	0	0	0	0	0								0.4704	1.7414
184222	9.1.2	mitochondrial electron transport / ATP synthesis.NADH-DH.localisation not clear		0.272556	0.255423	0.244728	0.165687	0.144348	0.174745		0.269564	0.403901	0.37699	0.0397697	0.359087	0.292973	0.326911	0.0427202	0	0.264939	0.412228	0.301745		0.099626		0.053666	0.18657			0.15263	0.49969		0.053441	0.088766	0.1586			0.13359	0.12838	0.38408		86.418		25.57	7.7088		70.316	57.773	21.087
184242				0	0	0	0	0	0		0	0	0	0	0	0	0	0	0	0	0	0								0	0
184276				0	0	0	0	0	0		0	0	0	0	0	0	0	0	0	0	0	0								0	0
184322				0	0.0407115	0	0	0.0814231	0		0	0	0	0	0	0	0.162846	0	0	0	0	0								0.31961	0.91102
184328				1.00073	1.10585	1.10845	0.671745	0.158415	0.40357		1.65771	0.336435	0.514085	1.49469	0.975689	1.06379	1.04748	1.33643	1.4544	1.4103	0.600171	0.968943		0.019749	0.33836			1.271		0.40635	1.2704		0.023656	0.11765	0.26942	0.85615	0.076734	0.093021	0.28772	0.92674		87.442	106.59			44.597	111.18	20.874	40.986
184386	27.3.53	RNA.regulation of transcription.High mobility group (HMG) family		0.588226	0.644081	0.479445	0.225999	0.236679	0.436374		0.767844	0.380608	0.799035	0.405419	0.748904	0.843067	0.681014	0.303341	0	0.638338	1.00357	0.27587		0.021164	0.039609	0.1124	0.91839	2.057		1.0047	2.2837		0.028015	0.13078	0.59363	1.2795		0.086955	0.46727	1.4643		3.9016	3.9533	28.562	18	2.2432	22.459	22.052	7.5996
[truncated: 1,001 more rows]
[truncated: 20 more columns]

## Sheet: Mapman
IDENTIFIER	ABUNDANCE	SYNTHESIS RATE
[truncated: 1,621 more rows]

## Sheet: Protein half life
IDENTIFIER	half life (linear)
[truncated: 708 more rows]

[truncated: 1 more sheets: Sheet1]
