# Supplementary material for: Proteome dynamics and early salt stress response of the photosynthetic organism Chlamydomonas reinhardtii
Source: BMC Genomics. 2012 May 31;13:215. doi: 10.1186/1471-2164-13-215 (PMC3444938; doi:10.1186/1471-2164-13-215)
Supplement: Additional file 2 — Table 2contains the data from reproducibility test for abundance index calculation. [file 1471-2164-13-215-S2.xls]

## Sheet: Sheet3
Protein IDs	Protein Descriptions	Mol. Weight [kDa]	Intensity	UPS abundance (fmol)	Abundance Index
P02768ups	>P02768-1 SWISS-PROT:P02768-1 Tax_Id=9606 Gene_Symbol=ALB Isoform 1 of Serum albumin precursor;>P02768ups|ALBU_HUMAN_UPS Serum albumin (Chain 26-609) - Homo sapiens (Human)	69.366	256360000000	50000	9.5677
P00915ups	>P00915ups|CAH1_HUMAN_UPS Carbonic anhydrase 1 (Chain 2-261) - Homo sapiens (Human)	28.739	81486000000	50000	9.45261
P00918ups	>P00918ups|CAH2_HUMAN_UPS Carbonic anhydrase 2 (Chain 2-260) - Homo sapiens (Human)	29.114	78124000000	50000	9.42868
P01031ups	>P01031ups|CO5_HUMAN_UPS Complement C5 (C5a anaphylatoxin) (Chain 678-751) - Homo sapiens (Human)	8.2736	7422600000	50000	8.95286
P41159ups	>P41159ups|LEP_HUMAN_UPS Leptin (Chain 22-167) - Homo sapiens (Human)	16.157	80535000000	50000	9.69762
P62988ups	>P62988ups|UBIQ_HUMAN_UPS Ubiquitin (Chain 1-76, N-terminal His tag) - Homo sapiens (Human)	10.728	19574000000	50000	9.26116
P68871ups	>P68871ups|HBB_HUMAN_UPS Hemoglobin subunit beta (Chain 2-147) - Homo sapiens (Human)	15.867	74242000000	50000	9.67015
P69905ups	>P69905ups|HBA_HUMAN_UPS Hemoglobin subunit alpha (Chain 2-142) - Homo sapiens (Human)	15.126	47314000000	50000	9.49527
P00167ups	>P00167ups|CYB5_HUMAN_UPS Cytochrome b5 (Chain 1-134, N-terminal His tag) - Homo sapiens (Human)	16.153	5668700000	5000	8.54523
P01133ups	>P01133ups|EGF_HUMAN_UPS Pro-Epidermal growth factor (EGF) (Chain 971-1023) - Homo sapiens (Human)	6.3532	1043700000	5000	8.21558
P02144ups	>P02144ups|MYG_HUMAN_UPS Myoglobin (Chain 2-154) - Homo sapiens (Human)	17.052	12540000000	5000	8.86652
P04040ups	>P04040ups|CATA_HUMAN_UPS Catalase (Chain 2-527) - Homo sapiens (Human)	59.624	50876000000	5000	8.93109
P15559ups	>P15559ups|NQO1_HUMAN_UPS NAD(P)H dehydrogenase [quinone] 1 (Chain 2-274) - Homo sapiens (Human)	30.736	11773000000	5000	8.58324
P62937ups	>P62937ups|PPIA_HUMAN_UPS Peptidyl-prolyl cis-trans isomerase A (Chain 1-165, N terminal His tag)- Homo sapiens (Human)	20.176	13464000000	5000	8.82434
P63165ups	>P63165ups|SUMO1_HUMAN_UPS Small ubiquitin-related modifier 1 (Chain 1-97, N-terminal GST tag) - Homo sapiens (Human)	38.814	17677000000	5000	8.65842
Q06830ups	>Q06830ups|PRDX1_HUMAN_UPS Peroxiredoxin 1 (Chain 2-199) - Homo sapiens (Human)	21.979	10503000000	5000	8.67931
P00709ups	>P00709ups|LALBA_HUMAN_UPS Alpha-lactalbumin (Chain 20-142) - Homo sapiens (Human)	14.078	919150000	500	7.81485
P02753ups	>P02753ups|RETBP_HUMAN_UPS Retinol-binding protein 4 (Chain 19-201) - Homo sapiens (Human)	20.575	1068800000	500	7.71556
P06732ups	>P06732ups|KCRM_HUMAN_UPS Creatine kinase M-type (Chain 1-381) - Homo sapiens (Human)	43.101	3839800000	500	7.94982
P12081ups	>P12081ups|SYHC_HUMAN_UPS Histidyl-tRNA synthetase, cytoplasmic (Chain 1-509, C terminal His tag) - Homo sapiens (Human)	58.233	5998300000	500	8.01286
P16083ups	>P16083ups|NQO2_HUMAN_UPS Ribosyldihydronicotinamide dehydrogenase [quinone] (Chain 2-231) - Homo sapiens (Human)	25.821	2120400000	500	7.91444
P61626ups	>P61626ups|LYSC_HUMAN_UPS Lysozyme C (Chain 19-148) - Homo sapiens (Human)	14.701	1436600000	500	7.98999
P63279ups	>P63279ups|UBC9_HUMAN_UPS SUMO-conjugating enzyme UBC9 (Chain 1-158) - Homo sapiens (Human)	18.007	771760000	500	7.63204
Q15843ups	>Q15843ups|NEDD8_HUMAN_UPS NEDD8 (Chain 1-81) - Homo sapiens (Human)	9.0714	94394000	500	7.01727
O76070ups	>O76070ups|SYUG_HUMAN_UPS Gamma-synuclein (Chain 1-127) - Homo sapiens (Human)	15.494	129660000	50	6.92264
P01008ups	>P01008ups|ANT3_HUMAN_UPS Antithrombin-III (Chain 33-464) - Homo sapiens (Human)	49.039	182510000	50	6.57075
P01127ups	>P01127ups|PDGFB_HUMAN_UPS Platelet-derived growth factor B chain (Chain 82-190) - Homo sapiens (Human)	12.294	39263000	50	6.50429
P01344ups	>P01344ups|IGF2_HUMAN_UPS Insulin-like growth factor II (Chain 25-91) - Homo sapiens (Human)	7.4754	139910000	50	7.27221
P08263ups	>P08263ups|GSTA1_HUMAN_UPS Glutathione S-transferase A1 (Chain 2-222) - Homo sapiens (Human)	25.5	33984000	50	6.12473
P10599ups	>P10599ups|THIO_HUMAN_UPS Thioredoxin (Chain 2-105, N-terminal His tag)- Homo sapiens (Human)	12.429	70845000	50	6.75587
P55957ups	>P55957ups|BID_HUMAN_UPS BH3-interacting domain death agonist (Chain 1-195) - Homo sapiens (Human)	21.994	74897000	50	6.53216
P61769ups	>P61769ups|B2MG_HUMAN_UPS Beta-2-microglobulin (Chain 21-119) - Homo sapiens (Human)	11.731	90335000	50	6.88652
O00762ups	>O00762ups|UBE2C_HUMAN_UPS Ubiquitin-conjugating enzyme E2 C (Chain 1-179, N-terminal His tag)- Homo sapiens (Human)	20.475	3108000	5	5.18126
P01112ups	>P01112ups|RASH_HUMAN_UPS GTPase HRas (Chain 1-189) - Homo sapiens (Human)	21.298	980000	5	4.66289
P02787ups	>P02787ups|TRFE_HUMAN_UPS Serotransferrin (Chain 20-698) - Homo sapiens (Human)	75.181	4108500	5	4.73758
P06396ups	>P06396ups|GELS_HUMAN_UPS Gelsolin (Chain 28-782) - Homo sapiens (Human)	82.958	34731000	5	5.62186
P09211ups	>P09211ups|GSTP1_HUMAN_UPS Glutathione S-transferase P (Chain 2-210) - Homo sapiens (Human)	23.224	2063800	5	4.94873
P51965ups	>P51965ups|UB2E1_HUMAN_UPS Ubiquitin-conjugating enzyme E2 E1 (Chain 1-193, N terminal His tag)- Homo sapiens (Human)	22.227	0	5	#NUM!
P99999ups	>P99999ups|CYC_HUMAN_UPS Cytochrome c (Chain 2-105) - Homo sapiens (Human)	11.617	6209900	5	5.72799
P00441ups	>P00441ups|SODC_HUMAN_UPS Superoxide dismutase [Cu-Zn] (Chain 2-154) - Homo sapiens (Human)	15.804	334830	0.5	4.32606
P05413ups	>P05413ups|FABPH_HUMAN_UPS Fatty acid-binding protein, heart (Chain 2-133) - Homo sapiens (Human)	14.727	695000	0.5	4.67387
P02788ups	>P02788ups|TRFL_HUMAN_UPS Lactotransferrin (Chain 20-710) - Homo sapiens (Human);>Q0IIK2 TREMBL:Q0IIK2 (Bos taurus) Transferrin;>Q29443 SWISS-PROT:Q29443 Serotransferrin - Bos taurus (Bovine).	76.164	1274000	0.5	4.22342
