# Supplementary material for: Proteome dynamics and early salt stress response of the photosynthetic organism Chlamydomonas reinhardtii
Source: BMC Genomics. 2012 May 31;13:215. doi: 10.1186/1471-2164-13-215 (PMC3444938; doi:10.1186/1471-2164-13-215)
Supplement: Additional file 3 — Table 3contains all the proteins identified from the 8 h and 24 h samples in the 0 mM condition, after fractionation, including their H/L ratios. [file 1471-2164-13-215-S3.xls]

## Sheet: Sheet1
Majority Protein IDs	MapMan bin	MapMan Annotation	Unique Peptides 24h	Unique Peptides 8h	Mol. Weight [kDa]	Ratio H/L 24h	Ratio H/L Count 24h	Ratio H/L 8h	Ratio H/L Count 8h
31	23.1.1.2	nucleotide metabolism.synthesis.pyrimidine.aspartate transcarbamoylase	6	6	30.292	1.1051	18	0.55203	25
58	28.1.3	DNA.synthesis/chromatin structure.histone	1	2	24.692		1		1
260	29.2.2	protein.synthesis.misc ribososomal protein	5	5	15.265	0.61232	18	0.33337	26
350	10.1.21	cell wall.precursor synthesis.phosphomannomutase	8	6	22.931	1.0226	23	0.31295	33
415	29.5.11.20	protein.degradation.ubiquitin.proteasom	4	3	22.598	0.75687	7	0.044795	2
438	34.1.1	transport.p- and v-ATPases.H+-transporting two-sector ATPase	5	12	96.909	1.0017	2	0.25822	10
496	2.1.2.4	major CHO metabolism.synthesis.starch.debranching	5	4	91.522	1.195	6	0.39355	6
503	2.1.2.2	major CHO metabolism.synthesis.starch.starch synthase	17	19	74.653	1.141	45	0.27407	39
519	28.1	DNA.synthesis/chromatin structure	3	4	39.425		1	0.31167	25
574			8	9	205.29	0.92577	5		1
596	29.2.3	protein.synthesis.initiation	3	3	30.809	0.49419	2	0.36331	6
608	29.2.3	protein.synthesis.initiation	10	13	44.798	1.5939	28	0.4839	35
692	29.5.11.3	protein.degradation.ubiquitin.E2	4	4	20.046	1.1846	6	0.45311	6
807	29.4	protein.postranslational modification	3	2	28.014	0.98216	4	0.39947	3
1670	29.3.4.99	protein.targeting.secretory pathway.unspecified	2	2	9.1884	1.2423	6	0.4218	3
3897			2	2	11.483	0.9779	5		1
5137	13.1.4.1	amino acid metabolism.synthesis.branched chain group.common	19	18	52.399	1.1936	41	0.40248	48
6783	27.3.44	RNA.regulation of transcription.Chromatin Remodeling Factors	8	8	328.53	1.6643	10	0.4753	10
6964	7.2.3	OPP.non-reductive PP.ribulose-phosphate 3-epimerase	1	2	26.537	0.44198	3	0.17275	4
7611			3	3	60.907	2.1802	3	0.35921	2
7632	29.3.4.99	protein.targeting.secretory pathway.unspecified	8	10	74.89	0.44961	5	0.3358	13
8784			2	8	44.478	0.47532	3	0.1437	12
9121	30.4	signalling.phosphinositides	5	9	479.24	1.0086	6	0.16679	10
9190	13.1.6.5.4	amino acid metabolism.synthesis.aromatic aa.tryptophan.indole-3-glycerol phosphate synthase	2	2	22.577	0.24674	3	0.33877	8
9509	30.3	signalling.calcium	3	5	17.852		0	0.28739	8
9823	13.1.6.5.5	amino acid metabolism.synthesis.aromatic aa.tryptophan.tryptophan synthase	5	4	48.555		1	0.081431	3
10419	29.5	protein.degradation	28	26	49.589	0.53892	103	0.18538	87
11164	21.1	redox.thioredoxin	1	1	25.793		0		0
11226			8	11	79.562	19.09	23	0.16814	23
11230	2.1.2.4	major CHO metabolism.synthesis.starch.debranching	4	8	90.758	1.0701	10	0.28146	27
11299	3.8.1	minor CHO metabolism.galactose.galactokinases	2	5	52.74		1	0.16586	8
12013	27.1.20	RNA.processing.degradation dicer	2	1	349.29	1.3998	6		0
12075	20.2.1	stress.abiotic.heat	0	5	48.196		0	0.34473	5
12379	29.5.07	protein.degradation.metalloprotease	9	9	113.63	1.2936	32	0.35922	21
13028	22.1.4	polyamine metabolism.synthesis.agmatine deiminase	2	3	55.685	0.02976	4	0.32702	6
13217	27.3.44	RNA.regulation of transcription.Chromatin Remodeling Factors	1	2	332.04		0	0.49845	4
13453	18.3	Co-factor and vitamine metabolism.riboflavin	6	8	60.65	0.1115	5	0.25318	11
15589	20.2.1	stress.abiotic.heat	35	22	87.14	1.9753	120	0.1494	44
16132			35	37	383.61	0.20298	48	0.083988	83
17066	27.1	RNA.processing	1	4	116.57		0	2.3852	5
17391	29.2.3	protein.synthesis.initiation	3	3	115.55	0.7008	5	0.32695	10
17453	27.3.31	RNA.regulation of transcription.TUB transcription factor family	3	6	48.613	0.98831	10	0.28505	15
17807	2.1.2.4	major CHO metabolism.synthesis.starch.debranching	7	7	91.311	0.55587	24	0.17942	22
17930			2	5	140.19		1	0.3818	7
18187	20.2.1	stress.abiotic.heat	5	7	114.79	0.46627	9	0.37636	21
18730	27.3.36	RNA.regulation of transcription.Argonaute	7	11	107.72	0.53378	17	0.19193	36
19665	31.1	cell.organisation	2	4	48.053	103.68	2	0.25294	3
20257			0	3	50.373		0	0.61679	12
20645	31.1	cell.organisation	1	2	336.03		0		1
20727	29.3.3	protein.targeting.chloroplast	2	2	22.756		0	0.57771	3
21460	22.1.4	polyamine metabolism.synthesis.agmatine deiminase	1	2	45.836	1.4792	3	0.23392	5
21582	2.2.1.4	major CHO metabolism.degradation.sucrose.hexokinase	4	8	67.267	0.60236	3	0.24444	21
22212	28.1	DNA.synthesis/chromatin structure	1	2	40.891		0		0
22333	29.5.3	protein.degradation.cysteine protease	3	2	69.023	3.1007	9	0.36066	5
23974	29.3.4.99	protein.targeting.secretory pathway.unspecified	11	9	33.726	1.4133	22	0.27836	25
23975	29.5.11.20	protein.degradation.ubiquitin.proteasom	14	12	45.912	0.88407	39	0.28153	31
23981	23.2	nucleotide metabolism.degradation	2	1	31.454	0.5062	6	0.14959	10
24009			7	21	481.46	1.6291	6	0.24329	35
24073	28.1	DNA.synthesis/chromatin structure	11	13	51.633	0.5942	28	0.30349	22
24084	1.3.7	PS.calvin cyle.FBPase	14	11	44.444	1.5296	37	0.38013	22
24096	29.5.11.20	protein.degradation.ubiquitin.proteasom	11	11	44.764	1.0751	28	0.33689	32
24097	29.3.4.99	protein.targeting.secretory pathway.unspecified	1	2	21.311		0		0
24116			4	6	50.394		1	0.23112	12
24120	8.3	TCA / org. transformation.carbonic anhydrases	6	5	41.627	0.98954	10	1.4703	13
24132	29.5.11.20	protein.degradation.ubiquitin.proteasom	6	7	33.344	0.94052	20	0.3012	10
24172	29.2.3	protein.synthesis.initiation	9	8	23.097	0.77675	20	0.30915	13
24252			4	26	519.88	0.83222	2	0.23029	25
24263	6.1	gluconeogenese/ glyoxylate cycle.citrate synthase	10	11	54.662	1.033	30	0.5177	25
24268	13.1.3.4.2	amino acid metabolism.synthesis.aspartate family.methionine.cystathionine beta-lyase	10	8	50.733	1.0677	21	0.38906	22
24289	29.2.2	protein.synthesis.misc ribososomal protein	3	2	16.629	0.72118	10	0.37251	16
24344	29.2.2	protein.synthesis.misc ribososomal protein	6	10	16.302	0.59114	46	0.29359	48
24345	30.5	signalling.G-proteins	2	4	21.944	1.5535	3	2.4046	3
24354	29.2.2	protein.synthesis.misc ribososomal protein	7	6	18.317	0.66085	15	0.31084	9
24355	13.1.4.5	amino acid metabolism.synthesis.branched chain group.isoleucine specific	5	3	35.359	1.0958	3		1
24387	29.3.4.99	protein.targeting.secretory pathway.unspecified	1	4	48.856		0	0.76626	2
24392	31.1	cell.organisation	9	7	41.836	1.0745	88	0.17818	96
24394	16.4.2	secondary metabolism.N misc.betaine	10	9	53.072	0.80198	9	0.27086	10
24423	29.2.4	protein.synthesis.elongation	11	12	109.24	0.69487	28	0.23736	31
24459	1.3.6	PS.calvin cyle.aldolase	20	19	40.985	0.83993	81	0.25703	51
24475	29.3.4.99	protein.targeting.secretory pathway.unspecified	0	2	20.127		0	0.42428	3
24506	13.2.4.4	amino acid metabolism.degradation.branched-chain group.leucine	7	8	54.778	0.30701	4	0.14017	13
24512			1	2	205.13		1	0.57779	3
24524	29.2.4	protein.synthesis.elongation	36	38	94.208	0.79865	162	0.32159	238
24536	29.5.11.20	protein.degradation.ubiquitin.proteasom	9	8	32.981	1.1797	11	0.3101	15
24547	29.6	protein.folding	28	27	61.777	0.57575	118	0.28576	109
25877	18.3.2	Co-factor and vitamine metabolism.riboflavin.riboflavin synthase	6	5	22.924	0.73794	11	0.22131	13
26265	1.3.5	PS.calvin cycle.TPI	10	9	30.052	0.47458	27	0.12187	16
27658	11.10.3	lipid metabolism.glycolipid synthesis.UDP-sulfoquinovose synthase	17	14	52.873	1.4313	56	0.34738	53
29185	4.7	glycolysis.aldolase	9	8	39.138	0.63031	23	0.19804	22
30209	31.3.1	cell.cycle.peptidylprolyl isomerase	1	5	66.66		0	0.32195	6
30522	26.26.1	misc.aminotransferases.aminotransferase class IV family protein	7	7	44.842	0.52638	17	0.23015	21
30639	31.3	cell.cycle	4	5	29.127	0.46704	15	0.18559	14
30719	31.3.1	cell.cycle.peptidylprolyl isomerase	3	4	33.072	0.40095	11	0.23597	11
31082	29.4	protein.postranslational modification	4	7	56.509	0.92217	4	0.42107	3
31640			1	2	145.89		1	0.20281	2
32389	18.1	Co-factor and vitamine metabolism.molybdenum cofactor	4	3	32.29	0.59068	2	0.16697	6
32523	11.2.1	lipid metabolism.FA desaturation.desaturase	1	3	173.22	0.15735	3	0.3442	9
32796	10.1.1.20	cell wall.precursor synthesis.NDP sugar pyrophosphorylase.multiple NDP-Sugars	6	8	83.312	0.76657	6	0.24442	14
32852	31.3.1	cell.cycle.peptidylprolyl isomerase	8	6	27.55	0.69341	34	0.13864	17
33411	1.1.1.2	PS.lightreaction.photosystem II.PSII polypeptide subunits	15	16	29.932	0.83784	70	0.14476	73
33956			11	12	37.542	1.0923	33	0.37539	21
34008	31.3.1	cell.cycle.peptidylprolyl isomerase	5	8	60.828	1.981	6	0.45844	13
34069	27.3.48	RNA.regulation of transcription.FHA transcription factor	3	2	28.312	0.94913	8	0.24849	8
34108	31.3.1	cell.cycle.peptidylprolyl isomerase	2	2	18.272	0.96943	2	0.15198	7
34270	31.3.1	cell.cycle.peptidylprolyl isomerase	9	7	23.584	2.7994	52	0.35945	33
35428	27.3.73	RNA.regulation of transcription.Zn-finger(CCHC)	17	13	136.73	1.3825	10	0.5299	25
35439	31.3.1	cell.cycle.peptidylprolyl isomerase	5	5	15.497	1.3257	14	0.18064	10
36026	31.1	cell.organisation	0	2	214.16		0	0.4767	4
36709			7	11	51.751	0.39742	26	0.10426	36
36756			3	5	27.067		0	0.031336	2
36815			1	3	74.894		0	0.30449	7
37663	31.3.1	cell.cycle.peptidylprolyl isomerase	8	7	37.017	0.62432	28	0.13153	32
38547	30.1	signalling.in sugar and nutrient physiology	0	3	68.849		0	0.80039	9
38583	34.15	transport.potassium	3	5	57.605	0.97012	6	0.17587	14
38643	29.1	protein.aa activation	19	18	80.822	0.79744	40	0.31974	53
38989	28.1	DNA.synthesis/chromatin structure	6	4	40.073	0.85045	5	0.41838	5
39075	29.1.4	protein.aa activation. leucine-tRNA ligase	4	5	44.895	0.80502	3	0.43111	5
40101	11.9.4.2	lipid metabolism.lipid degradation.beta-oxidation.acyl CoA DH	4	3	35.451	1.0476	5	0.31559	4
40158	11.3	lipid metabolism.Phospholipid synthesis	5	4	42.561	2.8559	10	2.4223	3
46276	29.2.2	protein.synthesis.misc ribososomal protein	2	2	11.85	0.88454	10	0.42157	12
48705	29.5.5	protein.degradation.serine protease	3	3	49.225	1.4677	7	0.31196	4
48734	29.4	protein.postranslational modification	2	0	38.273		0		0
48787			2	2	40.762		0		0
49329			4	6	31.034	0.58604	14	0.15315	39
53314			2	5	60.144	1.2112	4	0.36548	5
53522	27.3.48	RNA.regulation of transcription.FHA transcription factor	2	2	80.959	0.07729	4	1.4124	4
53560			2	4	45.159		1	0.34279	4
53567	29.4	protein.postranslational modification	4	4	45.601	0.80324	5	0.33259	6
53583	19.8	tetrapyrrole synthesis.coproporphyrinogen III oxidase	8	7	41.426	1.6339	13	0.80541	31
53941	21.6	redox.dismutases and catalases	5	5	23.9	0.5851	3	0.21639	6
54374	23.1.2.5	nucleotide metabolism.synthesis.purine.AIR synthase	11	13	39.391	1.0495	24	0.35499	47
54576			4	3	16.946	0.86237	12	0.19464	7
54608	34.1.1	transport.p- and v-ATPases.H+-transporting two-sector ATPase	32	27	68.394	1.1082	123	0.20364	109
54676	34.16	transport.ABC transporters and multidrug resistance systems	0	2	132.97		0	0.058706	3
54909	27.1.1	RNA.processing.splicing	3	5	26.139	0.10484	5	0.18398	9
54949	34.1	transport.p- and v-ATPases	1	5	117.89		1	0.33597	5
55056	29.6	protein.folding	18	19	57.53	0.90527	26	0.32629	39
55095	27.1	RNA.processing	2	1	11.646	0.89583	7		0
55098	29.6	protein.folding	8	8	10.766	0.71379	38	0.29031	27
55138	29.5.11.20	protein.degradation.ubiquitin.proteasom	9	8	49.305	1.2095	11	0.39422	2
55268	16.1.1.6	secondary metabolism.isoprenoids.non-mevalonate pathway.HDS	33	27	74.517	1.8791	94	0.46231	86
55270	29.5.7	protein.degradation.metalloprotease	17	20	77.546	2.2995	53	0.33612	87
55286	20.2.1	stress.abiotic.heat	4	4	44.991	0.72988	5		1
55336	29.5.5	protein.degradation.serine protease	2	4	27.673	0.82217	9	0.30047	17
55666	26.22	misc.short chain dehydrogenase/reductase (SDR)	0	3	24.622		0		0
55838	7.2.4	OPP.non-reductive PP.ribose 5-phosphate isomerase	8	7	28.819	0.91431	25	0.21567	27
56005	28.1	DNA.synthesis/chromatin structure	16	16	46.264	0.96002	44	0.29345	53
56408			3	4	19.319	0.58629	3	0.33706	17
56449	29.3.2	protein.targeting.mitochondria	4	3	11.506	0.64957	6	0.37467	8
56638	29.1	protein.aa activation	8	6	64.282	0.61338	8	0.3149	6
56668	11.2.4	lipid metabolism.FA desaturation.omega 6 desaturase	1	3	48.377		1	3.6722	3
56672	29.5.11.20	protein.degradation.ubiquitin.proteasom	12	8	43.701	1.057	33	0.21405	41
56785			2	2	11.491	0.97755	4	0.45078	2
56993	29.5.11.20	protein.degradation.ubiquitin.proteasom	1	3	25.606	0.5608	2	0.16747	8
57090			2	4	16.105	0.57518	2	0.13258	18
57302	29.2.2	protein.synthesis.misc ribososomal protein	4	5	11.818	0.68656	15	0.32394	30
57332	3.4.5	minor CHO metabolism.myo-inositol.inositol phosphatase	8	6	31.556	0.89553	20	0.29842	13
57580	31.4	cell. vesicle transport	7	9	90.645	1.1725	17	0.44399	16
57890	8.1.1.3	TCA / org. transformation.TCA.pyruvate DH.E3	22	19	52.482	0.95976	63	0.12014	36
57990			1	5	54.64		0	1.8976	7
58042	27.1	RNA.processing	1	1	10.486	0.79781	2		0
58140	13.1.2.3	amino acid metabolism.synthesis.glutamate family.arginine	20	18	49.021	0.38425	74	0.19116	85
58178	2.2.2.1	major CHO metabolism.degradation.starch.starch cleavage	14	14	46.221	0.73726	38	0.24879	34
58236	29.2.4	protein.synthesis.elongation	3	2	44.631	1.1182	2	0.32693	8
58334	29.5.7	protein.degradation.metalloprotease	18	21	74.384	2.5435	53	0.34032	103
58437	29.5.11.5	protein.degradation.ubiquitin.ubiquitin protease	4	6	50.946	1.0167	7	0.33555	15
58501	11.8.4	lipid metabolism.'exotics' (steroids, squalene etc).3-beta hydroxysteroid dehydrogenase/isomerase	1	3	41.532		1	0.20506	9
58511	29.5	protein.degradation	7	7	31.253	0.63861	33	0.29285	29
58645	29.1.31	protein.aa activation.tryptophan-tRNA ligase	2	4	45.239		0	0.36537	7
58818	34.99	transport.misc	2	2	32.023	0.92681	3	0.64087	8
58843	29.4	protein.postranslational modification	2	1	35.13		1		0
58944	23.4.10	nucleotide metabolism.phosphotransfer and pyrophosphatases.nucleoside diphosphate kinase	6	4	16.541	0.52544	65	0.21755	62
59275	29.5.2	protein.degradation.autophagy	3	2	15.266		1	0.62972	3
59366	34.1	transport.p- and v-ATPases	6	8	11.784	1.0248	12	0.18201	15
59411	9.1.2	mitochondrial electron transport / ATP synthesis.NADH-DH.localisation not clear	3	2	12.518	0.59804	7	0.093587	4
59709	27.4	RNA.RNA binding	9	9	31.299	0.58661	25	0.26639	23
59715	16.1.4.1	secondary metabolism.isoprenoids.carotenoids.phytoene synthase	3	4	43.527	3.9044	6	2.3958	13
59755	29.2.2	protein.synthesis.misc ribososomal protein	5	7	14.838	0.78633	11	0.41237	14
59800	12.1.1	N-metabolism.nitrate metabolism.NR	7	8	63.93	0.61178	14	0.2284	16
59822	16.1.1.7	secondary metabolism.isoprenoids.non-mevalonate pathway.HDR	12	10	51.699	3.0141	27	0.8533	30
59842	29.4.1	protein.postranslational modification.kinase	0	2	37.132		0	10.386	4
59969	26.22	misc.short chain dehydrogenase/reductase (SDR)	3	3	31.53	0.86489	12	0.29442	13
60124	3.2.2	minor CHO metabolism.trehalose.TPP	2	2	42.212		1	0.28576	2
60278			7	9	28.313	1.0568	44	0.35878	24
60319	28.2	DNA.repair	8	9	101.09	0.78709	4	0.32071	19
60432			3	5	522.82	0.56368	3	0.21731	8
60444	8.1.9	TCA / org. transformation.TCA.malate DH	15	15	38.509	0.5347	87	0.18751	54
60490	30.5	signalling.G-proteins	7	7	22.598	1.458	13	0.20312	2
60751	27.3.67	RNA.regulation of transcription.putative transcription regulator	8	12	154.65	1.0015	13	0.31672	31
61144	29.5.7	protein.degradation.metalloprotease	2	5	61.67		1	0.3318	15
75266	29.2.3	protein.synthesis.initiation	4	3	7.4457	0.31351	2		1
76090			1	2	31.236		0		0
76146	1.1.2.2	PS.lightreaction.photosystem I.PSI polypeptide subunits	3	3	10.77	0.55319	20	0.15917	17
76376	29.2.2	protein.synthesis.misc ribososomal protein	5	5	24.162	0.70848	7	0.29672	13
76437	13.2.6.2	amino acid metabolism.degradation.aromatic aa.tyrosine	1	1	48.184		0		0
76525	29.5.11.20	protein.degradation.ubiquitin.proteasom	0	2	45.257		0		0
76570	17.5.3	hormone metabolism.ethylene.induced-regulated-responsive-activated	6	6	15.185	2.8263	5	1.0477	16
76602	9.9	mitochondrial electron transport / ATP synthesis.F1-ATPase	29	25	61.514	0.55872	147	0.17809	132
76641			5	5	36.091	0.16362	5	0.17605	4
76671	26.24	misc.GCN5-related N-acetyltransferase	4	4	17.922	0.54295	8	0.28029	15
77031	9.5	mitochondrial electron transport / ATP synthesis.cytochrome c reductase	7	7	14.041	0.52026	39	0.17683	44
77047	34.21	transport.calcium	5	8	114.34	0.86206	5	0.31395	11
77062	11.3	lipid metabolism.Phospholipid synthesis	3	5	75.78	2.0797	2	2.1673	10
77351			1	4	22.752	13.314	8	0.26737	5
77471	23.3.1.3	nucleotide metabolism.salvage.phosphoribosyltransferases.upp	5	7	45.068	0.92508	5	0.60601	12
77517	29.2.2	protein.synthesis.misc ribososomal protein	6	5	21.145	0.84725	4	0.31665	6
77543	31.3.1	cell.cycle.peptidylprolyl isomerase	7	7	11.669	0.46845	59	0.18109	40
77703			2	3	42.641	0.068502	2	0.79993	7
78044	20.2.1	stress.abiotic.heat	2	2	38.993	0.69091	2	0.28434	5
78109	29.2.2	protein.synthesis.misc ribososomal protein	2	2	13.254		0		0
78128	16.1.4.2	secondary metabolism.isoprenoids.carotenoids.phytoene dehydrogenase	12	16	62.837	1.7335	14	0.50441	45
78171	21.1	redox.thioredoxin	2	3	33.689	0.96716	5	0.21604	4
78205	31.4	cell. vesicle transport	31	30	96.962	0.95291	69	0.21501	68
78348	9.9	mitochondrial electron transport / ATP synthesis.F1-ATPase	25	24	61.821	0.56169	218	0.18492	206
78737	4.1	glycolysis.UGPase	15	12	47.594	0.87198	21	0.2409	9
78757	13.1.5.1.1	amino acid metabolism.synthesis.serine-glycine-cysteine group.serine.phosphoglycerate dehydrogenase	6	6	61.179	0.64392	17	0.33507	19
78831	9.9	mitochondrial electron transport / ATP synthesis.F1-ATPase	30	32	63.161	0.44772	57	0.14574	52
78928	21.1	redox.thioredoxin	7	7	55.382	2.0364	16	0.42075	11
78954	30.3	signalling.calcium	23	19	47.327	0.87283	28	0.41855	6
78991	13.1.2.3.2	amino acid metabolism.synthesis.glutamate family.arginine.acetylglutamate kinase	1	2	35.972		0		0
79362	9.1.2	mitochondrial electron transport / ATP synthesis.NADH-DH.localisation not clear	22	18	78.358	0.70274	73	0.22264	102
79407	13.2.3.5	amino acid metabolism.degradation.aspartate family.lysine	6	5	33.599	0.60827	15	0.14103	17
79422			2	3	11.799		1		1
79446	31.3.1	cell.cycle.peptidylprolyl isomerase	8	8	21.771	0.3196	11	0.15764	23
79471	8.1.5	TCA / org. transformation.TCA.2-oxoglutarate dehydrogenase	28	25	116.9	0.71195	68	0.2693	84
79571	29.2.3	protein.synthesis.initiation	12	10	36.575	0.94821	32	0.48593	25
79613	28.1	DNA.synthesis/chromatin structure	3	3	12.764	0.92309	30	0.40649	16
79815	29.5.11.4.3.4	protein.degradation.ubiquitin.E3.SCF.RBX	1	2	14.733		0		0
79831	34.16	transport.ABC transporters and multidrug resistance systems	1	2	74.088		0	0.25963	4
79955	29.2.1.1	protein.synthesis.mito/plastid ribosomal protein.plastid	11	12	48.299	1.8255	54	0.5646	58
80327	3.5	minor CHO metabolism.others	7	4	35.104	0.46762	13	0.27874	13
80348			1	3	14.165		1	0.20117	11
80366	27.1.1	RNA.processing.splicing	2	4	20.341	0.60377	8	0.28452	12
80582	27.3.71	RNA.regulation of transcription.SNF7	3	5	25.018	1.8074	9	0.36674	25
80907	28.2	DNA.repair	6	6	37.098	0.85098	31	0.27461	20
81057			1	3	25.021		1	0.2441	4
81238	13.1.6.5.5	amino acid metabolism.synthesis.aromatic aa.tryptophan.tryptophan synthase	3	7	27.127	1.1618	4	0.40679	14
81259	30.5	signalling.G-proteins	5	6	22.121	3.5163	5	0.40704	4
81427	29.3.3	protein.targeting.chloroplast	1	7	59.698		0	0.89195	5
81593	29.5.11	protein.degradation.ubiquitin	6	3	25.7	0.15221	9	0.05019	3
81617	9.5	mitochondrial electron transport / ATP synthesis.cytochrome c reductase	2	0	7.9779		0		0
81760			1	4	63.403		0		0
82091	30.5	signalling.G-proteins	9	9	21.864	1.0788	12	0.40001	22
82172	29.2.2	protein.synthesis.misc ribososomal protein	2	1	10.875		0		1
82208	29.5	protein.degradation	9	9	44.77	0.56226	9	0.18226	17
82364	13.1.7.4	amino acid metabolism.synthesis.histidine.N'-5'-phosphoribosyl-formimino-5-aminoimidazole-4-carboxamide ribonucleotide isomerase	6	3	32.896	0.75892	16	0.33448	2
82554			2	2	25.702		0	0.17791	2
82693	26.8	misc.nitrilases, *nitrile lyases, berberine bridge enzymes, reticuline oxidases, troponine reductases	0	2	27.841		0	0.16637	5
82916	12.3.1	N-metabolism.N-degradation.glutamate dehydrogenase	15	13	49.035	0.5891	29	0.1065	25
82920	29.1.14	protein.aa activation.glycine-tRNA ligase	27	25	76.746	0.62496	82	0.25964	97
83064	4.12	glycolysis.enolase	23	17	51.602	0.71269	113	0.21886	50
83258			10	11	39.938	0.63719	24	0.25523	26
83282	28.1	DNA.synthesis/chromatin structure	14	14	48.784	0.87949	22	0.2466	34
93324			2	2	10.651	0.15165	2	0.3506	5
93340			2	1	14.422	1.2619	3		1
93396			2	2	16.559		0		0
93502			1	2	22.225	1.414	4	0.58366	6
93758			6	3	49.508	0.89443	24	0.38209	9
94063			2	1	13.719	0.97815	4	0.25798	2
94079	2.1.2.3	major CHO metabolism.synthesis.starch.starch branching	14	8	85.772	1.6526	28	0.40286	15
94229	11.5.2	lipid metabolism.glyceral metabolism.Glycerol-3-phosphate dehydrogenase (NAD+)	0	2	37.423		0	0.17707	5
94234			9	8	38.556	1.4518	24	0.35485	32
94454			2	1	29.824		1	0.16463	2
94536			4	2	15.488	0.99796	6	0.27048	5
94613			0	2	29.983		0	0.2619	2
94691			3	5	32.217	0.37207	4	0.28861	3
95321			2	1	25.665	0.62653	7	0.22941	6
95444	13.2.2.1	amino acid metabolism.degradation.glutamate family.glutamine	2	2	20.09		0	0.36975	2
95505			4	2	18.647	2.4038	7	0.71823	3
95535	27.4	RNA.RNA binding	4	3	19.482	0.65641	6	0.41186	7
95661			10	6	26.218	1.8828	25	0.51283	22
95826			0	2	12.817		0	0.32121	15
95868			1	1	18.861		0	0.20421	10
95892			2	1	8.9883	1.6923	9	0.2251	3
96044			2	1	23.632		1	0.22468	2
96369	31.1	cell.organisation	3	5	14.021	0.35426	14	0.16871	20
96388			4	2	25.601	0.79031	4	0.32238	3
96534	29.5.5	protein.degradation.serine protease	5	7	41.386		1	0.16477	5
96566	20.2.1	stress.abiotic.heat	2	4	34.41		1	0.34802	10
96706	27.3.99	RNA.regulation of transcription.unclassified	4	3	44.451	0.7152	4		1
96789	11.5.2	lipid metabolism.glyceral metabolism.Glycerol-3-phosphate dehydrogenase (NAD+)	3	6	38.335		0	0.24852	4
96867			2	6	89.018		0		1
97057	20.2.1	stress.abiotic.heat	22	23	87.429	1.7637	34	0.72625	39
97116	18.4.02	Co-factor and vitamine metabolism.pantothenate.pantoate-beta-alanine ligase	2	1	22.07	0.56435	4		0
97127	29.2.4	protein.synthesis.elongation	26	23	79.243	0.88528	49	0.31031	79
97144	29.1.10	protein.aa activation.methionine-tRNA ligase	13	14	86.346	0.68722	10	0.29708	13
97201			3	3	25.015		0		1
97227	23.2	nucleotide metabolism.degradation	0	4	23.576		0	0.219	11
97444			2	1	13.093	0.77997	5	0.36946	8
97790	29.4	protein.postranslational modification	2	4	44.179		1	0.31431	11
98158			3	3	34.039	0.58064	8	0.2307	7
98182	29.2.4	protein.synthesis.elongation	16	13	42.798	0.56096	20	0.26803	39
98208			3	2	10.368	0.7011	11	0.25364	11
98271			2	1	7.5665	1.1819	4		1
98354			2	1	12.921	1.1937	5	0.242	2
98369	17.5.1	hormone metabolism.ethylene.synthesis-degradation	1	2	37.184		1	0.51528	3
98642			1	2	43.766	0.099706	2	0.17133	3
98791			2	3	14.771	0.49554	5	0.1592	8
99019	18.8	Co-factor and vitamine metabolism.ubiquinone	4	1	14.399	0.68558	12		1
99071			3	6	48.344	0.56043	7	0.23479	12
99082	29.2.4	protein.synthesis.elongation	5	6	45.751	0.67287	7	0.14836	4
99209			3	2	22.889	0.32722	4	0.30284	4
99229	29.5.5	protein.degradation.serine protease	2	2	28.277	0.79778	5	0.17594	3
99271	29.2.1.1	protein.synthesis.mito/plastid ribosomal protein.plastid	7	7	13.841	0.63078	5	0.84155	5
99329	27.4	RNA.RNA binding	7	6	38.785	0.99975	32	0.28475	13
99391			5	6	22.532	1.3503	19	0.65603	19
99415	28.1	DNA.synthesis/chromatin structure	9	9	48.293	0.50604	21	0.25384	31
99438	11.8	lipid metabolism.'exotics' (steroids, squalene etc)	0	2	42.856		0	0.21792	10
99449	18.4	Co-factor and vitamine metabolism.pantothenate	1	2	29.457		1		1
99772	27.4	RNA.RNA binding	5	4	19.512	0.91653	6	0.61732	8
99784			1	4	17.688		0	0.44661	2
100494	29.2.3	protein.synthesis.initiation	11	13	46.032	3.831	56	0.27805	37
100523	29.2.3	protein.synthesis.initiation	5	4	30.391	1.1893	4		1
100576	27.2	RNA.transcription	0	2	17.807		0	0.34141	4
100734			0	3	15.738		0	0.34189	11
100777	16.2	secondary metabolism.phenylpropanoids	2	5	68.197	1.7433	2	0.84155	5
100842	23.5.05	nucleotide metabolism.deoxynucleotide metabolism.dUTP diphosphatase	1	3	16.714	1.0961	5	4.1332	7
100959	29.5.11.4.2	protein.degradation.ubiquitin.E3.RING	0	2	56.337		0	1.2393	2
100963	30.11.1	signalling.light.COP9 signalosome	1	2	20.263		1		1
101210	27.1	RNA.processing	1	2	56.765		1	0.27905	6
101226	29.5.7	protein.degradation.metalloprotease	1	3	24.65		0	0.35186	5
101248			2	1	40.267	1.3237	7	0.11528	2
101278			3	2	37.8		1		0
101282	29.5	protein.degradation	0	2	49.077		0	0.068135	4
101411	29.3.1	protein.targeting.nucleus	7	7	32.855	0.44826	39	0.12933	29
101528	7.1.2	OPP.oxidative PP.6-phosphogluconolactonase	12	11	27.089	0.85302	46	0.37749	38
101543	29.4	protein.postranslational modification	10	10	93.142	1.2514	16	0.40719	21
101629			4	5	34.795	1.4061	21	0.14881	17
101662	13.1.2.3	amino acid metabolism.synthesis.glutamate family.arginine	5	4	24.224	0.51883	35	0.22494	32
101671	11.1.2	lipid metabolism.FA synthesis and FA elongation.Acetyl CoA Transacylase	8	8	33.986	0.10919	2		0
101947	29.1.10	protein.aa activation.methionine-tRNA ligase	3	3	17.535		1	0.61931	8
101965	3.5	minor CHO metabolism.others	4	5	35.894	0.81518	3	0.16928	5
102075	29.5.11.4.2	protein.degradation.ubiquitin.E3.RING	6	3	26.734	5.0296	2	6.2722	19
102099	18.3.1	Co-factor and vitamine metabolism.riboflavin.GTP cyclohydrolase II	2	2	40.568		1	2.7684	5
102299			4	5	58.644	0.64437	10	0.57214	11
102338	29.2.3	protein.synthesis.initiation	9	7	19.38	1.0557	16	0.39711	20
102354	18.4.1	Co-factor and vitamine metabolism.pantothenate.pantothenate kinase	3	4	70.817	0.48314	3	0.34328	9
102428	26.9	misc.glutathione S transferases	10	9	38.956	0.8214	20	0.18442	12
102612	34.18.1	transport.unspecified anions.arsenite-transporting ATPase	3	5	35.282	0.77861	4	0.32096	8
102649			10	8	23.502	0.71669	25	0.21676	40
102784	16.2.1.10	secondary metabolism.phenylpropanoids.lignin biosynthesis.CAD	4	2	37.299	1.7799	8		0
102889	1.3.4	PS.calvin cyle.GAP	6	7	53.104	0.50418	16	0.37255	24
102984			2	1	13.957		0		0
103066	23.5.3	nucleotide metabolism.deoxynucleotide metabolism.cytosine deaminase	2	2	12.579	0.64875	2	0.27121	2
103067	31.1	cell.organisation	1	2	40.889		0		1
103086	30.5	signalling.G-proteins	4	3	15.263	1.2055	12	0.43043	6
103091			1	2	64.393	0.19309	4	0.22666	10
103256	29.4	protein.postranslational modification	3	1	15.743	0.41607	5	0.16332	4
103322	23.4.3	nucleotide metabolism.phosphotransfer and pyrophosphatases.uridylate kinase	0	2	20.349		0		1
103389			3	1	8.2534		0		0
103444			5	3	50.205		1		1
103457	27.3.55	RNA.regulation of transcription.HDA	6	7	46.849	0.58902	4	0.25396	24
103782	29.3.1	protein.targeting.nucleus	2	4	50.407	0.89419	5	0.24963	4
103841	13.1.7	amino acid metabolism.synthesis.histidine	3	4	41.764	1.2169	10	0.31413	6
103881	26.22	misc.short chain dehydrogenase/reductase (SDR)	5	5	22.947	0.47561	8	0.24747	17
103992	18.13	Co-factor and vitamine metabolism.isochorismatase	2	2	20.749	1.065	2		1
104082	28.99	DNA.unspecified	5	5	8.9672	0.66924	20	0.28233	26
104097	30.3	signalling.calcium	0	2	16.621		0	0.33982	4
104310	29.8	protein assembly and cofactor ligation	2	3	16.594	1.2117	3		0
104348	29.2.2	protein.synthesis.misc ribososomal protein	10	7	28.435	0.68757	34	0.33619	29
104382	27.1.1	RNA.processing.splicing	1	2	12.895	1.182	2	0.19824	6
104388	31.1	cell.organisation	5	4	38.345	1.3599	11	0.31023	10
104431			8	7	29.598	0.91779	25	0.24604	44
104512	29.1.1	protein.aa activation.tyrosine-tRNA ligase	9	4	39.005	14.148	50	0.32083	15
104657	29.5	protein.degradation	4	4	19.69	1.6542	8	0.50671	9
104778	27.4	RNA.RNA binding	7	7	28.658	0.60601	19	0.23906	23
105119	17.2.1	hormone metabolism.auxin.synthesis-degradation	4	8	43.238	0.53628	10	0.26365	31
105267	27.3.99	RNA.regulation of transcription.unclassified	3	4	13.57	0.5348	5	0.29615	10
105469	29.3.3	protein.targeting.chloroplast	3	4	35.943	2.0108	3	1.0096	14
105568			2	2	14.006	1.0269	3	0.37621	19
105632	19.1	tetrapyrrole synthesis.magnesium chelatase	2	8	134.85	0.79908	3	0.27172	20
105722	31.1	cell.organisation	26	28	131	1.0896	53	0.31023	62
105734	29.4	protein.postranslational modification	18	11	35.144	0.64215	102	0.3621	92
105806	27.4	RNA.RNA binding	8	10	34.774	3.3425	10	0.86363	23
105918	29.4	protein.postranslational modification	1	2	57.286		0	0.43893	2
105992	20.2.99	stress.abiotic.unspecified	1	2	14.974		0		1
106176	13.2.3.2	amino acid metabolism.degradation.aspartate family.threonine	7	8	20.958	0.62704	16	0.22453	10
106184	29.4	protein.postranslational modification	1	4	36.063		0	0.2608	9
106208	30.11.1	signalling.light.COP9 signalosome	2	2	33.913	0.84703	2	0.26418	3
106339			3	2	15.371	1.0071	12	0.17171	6
106360	31.3.1	cell.cycle.peptidylprolyl isomerase	2	2	11.133	0.37791	8	0.23819	2
106366	29.5.11	protein.degradation.ubiquitin	5	4	26.156	1.8813	11	0.29111	4
106740	29.2.4	protein.synthesis.elongation	11	9	20.758		1		0
106748	31.1	cell.organisation	11	9	35.41	2.6508	33	0.6604	30
106754	18.5.1	Co-factor and vitamine metabolism.folate & vitamine K.folate	1	1	46.705		0		0
107072	31.1	cell.organisation	1	3	18.703		0	0.33035	2
107210	20.2.1	stress.abiotic.heat	5	6	81.985	1.143	5	0.44989	8
107287			3	3	32.57	0.63733	3	0.22608	9
107301	28.1	DNA.synthesis/chromatin structure	1	2	53.386		0		1
107359	26.9	misc.glutathione S transferases	3	4	19.623	0.8244	6		1
107474	29.6	protein.folding	15	13	55.715	0.87293	40	0.34061	28
107731	20.2.1	stress.abiotic.heat	5	7	75.636	0.97881	8	0.43332	22
107789	30.5	signalling.G-proteins	2	3	44.213	0.1382	12	0.62068	5
107955	27.3.54	RNA.regulation of transcription.Histone acetyltransferases	0	2	35.681		0	0.49106	8
108071	29.5.3	protein.degradation.cysteine protease	2	1	30.295		1		1
108251	29.5.11	protein.degradation.ubiquitin	2	2	38.811	0.14259	7	0.17448	8
108398	29.4	protein.postranslational modification	8	7	40.422	0.70894	2	0.60742	8
108477	29.2.3	protein.synthesis.initiation	2	3	46.9		1	0.38268	6
108536	3.3	minor CHO metabolism.sugar alcohols	0	2	54.206		0	0.22185	3
108674	27.4	RNA.RNA binding	3	2	7.5635	0.63396	3	0.29823	6
108727	29.2.99	protein.synthesis.misc	1	3	12.223		0		0
108792			1	1	46.104		1		0
108892	16.99	secondary metabolism.unspecified	3	5	82.573		1	0.26926	13
108953	21.5	redox.peroxiredoxin	9	5	20.445	0.61958	16	0.091428	9
108954			1	1	24.99		0		0
109250			2	2	21.783		1	1.4581	5
111160	11.1.9	lipid metabolism.FA synthesis and FA elongation.long chain fatty acid CoA ligase	5	5	10.893		1	0.21912	7
111269	27.1.2	RNA.processing.RNA helicase	20	16	63.452	1.3281	70	0.6771	71
111274	33.99	development.unspecified	2	1	70.354		1		1
111290			3	1	19.647		1	0.3828	2
111305	27.2	RNA.transcription	2	2	31.048	0.90887	5	0.39974	5
111330	25.6	C1-metabolism.methylenetetrahydrofolate reductase	15	14	65.041	0.7474	62	0.47314	53
111372	3.5	minor CHO metabolism.others	4	6	33.494	0.47867	12	0.17507	28
111398			2	3	10.523		0	0.28988	2
111403			3	2	17.484		0		0
111407	26.7	misc.oxidases - copper, flavone etc.	0	2	25.612		0		0
111453	29.1.3	protein.aa activation.threonine-tRNA ligase	9	10	64.771	1.1857	4	0.44433	20
111483	3.5	minor CHO metabolism.others	4	2	28.632	0.50726	3		0
111544	27.4	RNA.RNA binding	3	3	8.5476	0.85856	5	0.20262	2
111555	13.2.2.2	amino acid metabolism.degradation.glutamate family.proline	2	1	28.78	2.1633	2		1
111690			0	3	51.595		0	0.20678	3
111714	29.3.1	protein.targeting.nucleus	1	2	16.631		1	0.2539	4
111715	9.3	mitochondrial electron transport / ATP synthesis.electron transfer flavoprotein	1	4	59.281		1	3.3743	5
111778	10.1.9	cell wall.precursor synthesis.MUR4	14	12	36.476	2.085	46	0.60038	34
111890	29.5.11.5	protein.degradation.ubiquitin.ubiquitin protease	6	4	67.397	0.94359	28	0.27467	10
112040	13.2.3.5	amino acid metabolism.degradation.aspartate family.lysine	1	3	30.217		0	0.53762	4
112157			3	1	17.297	1.0549	3		0
112209	31.3.1	cell.cycle.peptidylprolyl isomerase	4	2	17.921	0.74466	3	0.36195	2
112211	29.1.21	protein.aa activation.histidine-tRNA ligase	3	7	48.435	0.61174	7	0.27848	22
112349			7	6	31.171	1.471	13	0.23407	21
112378	31.1	cell.organisation	5	5	49.728	1.4434	6	0.24901	6
112569			7	8	36.103	1.0128	6	0.2764	11
112723	34.16	transport.ABC transporters and multidrug resistance systems	3	5	68.223	1.1692	5	0.40133	15
112730	6	gluconeogenese/ glyoxylate cycle	29	26	125.63	0.6406	53	0.30458	45
112806	29.8	protein assembly and cofactor ligation	16	14	32.632	1.6786	88	0.25205	52
112975	27.3.2	RNA.regulation of transcription.Alfin-like	2	1	15.117	0.98505	2	0.37302	4
113023	18.8	Co-factor and vitamine metabolism.ubiquinone	0	2	34.381		0	0.29545	3
113060	28.1	DNA.synthesis/chromatin structure	0	3	49.28		0		1
113074	29.3.1	protein.targeting.nucleus	7	9	13.697	0.76436	22	0.26468	40
113236	28.1	DNA.synthesis/chromatin structure	1	2	59.332		0	3.9679	3
113296	18.1.1	Co-factor and vitamine metabolism.molybdenum cofactor.gephyrin	9	11	45.978	0.85053	15	0.14323	19
113331	29.4	protein.postranslational modification	1	2	32.971		1	0.35435	3
113366			4	3	19.48	0.85038	13	0.12495	12
113407	30.3	signalling.calcium	5	6	27.292	0.85022	6	0.30813	10
113438			3	3	14.043	0.63798	6	0.25741	3
113466	27.3.13	RNA.regulation of transcription.CCAAT box binding factor family, DR1	1	3	35.343		0	0.41669	2
113591			0	3	125.76		0	1.1939	3
113656	16.1.4.2	secondary metabolism.isoprenoids.carotenoids.phytoene dehydrogenase	3	4	54.694		0	0.24108	2
113664	11.10.1	lipid metabolism.glycolipid synthesis.MGDG synthase	1	2	42.162	0.59597	3	0.21933	8
113685			3	3	67.009	2.7167	4	2.5252	6
113708			1	2	29.742		0	0.36273	2
113760	31.1	cell.organisation	0	2	67.156		0	4.1343	5
113805			1	1	35.378		0	0.31626	2
113845	29.5.7	protein.degradation.metalloprotease	5	5	59.475	3.9799	2	0.27441	3
113847	34.16	transport.ABC transporters and multidrug resistance systems	1	2	66.981		0		1
113900	27.1.1	RNA.processing.splicing	1	2	10.202	0.61226	4	0.18346	4
113915	11.1.9	lipid metabolism.FA synthesis and FA elongation.long chain fatty acid CoA ligase	10	11	55.573	0.66155	18	0.25	20
113924	23.1.2.8	nucleotide metabolism.synthesis.purine.SAICAR lyase	4	3	14.573	0.89963	8	0.31472	16
114171	28.1	DNA.synthesis/chromatin structure	3	8	67.719		1	0.33415	11
114222			1	1	43.844	0.64323	3	0.38254	2
114273	30.5	signalling.G-proteins	4	3	63.489		0	0.3744	2
114298	11.1.4	lipid metabolism.FA synthesis and FA elongation.ACP oxoacyl reductase	8	9	33.122	0.55694	29	0.17942	23
114351	27.3.99	RNA.regulation of transcription.unclassified	3	2	19.842	1.2545	16	0.1301	7
114371	30.5	signalling.G-proteins	2	4	82.825		0	0.30899	12
114378	27.1.19	RNA.processing.ribonucleases	1	4	30.953		0		1
114491			2	4	56.386	0.20712	2	0.44063	3
114649	29.5.11.2	protein.degradation.ubiquitin.E1	8	4	45.186	0.65092	12	0.25993	12
114692	29.4	protein.postranslational modification	6	6	43.543	1.1045	10	0.35119	7
114761	29.1.10	protein.aa activation.methionine-tRNA ligase	3	7	58.018	9.4667	6	0.31855	17
114854			2	3	29.623	0.40043	2	0.29228	9
114912	29.2.3	protein.synthesis.initiation	7	7	39.404	0.11148	6	0.085073	9
115042			9	5	22.852	0.48155	14	0.21808	18
115043	27.1.1	RNA.processing.splicing	4	4	58.228		1	0.42569	8
115047	13.1.6.5.1	amino acid metabolism.synthesis.aromatic aa.tryptophan.anthranilate synthase	10	12	59.27	0.92453	17	0.43727	25
115081	29.6	protein.folding	25	24	56.742	0.97696	63	0.31704	67
115083	28.1	DNA.synthesis/chromatin structure	1	2	66.302		0	3.5577	3
115135	29.1.6	protein.aa activation.lysine-tRNA ligase	2	3	60.308		0		0
115146			2	2	10.102		1	0.48275	4
115172	28.99	DNA.unspecified	3	1	17.044		0	0.19485	2
115185			7	8	155.29	1.5128	2	0.28616	14
115213	29.5.11.20	protein.degradation.ubiquitin.proteasom	6	6	29.839	0.70489	8	0.30843	10
115221	27.2	RNA.transcription	1	1	34.906	0.14032	27		0
115231	27.1.19	RNA.processing.ribonucleases	2	3	26.936	1.613	4	0.29577	5
115272			8	7	41.144	1.465	42	0.39717	32
115347	3.5	minor CHO metabolism.others	4	4	39.302	0.14299	5	0.26087	10
115411	29.5.11.20	protein.degradation.ubiquitin.proteasom	9	8	29.351	0.90449	17	0.29244	33
115432			8	10	38.599	0.89416	8	0.32202	16
115434	28.99	DNA.unspecified	3	2	27.832		1	0.49637	4
115555	26.24	misc.GCN5-related N-acetyltransferase	2	2	18.895	0.84856	6	0.23374	7
115639			9	10	111.93	0.79044	13	0.33808	9
115715			5	6	13.261	0.39669	28	0.12742	9
115745			1	2	46.018		0	0.3054	5
115746	28.1	DNA.synthesis/chromatin structure	0	2	63.391		0	0.46502	4
115832	29.5.11.20	protein.degradation.ubiquitin.proteasom	1	3	21.402	1.1506	3	0.39817	11
115936	34.1	transport.p- and v-ATPases	3	5	91.163	0.7742	10	0.32963	13
115978			5	5	13.077	0.89543	10	0.28586	8
115988			1	2	13.391		0		1
116066			5	1	23.778	1.1238	11		1
116089	29.2.3	protein.synthesis.initiation	3	5	39.541	1.3884	2	0.5778	10
116096			2	2	20.244	0.90305	2	0.33364	4
116128	27.3.67	RNA.regulation of transcription.putative transcription regulator	2	2	13.805		0		0
116226	27.1	RNA.processing	21	19	68.69	0.87855	55	0.38011	43
116240			0	2	487.87		0		0
116256	27.1.1	RNA.processing.splicing	2	4	13.654	0.6093	5	0.20626	5
116267	23.1.1.5	nucleotide metabolism.synthesis.pyrimidine.UMP Synthase	11	10	50.938	0.54407	12	0.26908	27
116342			1	2	49.711		1	0.19904	4
116356	31.3	cell.cycle	2	4	82.726	9.0545	3	0.34699	10
116375	16.2	secondary metabolism.phenylpropanoids	0	2	64.98		0	0.23818	4
116503	29.5.11.3	protein.degradation.ubiquitin.E2	3	3	21.217		0		0
116537	29.4	protein.postranslational modification	3	0	23.478	0.4403	2		0
116646	28.1	DNA.synthesis/chromatin structure	4	6	53.427	1.3175	4	0.2955	10
116746	29.6	protein.folding	21	17	60.747	0.90851	48	0.3378	31
116760			9	13	108.67	1.0248	7	0.37003	28
116803	27.3.67	RNA.regulation of transcription.putative transcription regulator	2	0	14.154	0.75424	6		0
116897			1	2	27.186	0.7842	6	0.25294	4
116904	29.5.7	protein.degradation.metalloprotease	4	6	80.161	2.5337	2	0.64309	14
116921	30.5	signalling.G-proteins	2	6	41.385	0.076911	3	0.76758	8
116937	29.5.11.4.3.3	protein.degradation.ubiquitin.E3.SCF.cullin	12	13	87.292	0.8621	10	0.28667	24
116979	23.1.2.9	nucleotide metabolism.synthesis.purine.AICAR transformylase and IMP synthase	7	6	45.719	0.54488	11	0.22359	8
117171			4	2	24.086	0.37198	5	0.11945	4
117208	27.3.67	RNA.regulation of transcription.putative transcription regulator	1	2	17.254		0		0
117224	27.1	RNA.processing	3	5	44.993	0.62534	7	0.25875	21
117285			1	3	56.136	0.2118	4	0.49788	4
117306	29.1.22	protein.aa activation.asparagine-tRNA ligase	21	22	59.309	0.84362	49	0.308	52
117386	29.5	protein.degradation	4	7	48.981	0.72732	11	0.20367	19
117438	11.1.15	lipid metabolism.FA synthesis and FA elongation.ACP desaturase	1	2	16.499		0		0
117512	29.4	protein.postranslational modification	2	1	17.786	0.48593	7	0.19254	5
117550			7	5	25.718	0.61499	7	0.12822	16
117553	19.1	tetrapyrrole synthesis.glu-tRNA synthetase	4	3	45.813	1.2978	4	0.36592	3
117578	29.4	protein.postranslational modification	1	1	32.618		0		0
117639	13.1	amino acid metabolism.synthesis	0	2	50.873		0	0.31265	7
117678	23.1.2.3	nucleotide metabolism.synthesis.purine.GAR transformylase	4	5	22.608		1	0.092311	2
117912	27.3	RNA.regulation of transcription	2	0	9.9982	1.3548	2		0
117925	18.1	Co-factor and vitamine metabolism.molybdenum cofactor	2	2	23.239		1	0.22896	2
118012	13.1.1.1.3	amino acid metabolism.synthesis.central amino acid metabolism.GABA.SSADH	9	11	49.529	0.59536	22	0.08748	20
118013	26.3	misc.gluco-, galacto- and mannosidases	2	2	106.5	0.23327	5	0.32631	6
118038	30.3	signalling.calcium	8	7	47.711	2.5756	23	0.37292	21
118046	26.26	misc.aminotransferases	6	8	75.547	1.3172	3	0.34484	22
118061			3	3	8.8679	0.76697	3	0.29066	3
118113	23.4.1	nucleotide metabolism.phosphotransfer and pyrophosphatases.adenylate kinase	2	3	25.645	0.089235	5	0.35208	7
118118	27.1.1	RNA.processing.splicing	2	2	10.232		1		1
118132			3	2	11.012	0.87914	2		1
118166			2	1	20.631	1.0452	4	0.33928	2
118171	2.2.2.1	major CHO metabolism.degradation.starch.starch cleavage	6	4	45.774	0.99508	4	0.33608	2
118180			3	3	17.874	0.40321	3		0
118203	4.13	glycolysis.PK	15	11	58.195	0.96905	26	0.37495	41
118204	13.2.3.5	amino acid metabolism.degradation.aspartate family.lysine	4	4	43.493	0.90028	4	0.25303	8
118297	29.2.99	protein.synthesis.misc	0	2	41.789		0	0.38777	4
118364	13.1.1.2.1	amino acid metabolism.synthesis.central amino acid metabolism.aspartate.aspartate aminotransferase	10	7	45.177	0.59557	7	0.21153	9
118550	27.1.1	RNA.processing.splicing	3	4	31.805	1.0028	15	0.12345	15
118587	26.1	misc.misc2	4	4	35.632		1		1
118630	27.1.2	RNA.processing.RNA helicase	1	2	76.403		0		0
118694			4	2	13.807		1		0
118729			4	4	45.297	0.62693	9	0.21246	9
118751	11.9.4.2	lipid metabolism.lipid degradation.beta-oxidation.acyl CoA DH	2	3	83.51	0.15787	3	0.16181	9
118879	27.4	RNA.RNA binding	3	2	15.79		0	0.3227	2
118974	29.2.4	protein.synthesis.elongation	14	12	48.121	0.64458	32	0.22711	41
118976	2.1.2.3	major CHO metabolism.synthesis.starch.starch branching	0	2	78.188		0		0
118990	28.1	DNA.synthesis/chromatin structure	1	2	62.643	0.6348	4	0.27078	2
119005	29.5.7	protein.degradation.metalloprotease	3	5	101.98	0.7118	9	0.31084	13
119219	4.2	glycolysis.PGM	5	6	52.766	0.58104	15	0.15928	12
119290	29.1.19	protein.aa activation.arginine-tRNA ligase	23	22	64.728	0.818	27	0.29892	23
119317	31.1	cell.organisation	1	4	114.86		0	0.37592	4
119356	27.2	RNA.transcription	5	6	44.676	0.79557	3	0.29862	10
119383	29.5.5	protein.degradation.serine protease	1	2	45.933	1.9278	5	0.40361	5
119384	29.5.3	protein.degradation.cysteine protease	2	1	22.21	0.76091	2		0
119554	29.1.07	protein.aa activation.alanine-tRNA ligase	7	12	92.787	1.5642	8	0.50083	15
119584			2	0	74.306		0		0
119597	29.2.5	protein.synthesis.release	7	5	19.137	0.67183	14	0.18771	7
119655	27.3.55	RNA.regulation of transcription.HDA	1	1	33.446		0		1
119719	27.1	RNA.processing	1	2	22.365		1	0.3384	6
119793	27.1.2	RNA.processing.RNA helicase	3	5	41.501		1	2.0852	8
119861	7.1.1	OPP.oxidative PP.G6PD	4	4	32.231	0.65472	8	0.26373	13
119900	27.4	RNA.RNA binding	4	4	10.18	0.82931	12	0.27157	6
119971	29.5.7	protein.degradation.metalloprotease	2	3	46.535	0.96486	14	0.15287	10
120033	29.3.1	protein.targeting.nucleus	2	3	97.542	1.6346	4	0.26959	6
120088	27.1.2	RNA.processing.RNA helicase	0	2	71.736		0		1
120099	27.1.2	RNA.processing.RNA helicase	0	3	55		0	0.51286	5
120305	12.2.99	N-metabolism.ammonia metabolism.unspecified	1	2	24.215		0	0.16366	2
120341	31.3.1	cell.cycle.peptidylprolyl isomerase	1	2	13.95		0		0
120462	3.4.5	minor CHO metabolism.myo-inositol.inositol phosphatase	2	3	26.677	1.1086	4	0.33984	4
120516	7.1.3	OPP.oxidative PP.6-phosphogluconate dehydrogenase	7	11	30.661	0.45411	13	0.22874	37
120661	30.5	signalling.G-proteins	1	3	48.829		1	0.31497	8
120727			1	2	59.588	0.079283	8	0.33449	10
120842	29.5.11.20	protein.degradation.ubiquitin.proteasom	11	9	31.605	0.63302	30	0.38556	19
120875	29.5	protein.degradation	3	3	12.29	1.1745	17	0.48056	2
121098	30.5	signalling.G-proteins	4	7	49.082	0.68168	8	0.25394	12
121110	34.16	transport.ABC transporters and multidrug resistance systems	3	3	95.572	0.44333	5	0.10577	3
121156	26.1	misc.misc2	2	5	46.448		0	0.29656	4
121167	34.16	transport.ABC transporters and multidrug resistance systems	11	10	56.543	0.8759	9	0.45328	16
121190			1	2	30.554	1.0945	3	0.33111	2
121343	13.2.5.2	amino acid metabolism.degradation.serine-glycine-cysteine group.glycine	3	1	27.366	0.48221	3	0.10964	2
121371			6	6	13.4	0.29364	5	0.34524	4
121379	11.9.4.2	lipid metabolism.lipid degradation.beta-oxidation.acyl CoA DH	2	2	71.349	1.0011	4		1
121526	27.3.55	RNA.regulation of transcription.HDA	2	3	37.017	1.3958	10	0.17958	13
121540	34.21	transport.calcium	0	2	30.918		0	0.34488	4
121593	29.4	protein.postranslational modification	1	2	33.471		0	0.15211	3
121619	11	lipid metabolism	7	8	33.464	2.7036	12	0.92728	30
121621	29.5.11.5	protein.degradation.ubiquitin.ubiquitin protease	5	5	57.92	0.67869	7	0.23936	15
121629			3	2	17.088	0.71763	13	0.19118	2
121923	34.5	transport.ammonium	5	4	44.943		0	0.3795	2
122124	29.2.4	protein.synthesis.elongation	5	5	18.085	0.78933	14	0.38012	27
122195	26.2	misc.UDP glucosyl and glucoronyl transferases	2	3	46.179		1	0.18601	5
122203	2.2.2.4	major CHO metabolism.degradation.starch.D enzyme	4	5	105.27	0.8601	6	0.28185	9
122261	31.1	cell.organisation	5	7	37.695		1		1
122298	23.1.2.1	nucleotide metabolism.synthesis.purine.amidophosphoribosyltransferase	4	7	30.852	1.0123	6	0.44414	23
122423	26.7	misc.oxidases - copper, flavone etc.	1	4	53.741	0.50829	4	0.46217	5
122447	34.16	transport.ABC transporters and multidrug resistance systems	2	1	66.277		1		0
122463	29.4	protein.postranslational modification	1	2	38.486		0	0.21318	5
122530	27.1	RNA.processing	3	3	12.513		0		0
122551			2	2	31.983		1		0
122621	3.8.1	minor CHO metabolism.galactose.galactokinases	7	8	55.149	0.60174	18	0.2261	14
122660	3.5	minor CHO metabolism.others	2	4	32.25		1	0.13381	7
122688	11.1.6	lipid metabolism.FA synthesis and FA elongation.enoyl ACP reductase	6	7	30.94	0.51117	23	0.16163	30
122702	26.1	misc.misc2	3	2	12.122		0		0
122741	29.2.3	protein.synthesis.initiation	5	6	12.032		0	0.19974	4
122771			2	2	20.828	1.3513	10		1
122886	31.2	cell.division	5	3	39.235	0.95922	7	0.17594	7
122908	26.6	misc.O- methyl transferases	2	3	19.687	0.6857	2	0.33822	9
122918			3	4	12.302		0		0
122924			5	6	32.558	0.78847	6	0.31656	17
122970	11.1.1	lipid metabolism.FA synthesis and FA elongation.Acetyl CoA Carboxylation	14	14	51.941	0.77296	49	0.26806	42
123048			6	2	36.143	0.72539	11	0.29303	5
123147	11.1.9	lipid metabolism.FA synthesis and FA elongation.long chain fatty acid CoA ligase	14	14	72.25	0.67439	12	0.21383	17
123154			1	3	51.228	3.2042	4	0.3292	4
123204	27.1.1	RNA.processing.splicing	1	5	48.888		0		1
123233			10	8	137.65	0.59908	23	0.099554	7
123419	11.1.3	lipid metabolism.FA synthesis and FA elongation.ketoacyl ACP synthase	4	5	33.783	0.5406	6	0.17065	5
123427	27.1	RNA.processing	20	28	239.98	0.99496	17	0.36345	61
123463	17.2.1	hormone metabolism.auxin.synthesis-degradation	7	9	41.255	0.44433	36	0.12273	47
123507	29.5.5	protein.degradation.serine protease	8	6	51.374	0.42579	26	0.22287	31
123563			1	1	35.899		0	0.19488	3
123582	16.1.4.2	secondary metabolism.isoprenoids.carotenoids.phytoene dehydrogenase	1	2	55.874		1	0.29809	2
123644	28.1.3	DNA.synthesis/chromatin structure.histone	1	2	16.615	0.50367	6	0.13364	5
123659			2	4	45.962	0.65877	4	0.26784	5
126023	6.3	gluconeogenesis.Malate DH	9	10	36.37	1.1991	31	0.31293	45
126030	13.1.6.5.2	amino acid metabolism.synthesis.aromatic aa.tryptophan.anthranilate phosphoribosyltransferase	4	4	40.552	1.0014	7	0.49557	4
126059	29.2.2	protein.synthesis.misc ribososomal protein	11	8	30.706	0.6897	57	0.37468	31
126079	29.1.014	protein.aa activation.glycine-tRNA ligase	4	10	116.47	1.3679	6	0.41933	12
126081	31.1	cell.organisation	9	6	106.45	0.89751	4	0.2973	6
126153	27.1	RNA.processing	4	4	53.204	1.5696	3	0.34372	5
126186	30.5	signalling.G-proteins	2	2	47.889		0		0
126189	29.2.2	protein.synthesis.misc ribososomal protein	11	17	43.508	0.66555	12	0.33479	8
126226	29.2.1.1	protein.synthesis.mito/plastid ribosomal protein.plastid	13	12	32.439	0.70401	36	0.26463	22
126232	13.1.7	amino acid metabolism.synthesis.histidine	6	7	49.28	1.7557	7	0.39536	16
126286	31.1	cell.organisation	7	9	71.985	1.3787	5	0.65865	10
126329	23.1.2.31	nucleotide metabolism.synthesis.purine.GMP synthetase	14	14	59.339	0.60869	39	0.23769	41
126346	27.3.34	RNA.regulation of transcription.Orphan family	1	8	153.65	0.077502	3	0.28561	20
126382	34.1.1	transport.p- and v-ATPases.H+-transporting two-sector ATPase	24	19	55.798	1.0133	158	0.18572	110
126518	13.1.3.5	amino acid metabolism.synthesis.aspartate family.lysine	3	4	37.476	0.48177	9	0.1768	12
126528			13	12	43.725	0.80243	14	0.35997	21
126557	29.2.3	protein.synthesis.initiation	6	6	18.074		1	0.26256	17
126671	29.5.5	protein.degradation.serine protease	12	10	50.885	0.55622	51	0.088903	38
126673	29.2.3	protein.synthesis.initiation	11	12	50.068	0.082748	25	0.27127	27
126704			2	4	43.711	1.9145	2	0.25785	8
126738			0	2	37.424		0		0
126754			9	6	56.093	0.88846	76	0.29845	46
126810	20.2.2	stress.abiotic.cold	4	4	26.538	0.36905	26	0.12744	34
126820	8.2.10	TCA / org. transformation.other organic acid transformaitons.malic	13	13	67.589	0.80331	37	0.081727	29
126835	20.2.1	stress.abiotic.heat	36	40	71.954	0.89726	249	0.25796	196
126853	29.2.2	protein.synthesis.misc ribososomal protein	3	1	10.277	0.76518	2	0.40004	23
126865	13.1.4.4.3	amino acid metabolism.synthesis.branched chain group.leucine specific.3-isopropylmalate dehydrogenase	8	5	23.387	0.84127	40	0.4778	12
126867			4	7	147.23		1	0.31782	13
126943	13.1.1.2.1	amino acid metabolism.synthesis.central amino acid metabolism.aspartate.aspartate aminotransferase	4	7	43.604		0	0.98	4
126960	29.2.1.1	protein.synthesis.mito/plastid ribosomal protein.plastid	8	6	25.901	0.70843	16	0.22875	10
127039	29.5.11.20	protein.degradation.ubiquitin.proteasom	9	9	54.995	0.78593	4	0.32759	8
127051	26.22	misc.short chain dehydrogenase/reductase (SDR)	6	4	26.94	0.48121	13	0.10846	4
127081	29.5.11.4.5.1	protein.degradation.ubiquitin.E3.BTB/POZ Cullin3.Cullin3	6	8	83.205	2.1149	5	1.384	6
127172	34.9	transport.metabolite transporters at the mitochondrial membrane	15	17	28.549	0.51737	31	0.187	40
127247	29.2.2	protein.synthesis.misc ribososomal protein	4	3	12.058	0.62284	17	0.28603	16
127285	29.4	protein.postranslational modification	2	2	36.841		0		0
127297	29.5.11.20	protein.degradation.ubiquitin.proteasom	3	4	29.577	0.85226	4	0.31785	4
127317	9.1.2	mitochondrial electron transport / ATP synthesis.NADH-DH.localisation not clear	8	8	30.611	0.61284	15	0.20682	23
127384	13.1.3.2.1	amino acid metabolism.synthesis.aspartate family.threonine.threonine synthase	14	13	54.413	0.59841	52	0.25977	75
127391	28.1	DNA.synthesis/chromatin structure	2	2	80.193	2.0871	3	2.3369	5
127415	23.2	nucleotide metabolism.degradation	2	1	38.689	1.5149	2		0
127491	29.3.4.99	protein.targeting.secretory pathway.unspecified	6	8	55.072	1.1905	2	0.56066	12
127508	29.3.1	protein.targeting.nucleus	2	4	88.442	0.76937	3	0.41785	5
127540			2	2	18.379	0.66148	2	0.41078	6
127560	25.8	C1-metabolism.tetrahydrofolate synthase	13	13	62.379	0.45667	18	0.16325	19
127586			1	2	41.729		0	0.69225	4
127638	29.4	protein.postranslational modification	3	7	58.093	1.0708	5	0.28419	9
127639	9.1.2	mitochondrial electron transport / ATP synthesis.NADH-DH.localisation not clear	5	3	17.953	0.60639	11	0.1798	5
127671	28.1	DNA.synthesis/chromatin structure	1	4	88.765	2.4618	4	2.6526	4
127678	23.5.2	nucleotide metabolism.deoxynucleotide metabolism.pseudouridine synthase	2	2	20.519	0.6295	6	0.30681	6
127740			4	5	17.421	0.79607	9	0.33655	8
127786	5.2	fermentation.PDC	7	8	61.949	0.57627	23	0.25232	21
127857	1.2.1	PS.photorespiration.phosphoglycolate phosphatase	3	2	33.098	0.048793	6	0.048345	8
127871	30.3	signalling.calcium	15	10	53.984	0.70177	21	0.2083	16
127873	34.99	transport.misc	4	4	73.119	1.3456	5	0.36952	2
127879	1.1.1.2	PS.lightreaction.photosystem II.PSII polypeptide subunits	10	9	33.102	0.49469	44	0.16616	17
127904	29.6	protein.folding	26	20	60.77	0.97685	63	0.35329	53
127930	27.3.67	RNA.regulation of transcription.putative transcription regulator	15	18	55.411	0.57789	26	0.32598	52
127955	33.99	development.unspecified	1	2	97.874		0	0.39659	2
127976	29.6	protein.folding	21	20	59.325	0.87323	42	0.33835	68
127995	31.1	cell.organisation	10	11	31.184	0.46871	17	0.1677	20
128004	29.5.11.4.3.1	protein.degradation.ubiquitin.E3.SCF.SKP	7	5	17.92	0.95046	20	0.31032	18
128114			4	7	66.475	0.59854	8	0.26457	18
128227	13.1.2.3.11	amino acid metabolism.synthesis.glutamate family.arginine.carbamoyl-phosphate synthase	12	6	49.527	0.72842	35	0.35487	18
128289	13.2.4.4	amino acid metabolism.degradation.branched-chain group.leucine	4	6	45.379	0.061416	4	0.1675	4
128295	30.2.99	signalling.receptor kinases.misc	5	5	33.697	0.93094	3		1
128308	29.5.5	protein.degradation.serine protease	4	4	31.179	0.86394	7	0.3238	12
128310	1.2.6	PS.photorespiration.hydroxypyruvate reductase	12	12	44.744	0.30448	18	0.088118	37
128353	18.3	Co-factor and vitamine metabolism.riboflavin	2	2	43.811		1		1
128371	18.13	Co-factor and vitamine metabolism.isochorismatase	4	4	22.001	0.4867	8	0.3095	11
128384	29.5.11.20	protein.degradation.ubiquitin.proteasom	10	7	27.504	0.87415	17	0.28148	8
128415	27.1	RNA.processing	2	1	39.858	1.6309	2		0
128420			2	2	41.823		0		0
128430	29.2.3	protein.synthesis.initiation	12	9	60.35	0.80443	25	0.41337	25
128451	30.3	signalling.calcium	17	20	67.447	0.89573	52	0.2953	54
128476			11	7	42.82	0.89218	12	0.17964	11
128522	30.5	signalling.G-proteins	7	6	25.436	0.73822	20	0.25736	14
128553	31.1	cell.organisation	2	1	13.856		1		1
128621			5	3	45.123	0.75032	11	0.14578	18
128624	26.22	misc.short chain dehydrogenase/reductase (SDR)	6	5	28.481	0.5465	17	0.32256	17
128630	2.2.2.1	major CHO metabolism.degradation.starch.starch cleavage	17	17	100.25	0.731	45	0.20599	36
128636	29.2.3	protein.synthesis.initiation	22	22	82.761	0.85639	22	0.4696	31
128744	29.5.4	protein.degradation.aspartate protease	5	5	32.365	0.74713	22	0.48924	54
128745	1.3.13	PS.calvin cyle.rubisco interacting	18	16	45.029	0.87235	52	0.49948	65
128761	29.4	protein.postranslational modification	7	7	20.592	0.72191	20	0.20566	41
128764	11.5.01	lipid metabolism.glyceral metabolism.glycerol kinase	5	4	51.54	1.1522	7	0.22657	7
128766	34.9	transport.metabolite transporters at the mitochondrial membrane	2	2	38.049	2.9947	2	0.62962	6
128777	31.4	cell. vesicle transport	2	2	24.13		1	0.32559	7
128793	30.5	signalling.G-proteins	0	4	53.588		0	1.5879	2
128801			1	2	74.16	1.6678	2		1
128929	29.3.1	protein.targeting.nucleus	16	12	90.544	1.4688	23	0.44069	26
128945	29.3.4.1	protein.targeting.secretory pathway.ER	1	2	11.4		0		0
128965	16.4.1	secondary metabolism.N misc.alkaloid-like	1	1	41.124		1	0.31348	2
129012			7	2	29.042	3.1558	34	0.094824	9
129019	1.3.4	PS.calvin cyle.GAP	23	23	40.304	0.67487	82	0.23346	64
129025	8.1.3	TCA / org. transformation.TCA.aconitase	35	37	86.238	0.4826	126	0.19347	100
129048	34.1.1	transport.p- and v-ATPases.H+-transporting two-sector ATPase	17	14	52.969	1.4755	54	0.21993	42
129070	29.5.11.3	protein.degradation.ubiquitin.E2	6	6	17.773	1.1713	12	0.34432	25
129128	9.5	mitochondrial electron transport / ATP synthesis.cytochrome c reductase	6	6	28.511	0.50399	18	0.18819	15
129193	30.5	signalling.G-proteins	1	4	22.76		0		1
129201	29.5.11.4.1	protein.degradation.ubiquitin.E3.HECT	2	4	48.22		0	0.78536	5
129245	17.7.1.5	hormone metabolism.jasmonate.synthesis-degradation.12-Oxo-PDA-reductase	7	7	45.917	0.4407	16	5.9777	48
129367	34.16	transport.ABC transporters and multidrug resistance systems	2	4	80.476		1	0.67214	5
129368	27.1.1	RNA.processing.splicing	5	8	272.75	1.3035	2	0.32622	9
129474	29.5.11.20	protein.degradation.ubiquitin.proteasom	5	5	25.471	0.87209	17	0.34367	11
129557	13.1.3.5.3	amino acid metabolism.synthesis.aspartate family.lysine.LL-diaminopimelic acid aminotransferase	13	9	47.849	0.87096	49	0.30964	30
129561	28.1	DNA.synthesis/chromatin structure	9	10	44.313	1.0668	7	0.60949	18
129593	13.2.3.4	amino acid metabolism.degradation.aspartate family.methionine	25	22	52.718	0.69543	116	0.43076	134
129639	13.1.4.1	amino acid metabolism.synthesis.branched chain group.common	23	22	64.232	0.78046	82	0.57143	103
129649	27.3.25	RNA.regulation of transcription.MYB domain transcription factor family	6	9	89.339	0.77419	15	0.26897	27
129742	29.2.2	protein.synthesis.misc ribososomal protein	3	3	9.1042	0.6574	27	0.34091	46
129760	16.1.3.3	secondary metabolism.isoprenoids.tocopherol biosynthesis.MPBQ/MSBQ methyltransferase	2	3	37.463		0	0.31127	2
129774	29.5	protein.degradation	2	2	51.079	1.2405	6	0.23567	4
129783	27.1.1	RNA.processing.splicing	4	7	102.54		0	0.46132	7
129809	29.2.2	protein.synthesis.misc ribososomal protein	9	10	24.483	0.73706	37	0.36012	37
129834	27.4	RNA.RNA binding	2	3	29.997	0.80236	6	0.5431	16
129857	27.2	RNA.transcription	2	4	129.07		0		0
129874	25.1	C1-metabolism.formate dehydrogenase	10	8	40.291	0.51398	23	0.14535	16
129876	31.1	cell.organisation	20	19	49.618	0.80313	176	0.26765	193
129929			7	1	37.941	4.7535	18		0
129972	29.6	protein.folding	15	17	59.682	0.77543	19	0.29239	23
129982			1	4	45.704		0	0.33641	4
130093			1	1	38.513	1.1302	2	2.9442	2
130104	10.1	cell wall.precursor synthesis	4	6	56.674		0	0.22498	8
130117	31.2	cell.division	2	1	23.244		1		0
130199	26.24	misc.GCN5-related N-acetyltransferase	1	2	66.371		0	0.35325	2
130316	1.1.1.2	PS.lightreaction.photosystem II.PSII polypeptide subunits	18	18	30.579	0.59053	102	0.12951	105
130324			1	7	457.29		0	0.40529	6
130340	26.22	misc.short chain dehydrogenase/reductase (SDR)	3	4	28.9	0.96991	4	0.35841	8
130343	30.11.1	signalling.light.COP9 signalosome	6	5	35.955	0.91969	4		0
130357			1	2	13.693		1	0.21236	5
130417	10.1.1.1	cell wall.precursor synthesis.NDP sugar pyrophosphorylase.GDP mannose	17	7	39.561	0.85736	40	0.28142	28
130434	13.2.4.3	amino acid metabolism.degradation.branched-chain group.valine	18	14	58.16	0.608	65	0.23123	38
130438	16.1.4	secondary metabolism.isoprenoids.carotenoids	6	8	60.169	0.6656	6	0.14628	11
130559	31.4	cell. vesicle transport	3	7	25.626	0.8163	6	0.18461	15
130596	18.1	Co-factor and vitamine metabolism.molybdenum cofactor	5	6	21.977	0.68136	14	0.088305	7
130648	27.1.19	RNA.processing.ribonucleases	2	2	26.402	3.5558	7	0.53549	7
130812	13.1.2.2	amino acid metabolism.synthesis.glutamate family.proline	9	10	41.057	0.80537	12	0.17419	32
130814			1	2	21.119		1	0.56934	4
130849			7	17	504.08	0.11829	5	0.19529	14
130885	27.1	RNA.processing	4	4	9.5509	0.92265	4	0.70475	2
130914	1.1.2.2	PS.lightreaction.photosystem I.PSI polypeptide subunits	6	7	24.057	0.51938	35	0.12347	47
131043			2	2	18.434		1		0
131059	23.1.2.4	nucleotide metabolism.synthesis.purine.FGAR amidotransferase	26	23	150.65	1.4382	51	0.43658	54
131073	26.9	misc.glutathione S transferases	8	6	40.429	0.50407	11	0.21218	11
131102	17.5.3	hormone metabolism.ethylene.induced-regulated-responsive-activated	21	18	56.076	0.71276	55	0.29449	66
131113	29.6	protein.folding	19	20	59.049	0.95254	28	0.3357	27
131284			8	6	12.71	0.80991	6	0.27358	8
131330			2	1	48.442		0		0
131340	29.7	protein.glycosylation	6	8	49.962	0.94602	5	0.23133	19
131406	27.3.67	RNA.regulation of transcription.putative transcription regulator	16	15	55.74	0.54357	11	0.29442	31
131412	27.3.62	RNA.regulation of transcription.Nucleosome/chromatin assembly factor group	2	2	46.852	0.8726	9	0.31166	4
131436	29.3.4.4	protein.targeting.secretory pathway.plasma membrane	8	11	69.295	1.0657	5	0.21386	7
131439	29.3.3	protein.targeting.chloroplast	1	2	37.987		1	0.71567	7
131444	14.2	S-assimilation.APR	13	14	46.385	0.40069	31	0.21758	38
131463	27.1	RNA.processing	3	4	9.637	0.15626	4	0.022783	4
131464	9.1.2	mitochondrial electron transport / ATP synthesis.NADH-DH.localisation not clear	5	5	19.604	0.45233	4	0.20152	18
131550	29.4	protein.postranslational modification	12	11	65.595	0.93143	31	0.32841	34
131583	29.4	protein.postranslational modification	4	3	32.606	0.78031	5	0.24117	7
131610	3.2.3	minor CHO metabolism.trehalose.potential TPS/TPP	7	5	94.26	0.80984	10	0.18307	15
131630			2	2	32.06	1.7493	8	0.57067	4
131692	21.2	redox.ascorbate and glutathione	1	2	15.006		0		0
131695	29.4	protein.postranslational modification	3	6	80.674		0	0.38264	5
131752	29.2.1.1	protein.synthesis.mito/plastid ribosomal protein.plastid	18	20	72.029	0.81564	81	0.28012	74
131777	31.4	cell. vesicle transport	1	2	48.128		0	0.34341	4
131895	34.1	transport.p- and v-ATPases	1	4	89.043		1	0.17152	6
131913	29.4	protein.postranslational modification	4	4	30.113	0.48856	8	0.18312	7
131998	29.4.1	protein.postranslational modification.kinase	2	2	40.561	1.3352	7	0.35425	9
132010	13.2.5.3	amino acid metabolism.degradation.serine-glycine-cysteine group.cysteine	6	6	32.525	0.63685	15	0.18834	13
132038	29.4	protein.postranslational modification	1	2	35.818	1.1669	4	0.47952	10
132065	26.22	misc.short chain dehydrogenase/reductase (SDR)	6	4	32.542	1.5389	4	0.32385	5
132067	2.1.2.4	major CHO metabolism.synthesis.starch.debranching	7	3	79.72	1.5092	23	0.39868	9
132151	11.1.12	lipid metabolism.FA synthesis and FA elongation.ACP protein	2	2	13.668		0		0
132158	11.9.4.9	lipid metabolism.lipid degradation.beta-oxidation.mutifunctional	10	13	73.979	1.0229	39	0.45152	46
132186	3.5	minor CHO metabolism.others	4	5	29.608	0.56314	4	0.17348	12
132194	19.7	tetrapyrrole synthesis.uroporphyrinogen decarboxylase	5	3	42.77	2.7196	17	1.1638	11
132204	23.3.1.3	nucleotide metabolism.salvage.phosphoribosyltransferases.upp	5	7	29.233	0.12617	9	0.26906	24
132210	1.3.3	PS.calvin cyle.phosphoglycerate kinase	28	27	49.031	0.58754	83	0.15252	86
132213	34.16	transport.ABC transporters and multidrug resistance systems	7	7	67.452	2.9806	12	1.4372	24
132215	30.5	signalling.G-proteins	2	2	32.131	0.62138	2		1
132291	29.5.31	protein.degradation.alanine protease	11	12	101.22	1.0508	17	0.29207	19
132433	31.2	cell.division	1	2	44.061	2.2734	2	4.0319	4
132437	16.8.5	secondary metabolism.flavonoids.isoflavonols	8	8	40.863	1.184	18	0.32174	32
132451			6	3	28.652	1.2272	3	0.32736	3
132530	29.6	protein.folding	16	17	61.973	0.94152	75	0.39472	75
132633	29.6	protein.folding	11	12	28.416	1.5671	45	0.13781	30
132678	1.1.4	PS.lightreaction.ATP synthase	11	11	23.995	0.079594	3		0
132716	29.2.2	protein.synthesis.misc ribososomal protein	2	3	6.9722	0.78375	3	0.50797	4
132797	26.15	misc.carbonic anhydrases	9	9	31.168	0.52605	28	0.20153	19
132801	29.1.4	protein.aa activation. leucine-tRNA ligase	5	5	27.358	0.96651	3	0.60372	5
132861			8	6	21.302	0.69659	18	0.10882	13
132865	21.1	redox.thioredoxin	4	3	36.689	1.0988	22	0.1889	5
132881			9	6	22.513	0.60226	3	0.18685	4
132888	13.1.4.4.3	amino acid metabolism.synthesis.branched chain group.leucine specific.3-isopropylmalate dehydrogenase	17	11	52.803	1.766	25	0.64634	26
132905	29.2.4	protein.synthesis.elongation	36	29	50.824	0.85042	184	0.27166	180
132909	1.1.40	PS.lightreaction.cyclic electron flow-chlororespiration	7	6	26.497	0.69636	8	0.21563	9
132936	29.2.3	protein.synthesis.initiation	7	11	49.358	0.98729	14	0.41571	10
132949	34.18.1	transport.unspecified anions.arsenite-transporting ATPase	10	11	53.942	0.89967	32	0.15626	24
132979	29.4	protein.postranslational modification	8	10	57.948	0.89637	22	0.27303	30
132988	23.3.1.2	nucleotide metabolism.salvage.phosphoribosyltransferases.hgprt	3	2	26.559		1	0.30715	5
133001	29.5.11.20	protein.degradation.ubiquitin.proteasom	3	4	27.086	0.92715	23	0.28149	16
133008	11.1.13	lipid metabolism.FA synthesis and FA elongation.acyl-CoA binding protein	5	6	9.9361		0		0
133049	29.5.5	protein.degradation.serine protease	2	5	115.26	1.1286	8	0.7592	12
133057	13.1.1.3.11	amino acid metabolism.synthesis.central amino acid metabolism.alanine.alanine-glyoxylate aminotransferase	4	6	52.635	0.74693	9	0.41367	4
133088	13.1.6.1.6	amino acid metabolism.synthesis.aromatic aa.chorismate.5-enolpyruvylshikimate-3-phosphate synthase	10	9	53.814	1.7869	22	0.76656	25
133099	29.3.4.2	protein.targeting.secretory pathway.golgi	7	5	84.976	0.67831	9	0.31557	21
133171	13.2.3.2	amino acid metabolism.degradation.aspartate family.threonine	3	3	28.03	0.71051	8	0.24215	8
133184	23.4.1	nucleotide metabolism.phosphotransfer and pyrophosphatases.adenylate kinase	7	4	23.71	0.4632	14	0.27435	20
133193	27.3.52	RNA.regulation of transcription.Global transcription factor group	5	6	115.29	0.89529	4	0.48226	9
133199	29.5.11.4.3.3	protein.degradation.ubiquitin.E3.SCF.cullin	2	4	86.613		0	1.3731	2
133238	11.1.1	lipid metabolism.FA synthesis and FA elongation.Acetyl CoA Carboxylation	6	7	39.927	0.91723	11	0.25574	9
133289	34.16	transport.ABC transporters and multidrug resistance systems	1	4	111.27		0		1
133318	13.1.1.1.3	amino acid metabolism.synthesis.central amino acid metabolism.GABA.SSADH	25	26	102.23	2.8409	47	0.44261	22
133334	9.2.2	mitochondrial electron transport / ATP synthesis.NADH-DH.type II.external	1	10	66.972	2.276	2	1.6262	12
133395	9.6	mitochondrial electron transport / ATP synthesis.cytochrome c	3	5	33.776	0.48966	4	0.16038	10
133457	29.5.11.20	protein.degradation.ubiquitin.proteasom	6	9	27.646	0.82761	12	0.28665	16
133544	9.9	mitochondrial electron transport / ATP synthesis.F1-ATPase	4	1	8.2685	0.63407	13	0.086592	4
133572	20.2.5	stress.abiotic.light	5	8	120.18	0.74666	13	0.23436	16
133620	23.4.99	nucleotide metabolism.phosphotransfer and pyrophosphatases.misc	8	7	31.133	0.5865	23	0.24024	32
133650	20.2.1	stress.abiotic.heat	1	2	72.567		1	5.8845	4
133859	20.2.1	stress.abiotic.heat	3	4	72.492	1.5465	93	0.53434	99
133924	14.1	S-assimilation.APS	11	6	47.574	0.76119	21	0.29853	26
133971	12.2.2	N-metabolism.ammonia metabolism.glutamine synthase	17	13	42.145	0.63102	58	0.14748	42
133976	27.3.99	RNA.regulation of transcription.unclassified	4	2	25.452	0.92935	3	0.14114	4
134003			2	2	24.23	0.88649	4	0.33108	11
134051	29.2.2	protein.synthesis.misc ribososomal protein	14	13	25.848	0.83326	99	0.40349	73
134058	34.16	transport.ABC transporters and multidrug resistance systems	25	22	119.7	3.3404	37	1.751	66
134139	29.2.2	protein.synthesis.misc ribososomal protein	6	5	25.175	1.3521	4	0.74986	2
134165	21.2.2	redox.ascorbate and glutathione.glutathione	11	10	52.135	0.61189	20	0.23372	29
134171	31.2	cell.division	38	42	90.23	1.2622	180	0.33006	180
134235	1.1.4	PS.lightreaction.ATP synthase	20	11	38.76	0.757	86	0.23762	54
134305	21.2.1	redox.ascorbate and glutathione.ascorbate	16	14	64.014	0.098155	41	0.05398	31
134449	34.16	transport.ABC transporters and multidrug resistance systems	7	9	50.595	0.93636	21	0.34769	21
134455	29.4	protein.postranslational modification	1	3	94.168		0		0
134594	19.1	tetrapyrrole synthesis.magnesium chelatase	14	16	82.68	1.9628	47	0.88713	49
134605	20.2.1	stress.abiotic.heat	3	3	38.4	1.8664	5	0.2798	4
134606	20.2.1	stress.abiotic.heat	3	2	39.312	0.48156	2		0
134747	21.1	redox.thioredoxin	3	3	16.691		0	0.33537	3
134761	3.5	minor CHO metabolism.others	11	8	41.311	1.5433	22	0.3576	14
134773	30.5	signalling.G-proteins	0	4	76.796	1.3493	3	0.86347	6
134824	31.4	cell.vesicle transport	14	15	31.612	2.1309	50	0.26009	81
134840	1.1.5.3	PS.lightreaction.other electron carrier (ox/red).ferredoxin reductase	8	8	54.626	0.53731	16	0.1385	36
134846	23.2	nucleotide metabolism.degradation	9	8	46.608	0.65766	6	0.17308	5
134916	27.1	RNA.processing	3	6	8.5219	0.78096	16	0.26639	33
135101	10.1.5	cell wall.precursor synthesis.UXS	16	11	36.841	0.98425	48	0.33262	38
135128	28.2	DNA.repair	5	7	25.226	0.57259	3	0.22491	7
135133			1	1	30.548		0	3.5849	5
135171	34.1.1	transport.p- and v-ATPases.H+-transporting two-sector ATPase	12	11	40.499	1.3299	21	0.26574	22
135220	4.3	glycolysis.G6PIsomerase	20	17	71.81	0.97815	84	0.29612	79
135322	29.2.1.1	protein.synthesis.mito/plastid ribosomal protein.plastid	18	18	44.738	0.61433	40	0.22589	44
135382			2	4	34.896	2.1606	4	2.3671	2
135393	29.5.4	protein.degradation.aspartate protease	7	7	60.465	0.55212	16	0.22652	18
135470	27.1	RNA.processing	2	1	34.391		1	0.18927	2
135484	27.3.44	RNA.regulation of transcription.Chromatin Remodeling Factors	11	14	121.82	1.0994	18	0.36502	39
135535			3	3	18.08	1.2815	3	0.24975	7
135584	19.1	tetrapyrrole synthesis.magnesium chelatase	10	11	46.416	2.2599	24	0.90581	24
135609	5.1	fermentation.aldehyde dehydrogenase	22	16	58.13	0.44127	39	0.14418	38
135614	1.3.11	PS.calvin cyle.RPE	8	7	28.401	0.84119	37	0.30028	43
135635			3	1	9.5478	0.57815	14	0.27754	4
135713			18	14	47.652	1.1887	65	0.46377	74
135762	19.1	tetrapyrrole synthesis.magnesium chelatase	19	18	45.465	3.1536	72	1.0561	95
136002	27.3.71	RNA.regulation of transcription.SNF7	3	2	21.778	5.1654	3	0.72429	2
136037	2.1.2.1	major CHO metabolism.synthesis.starch.AGPase	21	20	55.344	1.1562	75	0.31711	70
136069	20.2.1	stress.abiotic.heat	20	21	62.935	0.74142	34	0.25644	53
136100	27.1.2	RNA.processing.RNA helicase	4	5	82.111	4.6645	2	0.2863	5
136266	29.1.9	protein.aa activation. valine-tRNA ligase	7	8	105.94	0.76783	5	0.58398	8
136279	13.1.5.1.1	amino acid metabolism.synthesis.serine-glycine-cysteine group.serine.phosphoglycerate dehydrogenase	8	7	41.257	0.79511	10	0.43469	8
136288	29.6	protein.folding	24	23	61.737	0.73503	87	0.33119	94
136293	31.3.1	cell.cycle.peptidylprolyl isomerase	4	4	27.329	0.94141	10	0.29169	14
136294	1.1.2.1	PS.lightreaction.photosystem I.LHC-I	7	7	22.844	0.40757	12	0.10264	13
136303			2	1	38.695		0		0
136376	27.1.2	RNA.processing.RNA helicase	4	6	56.477		1	0.51402	7
136383	21.1	redox.thioredoxin	4	4	15.828		0		0
136386	31.3	cell.cycle	3	3	40.227	1.0721	6	0.37302	6
136413	21.1	redox.thioredoxin	6	5	15.101	0.43858	23	0.15021	16
136460	16.2	secondary metabolism.phenylpropanoids	3	4	44.062	0.65063	3	0.43056	10
136521			6	12	71.54	0.14029	7	0.28515	19
136589	19.14	tetrapyrrole synthesis.protochlorophyllide reductase	9	11	41.871	1.5011	19	0.60698	27
136620	27.1.2	RNA.processing.RNA helicase	8	12	61.229	1.6368	22	0.77754	38
136718			4	2	69.967	0.31819	6	0.3671	11
136810	16.1.1	secondary metabolism.isoprenoids.non-mevalonate pathway	16	14	55.608	3.2142	33	1.1303	46
136811	29.2.2	protein.synthesis.misc ribososomal protein	8	8	16.473	0.74648	35	0.37439	41
136822			3	3	25.735	0.93518	8	0.72552	2
136828	34.16	transport.ABC transporters and multidrug resistance systems	6	5	83.293	0.38421	4	1.019	8
136854	4.13	glycolysis.PK	10	11	54.64	1.1066	70	0.28029	29
136860	27.1	RNA.processing	4	4	13.904	0.84948	15	0.27006	14
136865	11.3.06	lipid metabolism.Phospholipid synthesis	1	2	49.293		0	0.30858	4
136917	27.1.2	RNA.processing.RNA helicase	2	4	64.731		0	0.38419	4
136984	13.2.5.2	amino acid metabolism.degradation.serine-glycine-cysteine group.glycine	23	21	111.35	0.59393	63	0.19435	74
137012	21.2.2	redox.ascorbate and glutathione.glutathione	0	2	21.904		0		0
137019	16.1.2.9	secondary metabolism.isoprenoids.mevalonate pathway.farnesyl pyrophosphate synthetase	8	8	40.491		1	0.67824	3
137045			3	7	102.94		1	0.52216	6
137062	26.22	misc.short chain dehydrogenase/reductase (SDR)	8	4	27.079	1.1406	19	0.25075	12
137112	34.9	transport.metabolite transporters at the mitochondrial membrane	0	2	37.744		0	0.35649	2
137163	6.3	gluconeogenesis.Malate DH	16	15	36.601	0.49571	65	0.20814	76
137210	31.1	cell.organisation	1	2	37.683		1	0.41054	4
137221			1	3	512.14		0	0.26366	4
137265	15.3	metal handling.regulation	6	5	23.738	0.9261	7	0.52038	7
137286	29.4	protein.postranslational modification	9	7	38.432	1.861	16	0.43472	15
137300	2.2.2.2	major CHO metabolism.degradation.starch.starch phosphorylase	30	25	114.09	0.85974	90	0.30907	81
137306	13.2.6.2	amino acid metabolism.degradation.aromatic aa.tyrosine	5	5	25.553	0.64364	20	0.15085	13
137335			4	3	15.773	0.58876	16	0.20747	11
137452	20.2.1	stress.abiotic.heat	20	24	65.303	0.82477	42	0.29996	67
137469	12.3.1	N-metabolism.N-degradation.glutamate dehydrogenase	10	7	48.565	0.67073	18	0.090906	14
137493	23.1.3	nucleotide metabolism.synthesis.PRS-PP	5	8	45.24	1.7839	4	0.52428	8
137523	27.1	RNA.processing	3	3	10.201	0.79704	15	0.32766	17
137559			1	2	11.928		0		1
137578	29.1.020	protein.aa activation.phenylalanine-tRNA ligase	7	8	55.832	0.69208	2	0.27132	14
137673	16.1.1.4	secondary metabolism.isoprenoids.non-mevalonate pathway.CMK	4	4	37.87	0.46646	8	0.21511	8
137676			2	3	33.539		1	0.27806	5
137766	30.11	signalling.light	1	3	18.747	0.52909	5	0.29034	9
137778	34.3	transport.amino acids	6	9	79.651	0.90552	6	0.25054	12
137795	20.2.1	stress.abiotic.heat	0	2	12.252		0	0.54478	4
137847	27.1	RNA.processing	2	6	27.667	0.77761	6	0.32407	14
137924	29.3.4.99	protein.targeting.secretory pathway.unspecified	1	2	25.787	1.2023	2		1
137945	29.5.11.20	protein.degradation.ubiquitin.proteasom	21	19	95.917	0.89901	56	0.31952	60
137973			1	4	41.779		0	0.34529	10
137981	29.5.11.20	protein.degradation.ubiquitin.proteasom	2	2	31.508		0	0.40646	6
138013			1	2	26.828	1.4631	2		1
138046	31.1	cell.organisation	3	3	56.784		1	0.53273	5
138059	34.9	transport.metabolite transporters at the mitochondrial membrane	9	10	31.386	0.56026	19	0.2222	27
138087	29.5.5	protein.degradation.serine protease	7	7	64.207	0.63312	25	0.14694	16
138117	20.2.1	stress.abiotic.heat	31	30	80.681	1.7054	78	0.53899	65
138180	13.1.4.1	amino acid metabolism.synthesis.branched chain group.common	8	11	69.104	2.5329	14	0.75813	19
138199	29.3.1	protein.targeting.nucleus	12	9	122.37	1.3665	22	0.43534	16
138215	30.3	signalling.calcium	6	6	16.263		0		0
138493	29.1.6	protein.aa activation.lysine-tRNA ligase	16	20	66.807	0.89771	28	0.43728	50
138508	13.2.2.2	amino acid metabolism.degradation.glutamate family.proline	7	1	32.754	2.3683	13	0.31083	2
138524	19.3	tetrapyrrole synthesis.GSA	19	15	49.227	1.5992	65	0.70547	74
138637	11.9.4.5	lipid metabolism.lipid degradation.beta-oxidation.acyl-CoA thioesterase	16	13	47.358	0.88413	37	0.28209	45
138649			3	4	77.073		0	0.17784	4
138664	16.7	secondary metabolism.wax	1	2	63.237		1	0.31988	5
138696	29.3.3	protein.targeting.chloroplast	11	16	113.62	2.3916	79	0.71673	46
138697	29.2.2	protein.synthesis.misc ribososomal protein	6	5	17.604	0.31592	12	0.36228	25
138803	29.5	protein.degradation	19	19	55.054	0.5838	86	0.21763	96
138886			6	2	23.213	0.64496	5		0
138922	29.1.15	protein.aa activation.proline-tRNA ligase	2	4	63.035		1		1
138936			1	2	39.551		1	0.56843	2
138990	27.1	RNA.processing	6	5	39.22	0.78798	5	0.29707	12
139007	13.1.2.3.4	amino acid metabolism.synthesis.glutamate family.arginine.acetylornithine aminotransferase	6	6	49.017	2.153	3	0.11647	9
139197	23.4.10	nucleotide metabolism.phosphotransfer and pyrophosphatases.nucleoside diphosphate kinase	1	2	61.364	0.94146	2	0.28364	2
139213	29.1.5	protein.aa activation.isoleucine-tRNA ligase	27	23	129.98	0.72012	34	0.35622	39
139246	29.3.1	protein.targeting.nucleus	17	16	61.053	1.7148	54	0.5398	33
139260	10.1.2	cell wall.precursor synthesis.UGE	11	9	38.917	0.83435	20	0.27706	22
139269	7.1.3	OPP.oxidative PP.6-phosphogluconate dehydrogenase	9	9	29.611	0.8197	13	0.22599	29
139332			3	5	32.639	0.79567	5	0.19933	4
139405	29.1.1	protein.aa activation.tyrosine-tRNA ligase	1	3	52.806		0		1
139416	27.3.67	RNA.regulation of transcription.putative transcription regulator	18	16	41.427	0.51998	51	0.20423	49
139469			0	2	51.827		0		0
139581			1	4	51.568		0	0.36246	3
139610	29.2.4	protein.synthesis.elongation	7	14	74.288	1.815	10	1.4213	30
139619	11.1.3	lipid metabolism.FA synthesis and FA elongation.ketoacyl ACP synthase	3	3	48.667	0.59712	12	0.21634	9
139628	34.16	transport.ABC transporters and multidrug resistance systems	5	6	69.838	3.823	4	1.3367	9
139672	29.4	protein.postranslational modification	2	2	30.466		0		1
139713	29.3.4.4	protein.targeting.secretory pathway.plasma membrane	4	3	32.596		1		0
139735	21.2	redox.ascorbate and glutathione	13	11	44.699	0.80341	34	0.20167	21
139742	23.5.01	nucleotide metabolism.deoxynucleotide metabolism.dihydrofolate reductase-thymidylate synthase	0	2	54.013		0	0.96191	2
139747			10	9	25.364	0.38391	8	0.11273	8
139750	11.1.8	lipid metabolism.FA synthesis and FA elongation.acyl coa ligase	8	6	76.676	3.1288	17	2.237	14
139758			25	26	112.35	1.6004	47	0.32126	63
139781	21.1	redox.thioredoxin	1	3	18.245		0	5.0111	2
139789			2	6	136.88		0	0.2378	9
139831	29.2.2	protein.synthesis.misc ribososomal protein	9	10	21.518	0.73601	24	0.38206	17
139850	9.1.2	mitochondrial electron transport / ATP synthesis.NADH-DH.localisation not clear	6	3	18.122	0.60266	10		1
139865	26.22	misc.short chain dehydrogenase/reductase (SDR)	10	11	27.825	0.45539	39	0.11228	23
139881	31.1	cell.organisation	6	6	29.3	1.1863	10	0.38558	11
140111	29.4	protein.postranslational modification	4	5	49.484		0		0
140252	13.1.3.1	amino acid metabolism.synthesis.aspartate family.asparagine	12	16	64.898	0.58943	20	0.3199	44
140320			1	2	24.795		1		1
140409	31.2	cell.division	4	7	49.162	1.4942	10	6.2488	29
140415	31.1	cell.organisation	3	2	23.692	0.93271	6		1
140452	2.2.2.4	major CHO metabolism.degradation.starch.D enzyme	7	8	65.753	0.63411	11	0.13716	16
140464	27.3.55	RNA.regulation of transcription.HDA	8	10	63.159	0.98292	20	0.27802	62
140487	12.2.1.1	N-metabolism.ammonia metabolism.glutamate synthase.ferredoxin dependent	29	40	167.05	0.90867	60	0.50012	83
140499	29.3.2	protein.targeting.mitochondria	2	2	9.0443	1.3617	3	0.29963	6
140509	26.8	misc.nitrilases, *nitrile lyases, berberine bridge enzymes, reticuline oxidases, troponine reductases	23	20	64.459	1.0262	62	0.22531	70
140543	26.6	misc.O- methyl transferases	11	9	42.454	0.54068	21	0.37972	34
140580	27.3.67	RNA.regulation of transcription.putative transcription regulator	8	7	29.721	3.2093	17	1.0307	18
140593	29.2.3	protein.synthesis.initiation	11	11	24.249	0.8621	23	0.39181	33
140612	29.4	protein.postranslational modification	1	2	52.141	0.6039	2	0.18193	4
140639	29.2.3	protein.synthesis.initiation	25	35	99.567	0.97524	71	0.44868	108
140839	13.1.4.1	amino acid metabolism.synthesis.branched chain group.common	19	17	60.212	0.69831	84	0.2511	87
140924			6	8	30.85	0.58088	6	0.28048	13
140970			11	17	114.5	1.1067	11	0.36496	25
141005			0	2	28.858		0	0.24536	3
141056	13.1.5.2.11	amino acid metabolism.synthesis.serine-glycine-cysteine group.glycine.threonine aldolase	1	1	42.375		0		1
141117			0	2	16.902		0	0.46889	4
141145	9.9	mitochondrial electron transport / ATP synthesis.F1-ATPase	7	6	74.801	0.75395	6	0.23599	24
141185	17.1.1	hormone metabolism.abscisic acid.synthesis-degradation	3	2	61.101		1	0.3037	3
141204	11.1.13	lipid metabolism.FA synthesis and FA elongation.acyl-CoA binding protein	7	3	64.822	1.9505	8	0.2997	5
141259			1	2	29.039		0	0.30162	4
141272	29.2.3	protein.synthesis.initiation	18	20	176.13	0.22644	11	0.31297	20
141287	29.5.7	protein.degradation.metalloprotease	1	2	48.612		1		1
141319	1.3.8	PS.calvin cyle.transketolase	27	19	77.66	0.70698	46	0.25171	39
141404	27.3.99	RNA.regulation of transcription.unclassified	1	3	133.98		0	0.20876	7
141422			2	3	35.272		1	0.16088	2
141439	29.3.4.2	protein.targeting.secretory pathway.golgi	7	5	77.567	1.666	4	0.13922	4
141448			0	2	51.547		0	1.0172	16
141462	29.5	protein.degradation	6	9	33.562	0.64831	10	0.29664	33
141477			2	7	497.41		0	0.42583	6
141540	29.6	protein.folding	1	4	185.33		0	0.23151	7
141578	34.9	transport.metabolite transporters at the mitochondrial membrane	2	4	44.552		0	4.2431	4
141595			3	2	49.405		0		1
141603	27.3.55	RNA.regulation of transcription.HDA	1	3	41.618	0.81869	5	0.17427	13
141616			3	2	23.346		0		0
141656	28.1	DNA.synthesis/chromatin structure	2	3	33.145	0.72598	6	0.21826	4
141676	26.7	misc.oxidases - copper, flavone etc.	1	4	46.881		1	0.15618	10
141735			1	2	65.72		1	0.30217	4
141798	29.2.2	protein.synthesis.misc ribososomal protein	5	5	16.997	0.75679	20	0.39755	34
141865	29.2.3	protein.synthesis.initiation	6	6	16.455	1.5237	19	0.53514	20
141870	26.8	misc.nitrilases, *nitrile lyases, berberine bridge enzymes, reticuline oxidases, troponine reductases	2	2	36.155		0		1
141876	26.22	misc.short chain dehydrogenase/reductase (SDR)	1	2	35.758		0		1
141947	31.1	cell.organisation	3	3	21.082	1.0126	2	0.55844	2
141975			3	3	10.044		0		0
142024	34.16	transport.ABC transporters and multidrug resistance systems	1	5	86.673		1	0.79705	14
142042			1	2	51.934		0	0.28356	12
142055	20.2.99	stress.abiotic.unspecified	13	9	71.475	1.7116	36	0.24338	20
142065	29.2.2	protein.synthesis.misc ribososomal protein	2	2	19.51		0		0
142067			2	6	34.994	1.1259	6	0.15591	12
142077	27.3.69	RNA.regulation of transcription.SET-domain transcriptional regulator family	2	2	52.281	1.3694	2	0.67403	3
142102	29.5	protein.degradation	12	12	67.033	0.48211	39	0.14062	59
142126	30.4.4	signalling.phosphinositides.phosphoinositide phospholipase C	1	2	55.13		1	0.20433	4
142128	2.1.2.3	major CHO metabolism.synthesis.starch.starch branching	2	3	90.321		1	0.26349	3
142153	26.22	misc.short chain dehydrogenase/reductase (SDR)	36	38	75.373	0.52889	53	0.14092	81
142174	29.5.05	protein.degradation.serine protease	0	2	75.701		0		0
142230			2	2	56.308	1.0885	2	3.7869	3
142231	8.1.7	TCA / org. transformation.TCA.succinate dehydrogenase	8	6	32.281	0.77595	14	0.30786	14
142283	27.3.53	RNA.regulation of transcription.High mobility group (HMG) family	2	1	19.515	0.67451	2		0
142296	27.4	RNA.binding	4	6	121.31	1.6819	7	1.2029	14
142363	21.5	redox.peroxiredoxin	13	11	25.961	0.55141	84	0.12467	53
142415			1	1	255.26		1	0.29661	6
142465	29.2.3	protein.synthesis.initiation	8	6	49.869	2.2533	8	0.48162	9
142476	27.1.1	RNA.processing.splicing	4	2	31.463	0.92023	7	0.23681	2
142512	30.1.2	signalling.in sugar and nutrient physiology.pyruvate dehydrogenase kinase	1	5	44.585		0	0.39114	10
142629	31.1	cell.organisation	3	2	26.909	0.77096	12	0.35884	10
142634			3	3	6.9589		0		0
142655			2	2	11.023		1	0.38319	3
142660			2	1	118.68	1.5203	6		0
142698	31.3.1	cell.cycle.peptidylprolyl isomerase	2	4	24.36		0	0.19587	4
142734			1	2	50.15	0.50145	4		1
142756	26.9	misc.glutathione S transferases	0	3	16.497		0	0.2236	3
142787			2	3	36.848	0.13093	11	1.7292	18
142793	27.3.69	RNA.regulation of transcription.SET-domain transcriptional regulator family	0	2	80.803		0	0.2068	5
142797			0	2	36.243		0	0.33932	3
142939			1	2	36.988		1	0.412	2
142968			2	1	54.622	0.86129	2		1
143005			2	4	112.42		1	0.38726	3
143037	31.3.1	cell.cycle.peptidylprolyl isomerase	2	4	32.496	0.46216	9	0.17952	15
143072	29.2.2	protein.synthesis.misc ribososomal protein	4	4	15.122	0.67543	17	0.32796	15
143082	21.2.1	redox.ascorbate and glutathione.ascorbate	9	9	24.896	0.44308	22	0.11572	18
143089			1	2	30.975		0	0.58097	2
143122	20.2.5	stress.abiotic.light	10	7	18.015	0.087748	17	0.016034	3
143143	13.2.2.2	amino acid metabolism.degradation.glutamate family.proline	3	1	28.355	1.7384	9	0.1602	3
143281			0	2	150.46		0	0.56537	2
143294			2	4	39.614	3.83	15	0.39476	7
143441	9.1.2	mitochondrial electron transport / ATP synthesis.NADH-DH.localisation not clear	2	3	9.9803		0	0.32672	2
143444			4	4	32.148	2.3525	3	0.18801	13
143468			7	5	145.62	0.76068	6	0.23155	11
143515			1	1	198.84		0		0
143516			2	3	85.81		1	0.28409	4
143567	27.3.71	RNA.regulation of transcription.SNF7	5	5	19.045	2.4571	7	0.2045	4
143707			2	5	45.104	1.1284	6	0.25105	10
143710			4	7	76.491	0.55799	3	0.22044	21
143712			4	3	30.74	1.8279	14	0.19675	9
143757			5	4	60.431	0.17751	54	3.755	7
143837			5	5	19.866		0	0.2036	2
143852	31.1	cell.organisation	0	3	43.406		0	0.62995	2
143859			0	2	36.373		0	0.33328	7
143867			3	7	43.492	0.66677	6	0.26289	24
143889	27.3.22	RNA.regulation of transcription.HB,Homeobox transcription factor family	0	2	134.07		0	0.36789	7
144011			0	3	121.32		0	0.37286	7
144018			1	5	44.355	0.56863	4	0.19719	11
144028	28.1	DNA.synthesis/chromatin structure	0	2	58.603		0		0
144069	11.9.3.2	lipid metabolism.lipid degradation.lysophospholipases.carboxylesterase	2	3	20.114	0.57796	6	0.2659	3
144113			0	4	111.47		0	0.58979	6
144132			8	10	27.891	0.61218	24	0.2298	18
144136	29.5.05	protein.degradation.serine protease	9	8	78.005	2.2911	9	0.43183	13
144137	33.99	development.unspecified	2	2	15.917		0		0
144177			1	4	65.392		1	0.29122	4
144201			2	2	58.248		0		0
144221	27.4	RNA.RNA binding	5	5	49.324	3.0456	12	0.76883	15
144252	26.3	misc.gluco-, galacto- and mannosidases	8	7	144.52	0.48609	14	0.14073	13
144281	26.13	misc.acid and other phosphatases	8	5	32.325	0.78916	30	0.43615	20
144312			1	3	145.81	0.8373	3	0.29251	7
144348			1	1	46.482		0		0
144447			2	6	42.913	0.53268	9	0.1563	24
144448	31.1	cell.organisation	2	7	191.46		1	0.24445	15
144472			1	2	13.802		0	0.41972	2
144515	33.99	development.unspecified	1	2	61.126		0	0.50075	2
144600			19	30	265.25	1.1229	14	0.34886	62
144604	29.5	protein.degradation	5	7	57.265	0.5721	13	0.16956	35
144609	1.1.2.1	PS.lightreaction.photosystem I.LHC-I	5	6	26.922		0		0
144633			2	2	48.345		1	0.72288	6
144646	29.2.2	protein.synthesis.misc ribososomal protein	3	3	7.4026	0.81868	15	0.41603	26
144655			4	2	108.56	0.72326	10	0.2509	10
144677	17.7.1.2	hormone metabolism.jasmonate.synthesis-degradation.lipoxygenase	2	4	118.11		0	0.29606	6
144709			2	1	26.383	12.961	2	0.22101	2
144867	29.4	protein.postranslational modification	7	6	35.338	0.721	23	0.29955	6
144891	29.4	protein.postranslational modification	1	3	24.478		0	0.39191	5
144901			1	3	97.556	0.44233	6	1.3167	10
144914			4	3	36.424	0.55681	7	0.19214	16
144935			12	9	36.104	0.6906	29	0.18459	26
145043	29.2.3	protein.synthesis.initiation	4	2	12.999	2.3606	3	0.75495	3
145054			0	2	27.1		0	0.23175	13
145084			4	5	33.069		0	0.20828	3
145137			0	2	74.735		0	0.14379	2
145152	23.3.1.2	nucleotide metabolism.salvage.phosphoribosyltransferases.hgprt	1	2	24.871		0		1
145156			8	7	37.029	1.5483	19	0.36072	21
145209	23.3.1.1	nucleotide metabolism.salvage.phosphoribosyltransferases.aprt	2	3	19.676		0	0.39863	3
145230			0	2	291.98		0	0.12886	3
145248			1	3	42.86		1	0.18152	5
145271	29.2.2	protein.synthesis.misc ribososomal protein	11	8	15.341	0.75566	39	0.42644	29
145347			2	2	32.381		1	0.45359	3
145375			0	2	61.381		0	0.34534	3
145395	8.1	TCA / org. transformation.TCA	3	3	26.069		1	0.13464	9
145485	29.5	protein.degradation	4	4	52.567	0.45049	6	0.27794	7
145516	29.3.3	protein.targeting.chloroplast	1	2	48.212		0	0.15092	8
145585	26.22	misc.short chain dehydrogenase/reductase (SDR)	5	7	38.241	0.87476	14	0.30665	24
145636	29.2.3	protein.synthesis.initiation	12	9	52.838	0.94326	25	0.40813	21
145688			6	5	23.947	1.1928	6	0.2403	11
145700			1	2	19.966		0		1
145701			2	3	23.014		1	0.3858	3
145770	29.2.4	protein.synthesis.elongation	41	36	115.31	1.2808	80	0.69013	143
145847	27.3.67	RNA.regulation of transcription.putative transcription regulator	4	5	77.307	0.49575	2	0.30318	8
145893			1	2	38.699	1.8165	2	0.28002	5
145919	16.1.1	secondary metabolism.isoprenoids.non-mevalonate pathway	2	5	36.267		1	0.23667	11
145947			2	2	18.11	0.19195	3		1
145987	13.2.3.5	amino acid metabolism.degradation.aspartate family.lysine	12	11	47.558	0.53686	35	0.19176	30
146020			4	3	21.099	0.44298	8	0.37922	7
146052	31.1	cell.organisation	1	5	22.183	0.74292	2	0.43091	7
146160			3	4	14.54	0.66093	6	0.28965	5
146213	10.1.21	cell wall.precursor synthesis.phosphomannomutase	1	3	61.313		1	0.28843	9
146232	34.2	transporter.sugars	12	13	28.153	0.61171	11	1.4235	13
146239	27.3.12	RNA.regulation of transcription.C3H zinc finger family	5	5	44.559	1.9032	10	0.79347	11
146309	27.3.63	RNA.regulation of transcription.PHD finger transcription factor	1	3	245.48		0		0
146316	28.1	DNA.synthesis/chromatin structure	2	2	43.75	0.77916	3	0.36133	2
146423			2	4	41.055		0	0.2583	16
146448			2	3	42.618		1	0.33343	2
146449			4	4	57.137	0.80548	13	0.34688	16
146494	20.2.99	stress.abiotic.unspecified	1	3	28.557		1	0.4997	4
146499	29.5	protein.degradation	6	5	35.377	1.1052	12	0.19912	14
146501	29.5.5	protein.degradation.serine protease	5	6	44.18	0.54824	6	0.19489	25
146504			3	5	59.408	1.0083	4	0.34894	5
146505	29.5.3	protein.degradation.cysteine protease	3	2	38.42	0.80511	7	0.26297	12
146531			3	1	74.647	1.6693	6	1.4121	4
146539	29.5.11	protein.degradation.ubiquitin	2	3	46.469		0	0.43519	5
146549	27.3.52	RNA.regulation of transcription.Global transcription factor group	1	2	126.24		0	0.34147	2
146561			2	2	21.889	0.82925	6	0.35993	9
146566			1	3	40.58		0	0.26761	15
146567	28.99	DNA.unspecified	17	12	24.06	0.65974	124	0.26639	106
146571	20.2.1	stress.abiotic.heat	0	2	51.723		0	0.3156	6
146574	7.2.2	OPP.non-reductive PP.transaldolase	2	3	42.435	1.3009	4	2.8134	37
146575			7	7	40.8	0.66022	16	0.19282	32
146582			1	2	31.886		0		1
146649	13.2.2.2	amino acid metabolism.degradation.glutamate family.proline	2	5	61.676	0.57044	11	0.19354	11
146684			12	11	117.1	0.59469	12	0.21166	22
146702	26.1	misc.misc2	1	2	27.378		0	0.57161	2
146711	20.2.1	stress.abiotic.heat	2	2	103.2		1	0.21808	2
146723			3	2	10.826		0		0
146798			2	3	95.858		1	0.27341	10
146801			37	43	91.146	1.7661	123	0.33344	113
146844	29.2.2	protein.synthesis.misc ribososomal protein	9	8	21.371	0.74016	26	0.32592	32
146883			4	5	62.236	0.51422	2	0.30998	16
146886	13.1.3.5.5	amino acid metabolism.synthesis.aspartate family.lysine.diaminopimelate decarboxylase	8	7	51.577	1.2648	12	0.42655	6
146923	13.1.6.2	amino acid metabolism.synthesis.aromatic aa.phenylalanine and tyrosine	2	1	47.398		0		0
147004	29.2.2	protein.synthesis.misc ribososomal protein	1	3	14.864	0.69098	12	0.36401	28
147008			6	4	85.146	1.3373	10	0.28989	8
147086			10	10	93.487	2.0493	14	0.19247	6
147090			3	3	56.211	0.8832	7	0.37682	6
147109			2	3	14.231		0		0
147115			4	4	34.431	0.78072	3	0.32764	2
147147			3	4	13.72		1	0.49348	5
147241	11.8.1	lipid metabolism.'exotics' (steroids, squalene etc).sphingolipids	1	2	56.295		0		0
147254	29.2.3	protein.synthesis.initiation	13	17	87.071	0.90346	33	0.34174	44
147265			0	2	46.511		0	0.20553	2
147285	23.3.2.2	nucleotide metabolism.salvage.nucleoside kinases.uridine kinase	2	3	31.574		0	0.27627	7
147384			1	2	59.563	0.025956	7	0.062416	4
147390	33.1	development.storage proteins	1	2	50.928		0	0.15224	5
147410			2	3	72.774	0.073663	8	0.35541	8
147450	27.1.19	RNA.processing.ribonucleases	3	6	112.08	0.90395	4	0.37128	11
147520	29.5.5	protein.degradation.serine protease	2	2	30.966		1	0.2005	3
147682			12	8	33.167	0.77121	30	0.21547	11
147722	8.2.10	TCA / org. transformation.other organic acid transformaitons.malic	0	2	56.035		0	0.29824	4
147728			7	6	25.677	2.7021	16	0.58906	8
147934			3	3	34.31	2.9271	9	1.3142	10
147945			2	4	59.792		1	0.29144	24
147970			3	5	52.209	0.68597	3	1.0053	4
148023	27.1.1	RNA.processing.splicing	5	5	46.887	1.0585	3	0.26746	3
148091			3	4	42.357	0.75685	8	0.2747	12
148103			1	3	70.327		1	0.20683	10
148151	31.2	cell.division	9	11	54.238	1.2464	15	0.40748	35
148197			5	11	88.045	0.69843	26	0.2026	27
148198	29.2.1.2	protein.synthesis.mito/plastid ribosomal protein.mitochondrial	2	3	28.744		0	0.45785	4
148234			3	3	17.347		0		0
148239			1	1	25.705	1.823	2		0
148277	27.1	RNA.processing	0	2	25.514		0	0.62885	2
148333	10.5	cell wall.cell wall proteins	4	3	19.121	2.2909	6		1
148341			3	3	24.249	0.83843	13	0.36813	8
148403			3	4	41.816	0.7315	5	0.25845	9
148487			5	2	11.433	2.5776	10		1
148563	29.2.3	protein.synthesis.initiation	12	10	67.205	0.77236	16	0.26458	14
148573	26.22	misc.short chain dehydrogenase/reductase (SDR)	2	3	23.815	2.6967	3	0.90655	6
148747			0	2	97.324		0	0.53259	3
148751			0	2	46.337		0	0.45136	4
148810	13.1.3.6.1.2	amino acid metabolism.synthesis.aspartate family.misc.homoserine.aspartate semialdehyde dehydrogenase	14	13	39.934	0.5435	72	0.27026	144
148820			1	7	104.43		0	1.0398	5
148829	30.5	signalling.G-proteins	7	12	226.04	1.0955	4	0.29171	29
148836	30.5	signalling.G-proteins	10	10	23.611	1.3271	7	0.32895	13
148918			4	4	23.312	0.85913	5	0.46046	5
148919			2	6	36.812	0.80853	10	0.41118	17
148921	2	major CHO metabolism	4	5	62.777	0.91293	26	4.6193	17
148922	2	major CHO metabolism	5	6	53.872	2.7544	15	0.94294	12
148923			1	1	62.169		1	0.25857	2
148948			2	3	43.719	0.149	2	0.45387	10
149066	17.3.1.2.2	hormone metabolism.brassinosteroid.synthesis-degradation.sterols.SMT	3	3	10.255	1.5598	9	0.37099	4
149072			2	3	27.188	0.63834	8	0.20969	6
149080	29.6	protein.folding	6	5	13.555	0.98862	7	0.35238	3
149105			3	2	515.72		1	2.2172	3
149134	29.2.3	protein.synthesis.initiation	3	2	16.942	0.3192	4	0.042898	4
149137			2	1	23.529	1.0845	5		0
149145			4	8	32.652	6.5937	6	2.6754	13
149179	29.5.9	protein.degradation.AAA type	1	3	37.56		1	0.37458	8
149211			1	2	15.369	1.4256	3	0.67144	4
149240	9.1.2	mitochondrial electron transport / ATP synthesis.NADH-DH.localisation not clear	5	4	10.999	0.43122	12	0.14411	22
149272			1	3	40.495		1	0.63794	2
149336			5	10	82.75	2.5405	4	7.0559	40
149376			2	3	74.411		1	0.35332	3
149418	34.9	transport.metabolite transporters at the mitochondrial membrane	2	4	38.419		0	0.22799	21
149525			0	2	35.407		0	0.24335	4
149530	26.28	misc.GDSL-motif lipase	1	1	57.461		0	1.0539	2
149642			6	6	19.405	1.4224	15	0.18185	16
149656			5	10	93.319	0.95895	9	0.31488	17
149708			0	2	186.16		0	0.12604	23
149709	8.1.1.2	TCA / org. transformation.TCA.pyruvate DH.E2	11	11	64.257	0.43672	18	0.1772	27
149716	29.4	protein.postranslational modification	5	4	50.483	1.3558	9	0.41984	11
149734	27.3.11	RNA.regulation of transcription.C2H2 zinc finger family	11	12	41.014	1.0385	38	0.27735	25
149756	29.4	protein.postranslational modification	1	4	47.127	1.8013	2	0.32884	13
149791			1	2	40.776		1	0.87297	2
149810	21.2	redox.ascorbate and glutathione	0	2	30.142		0		0
149843			5	8	24.851		1		1
149896	4.13	glycolysis.PK	22	35	260.35	1.0584	37	0.25554	65
149900			1	2	35.317		0		0
149978			4	6	18.734	1.1888	4	0.25501	4
149993	29.2.2	protein.synthesis.misc ribososomal protein	6	7	19.308	1.2069	4	0.47984	7
150040			2	2	119.59	2.8441	3	0.38193	2
150073	2.2.2.4	major CHO metabolism.degradation.starch.D enzyme	1	3	34.928	2.9136	2	2.1524	6
150094			4	12	134.33	0.31018	7	0.34136	22
150104	21.6	redox.dismutases and catalases	11	11	56.157	0.79471	55	0.27663	58
150143			2	2	36.047		1	0.30954	6
150233	27.3.52	RNA.regulation of transcription.Global transcription factor group	0	3	84.76		0		1
150234			2	2	46.403	2.472	3	0.30413	2
150344	27.4	RNA.RNA binding	0	4	109.89		0	0.36661	5
150402			1	2	71.574		1	0.25455	2
150625	29.2.99	protein.synthesis.misc	1	2	31.054		0		1
150644	29.2.2	protein.synthesis.misc ribososomal protein	4	3	9.5149	0.72426	21	0.35247	12
150728			1	1	29.798	2.7503	4		0
150730			2	2	44.357		0		0
150732	1.3.13	PS.calvin cyle.rubisco interacting	1	1	44.701		0	0.81005	2
150766	31.1	cell.organisation	4	6	86.055	2.0887	2	0.29015	5
150793	29.5.9	protein.degradation.AAA type	2	4	121.67		1	0.49474	3
150807			4	5	79.668		0	0.31981	3
150809	13.2.2.2	amino acid metabolism.degradation.glutamate family.proline	7	8	59.25	0.65206	14	0.13276	7
150826			2	1	27.45	2.5757	5	0.07885	11
150841			2	2	317.77	0.72374	6	0.24569	22
150866	16.8.2	secondary metabolism.flavonoids.chalcones	10	8	28.216	0.62157	14	0.19522	11
150882			2	4	10.646	0.63211	8	0.25003	6
150956	29.2.1.1	protein.synthesis.mito/plastid ribosomal protein.plastid	8	7	31.779	1.7547	16	0.41173	21
150957	13.1.3.5.4	amino acid metabolism.synthesis.aspartate family.lysine.diaminopimelate epimerase	10	10	34.338	0.65598	42	0.22954	29
151044	28.1	DNA.synthesis/chromatin structure	3	2	381.28	1.1257	8	0.31698	3
151082	27.2	RNA.transcription	2	2	24.369		1	0.35431	3
151087			4	5	15.117	0.73399	5	0.3467	14
151096	18.6	Co-factor and vitamine metabolism.biotin	2	2	24.298		0		1
151184	30.5	signalling.G-proteins	7	8	50.701	0.72514	30	0.27993	40
151307	13.2.3.5	amino acid metabolism.degradation.aspartate family.lysine	4	7	43.31	1.121	7	0.35168	19
151335	21.4	redox.glutaredoxins	1	2	60.201	0.90949	4	0.1624	7
151346			3	10	52.683	15.008	2	0.45334	19
151348			1	5	35.311		1	1.1858	12
151357	29.5	protein.degradation	2	2	38.739	1.1289	4	0.25634	7
151387			3	7	32.098	0.59893	11	0.22141	12
151463	17.1.1.1.10	hormone metabolism.abscisic acid.synthesis-degradation.synthesis.9-cis-epoxycarotenoid dioxygenase	4	3	54.064	2.561	8	0.25762	5
151525			0	2	31.876		0		1
151536			0	2	405.82		0	1.3203	9
151537	27.1.2	RNA.processing.RNA helicase	2	3	65.44		1	0.73224	5
151619			3	0	19.405	3.9702	2		0
151721			1	3	42.894	0.96025	3	0.27178	8
151809			3	2	62.526	1.8281	2	0.26979	4
151877			1	2	92.892	1.8463	4	0.24072	13
151947			10	9	38.208	0.97647	14	0.27014	2
151956			1	3	110.27		1	3.339	6
152008			0	2	130.18		0	0.25199	4
152090	29.5.11	protein.degradation.ubiquitin	4	5	116.36	109.76	19	0.45597	16
152228	18.3	Co-factor and vitamine metabolism.riboflavin	0	2	35.961		0	0.38182	2
152235			2	2	38.526		1	0.30822	2
152239	23.1.1.4	nucleotide metabolism.synthesis.pyrimidine.dihydroorotate dehydrogenase	8	6	40.905	0.50877	8	0.21883	10
152242	31.4	cell. vesicle transport	7	6	52.165	1.2941	9	0.28233	9
152438	26.9	misc.glutathione S transferases	5	4	23.937		1	0.13787	12
152446			2	3	28.736	0.63694	2	0.2823	12
152464			0	2	42.614		0		1
152481			5	2	68.126	1.386	11		1
152525	29.5.11.3	protein.degradation.ubiquitin.E2	3	2	16.701		1		0
152568	10.1	cell wall.precursor synthesis	26	30	151.9	0.54288	56	0.24324	87
152606			4	3	18.615	4.2054	12	0.19665	16
152648			6	5	24.806	0.7762	21	0.074438	8
152654			2	4	29.871		1	0.31606	10
152682	9.9	mitochondrial electron transport / ATP synthesis.F1-ATPase	13	13	39.728	0.5799	17	0.18321	13
152683	28.1	DNA.synthesis/chromatin structure	0	7	99.714		0	2.5763	11
152708	2.2.2.2	major CHO metabolism.degradation.starch.starch phosphorylase	24	23	98.295	1.1242	55	0.31861	43
152806			4	5	51.025	1.0198	3	0.38203	7
152851			5	4	122.42	2.1707	6	0.25591	9
152892	4.7	glycolysis.aldolase	7	10	42.063	1.3137	12	0.55368	9
152915			1	2	22.577	1.5342	2	0.42622	5
152972			5	11	60.257	1.4687	4	0.28691	29
153062	29.1.16	protein.aa activation.cysteine-tRNA ligase	5	9	67.409	0.79883	5	0.23672	19
153067			1	2	110.47	1.6123	2		1
153076			11	10	32.513	0.71346	38	0.17545	33
153191			5	7	74.768	0.71995	19	0.29546	18
153242	29.4	protein.postranslational modification	7	14	81.026	0.66966	16	0.22014	36
153274	34.7	transport.phosphate	2	0	17.433		0		0
153288			3	6	32.368		0	0.2369	2
153290			6	8	98.994	0.28061	26	0.28758	14
153376			2	2	43.452	0.13748	9	0.14065	11
153439	29.5.11.5	protein.degradation.ubiquitin.ubiquitin protease	2	4	64.683	1.4562	2	0.32088	3
153473	23.1.2.1	nucleotide metabolism.synthesis.purine.amidophosphoribosyltransferase	1	1	9.2556		0	0.39406	2
153630	7.1.2	OPP.oxidative PP.6-phosphogluconolactonase	2	3	25.336	0.48842	5	0.194	13
153656	1.1.1.2	PS.lightreaction.photosystem II.PSII polypeptide subunits	12	11	21.824	0.96893	192	0.18413	258
153674	29.2.2	protein.synthesis.misc ribososomal protein	5	3	19.498		0		0
153678	1.1.2.1	PS.lightreaction.photosystem I.LHC-I	6	6	32.593	0.44734	16	0.11493	15
153715			2	2	45.08	0.89925	5	0.32145	7
153736	29.4	protein.postranslational modification	1	1	67.725		0		0
153764	29.8	protein assembly and cofactor ligation	1	2	41.233		0		0
153915			1	1	10.995	0.62088	2		0
153921	29.4	protein.postranslational modification	2	4	41.253		0	0.3193	6
153995			1	3	44.064		1	0.2288	2
154066			6	9	105.8	0.5654	17	0.20378	42
154129			2	1	40.472	0.56122	5	0.23328	3
154241	31.1	cell.organisation	2	2	34.734	0.81348	7	0.24163	8
154271	29.3.5	protein.targeting.peroxisomes	1	2	35.439		0		1
154280	31.4	cell. vesicle transport	11	14	107.73	0.87221	33	0.24993	32
154307	13.1.3.4	amino acid metabolism.synthesis.aspartate family.methionine	34	30	86.772	1.409	295	1.0533	283
154336			0	4	24.444		0	0.34188	5
154339	29.3.4.99	protein.targeting.secretory pathway.unspecified	6	7	76.878	0.85922	10	0.31809	10
154342			6	5	35.375	0.93441	11	0.28407	7
154370			8	8	53.886	0.66301	9	0.17723	13
154398	20.2.1	stress.abiotic.heat	20	23	89.353	1.376	43	0.57179	44
154464			8	5	39.581	0.95972	9	0.16343	4
154505	27.3.69	RNA.regulation of transcription.SET-domain transcriptional regulator family	0	3	50.104		0	0.76234	5
154541			0	2	315.18		0	0.65436	3
154569	1.1.30	PS.lightreaction.state transition	8	7	54.795	1.1375	15	0.30005	17
154677			2	2	65.809	0.49978	3	0.19383	2
154727			3	3	21.379	1.0971	16	0.35445	8
154732			2	2	18.793	0.7198	5	0.16062	6
154885			2	2	14.398	1.4806	4	0.26722	4
154904			0	2	44.567		0		0
154979			3	3	14.116	1.5504	18	0.21172	8
155007			3	4	16.085	0.70182	6	0.11971	9
155136			10	16	336.69	0.86405	2	0.32988	16
155138	28.1	DNA.synthesis/chromatin structure	2	2	64.039		0	0.3	6
155147			1	5	31.406		1	0.19823	13
155150	1.1.1.2	PS.lightreaction.photosystem II.PSII polypeptide subunits	2	2	12.141		0		0
155153			0	3	111.31		0	0.31863	5
155165			4	4	18.84	0.69332	5	0.23125	5
155455	29.2.2	protein.synthesis.misc ribososomal protein	7	5	16.391	0.80938	10	0.37206	7
155464	21.5	redox.peroxiredoxin	11	9	21.642	0.51462	70	0.18291	81
155479			5	5	34.628	0.55139	18	0.14593	17
155527			3	4	17.59	1.0328	10	0.157	6
155546	29.5	protein.degradation	9	8	48.392	0.49627	9	0.18068	4
155587	11.1.31	lipid metabolism.FA synthesis and FA elongation.pyruvate DH	11	12	37.761	1.1839	16	0.26461	25
155606			3	3	31.21	0.9576	9	0.38928	15
155649	29.2.2	protein.synthesis.misc ribososomal protein	11	7	17.579	0.75729	46	0.3837	57
155869	29.5.3	protein.degradation.cysteine protease	6	1	53.143	4.0004	18	0.32869	2
155900			3	2	15.228	0.087794	2	0.13186	11
155961			2	4	31.634	0.65014	2	0.18219	9
156054			5	4	21.16	3.9253	14	1.3852	16
156074	31.3.1	cell.cycle.peptidylprolyl isomerase	4	3	24.945	1.9228	2	0.085204	3
156084			1	1	23.329	1.3909	2		0
156203			4	5	15.82	0.1341	2		0
156256	26.3	misc. other Ferredoxins and Rieske domain	3	3	61.337	0.25567	6	0.26898	11
156470			5	3	14.782	0.58681	16	0.15189	12
156581			2	2	26.028	1.2908	4	0.29243	4
156884			8	8	35.847	0.6655	5	0.22904	13
156911			0	2	18.703		0	0.20313	4
157007			2	3	13.367		0		0
157152			0	2	22.751		0	0.37475	4
157173	21.5	redox.peroxiredoxin	6	6	20.972	0.6442	4	0.26735	10
157234	23.2	nucleotide metabolism.degradation	3	3	43.439	0.34727	15	0.14716	18
157242			1	2	44.219		0	0.1796	4
157319			1	2	18.807		0		0
157361			2	3	18.757	2.5542	4	0.66577	4
157545			7	5	23.75	0.56366	3	0.25216	4
157645			3	2	11.64	0.60241	3	0.48621	2
157650			3	4	19.556	0.20473	4	0.083844	6
157781			0	2	26.896		0		0
157842			4	4	19.775	3.2884	5	1.173	12
157887			1	2	20.095	1.9429	2	0.9663	5
157892			6	5	15.85	0.65244	13	0.2527	17
157910			5	4	23.51	0.81878	13	0.20961	13
157947	15.2	metal handling.binding, chelation and storage	8	9	27.219	1.3426	29	0.18752	19
158028	29.5.11.4.2	protein.degradation.ubiquitin.E3.RING	2	1	26.617		0		0
158129	8.2.9	TCA / org. transformation.other organic acid transformaitons.cyt MDH	13	10	32.285	0.63029	42	0.18937	40
158152	10.1.10	cell wall.precursor synthesis.RHM	11	12	35.005	1.7191	35	0.42254	24
158173	28.2	DNA.repair	8	9	26.794	0.60471	35	0.14176	31
158244	3.5	minor CHO metabolism.others	2	1	38.708		1	0.21648	4
158296			3	2	32.844	2.4062	4		0
158367	26.1	misc.misc2	6	4	26.092	0.18316	3	0.22458	6
158401			3	6	29.367	1.4883	3	0.52535	25
158645	29.3.4.3	protein.targeting.secretory pathway.vacuole	13	9	36.867	0.97323	44	0.23118	40
158650			3	2	55.896	0.96416	12	0.3574	8
158849	30.3	signalling.calcium	2	2	8.8187	0.76769	10	0.31435	3
158901			0	3	31.569		0	0.22453	6
158948	31.4	cell. vesicle transport	1	2	111.16		0	0.30769	4
159060	31.1	cell.organisation	5	5	16.648	0.55283	3	0.24957	18
159152			3	5	45.511	0.48532	14	0.16036	23
159272	29.2.2	protein.synthesis.misc ribososomal protein	8	4	15.07	0.69839	8	0.36929	2
159282	29.2.2	protein.synthesis.misc ribososomal protein	5	4	14.933	0.75173	14	0.32407	12
159554	30.3	signalling.calcium	8	9	19.459	0.83385	10	0.16142	14
159566	9.5	mitochondrial electron transport / ATP synthesis.cytochrome c oxidase	3	3	7.0321	0.71773	8	0.28588	10
159587			7	4	17.122	0.87287	3	0.28931	3
159618			2	3	7.381		1	0.19302	6
159651			1	2	19.407		0	0.35543	2
159697			3	2	31.501	2.1555	5	0.32508	3
159711	29.5.11.4.3.1	protein.degradation.ubiquitin.E3.SCF.SKP	2	1	11.386		0		0
159842	31.3.1	cell.cycle.peptidylprolyl isomerase	6	6	19.897	0.48964	18	0.16205	12
159905	29.3.4.99	protein.targeting.secretory pathway.unspecified	4	5	20.502		0	0.33573	4
159920			5	5	32.493	0.719	12	0.17901	11
159999	26.22	misc.short chain dehydrogenase/reductase (SDR)	3	1	29.587	0.48229	7	0.21306	2
160030	29.4	protein.postranslational modification	12	5	34.848	1.1549	19	0.37473	19
160073			1	1	12.668		0		0
160132	21.5	redox.peroxiredoxin	5	4	18.088	0.30714	5	0.15723	9
160137			2	0	14.469		0		0
160392	29.6	protein.folding	8	7	22.782	0.63188	27	0.22532	31
160591	27.3	RNA.regulation of transcription	4	2	21.108	0.95379	9	0.45548	4
160593			2	1	26.906	0.89556	3		1
160684			5	4	28.552	0.30577	6	0.20808	13
160761			4	4	18.411	0.71844	6	0.21083	6
160787	21.5	redox.peroxiredoxin	5	3	24.37		0		0
161043	21.1	redox.thioredoxin	5	4	27.482	1.0693	8	0.36261	7
161422			15	15	48.005	1.0912	46	0.34001	59
161455	13.1.3.6.1.1	amino acid metabolism.synthesis.aspartate family.misc.homoserine.aspartate kinase	3	5	58.399	2.54	3	1.6371	11
161656			2	1	11.054		0		0
161860			3	3	13.868	0.47294	16	0.22332	14
161874			5	4	19.225	0.5855	19	0.26353	26
161904	17.3.1.2.2	hormone metabolism.brassinosteroid.synthesis-degradation.sterols.SMT	11	13	42.104	1.5997	26	0.50727	34
162021			1	2	23.286	0.83409	4	0.84718	8
162449	13.1.5.1.1	amino acid metabolism.synthesis.serine-glycine-cysteine group.serine.phosphoglycerate dehydrogenase	12	13	42.317	0.77643	67	0.51099	69
162765	29.3.2	protein.targeting.mitochondria	3	4	23.367	0.48265	8	0.13829	9
162806	34.18	transport.unspecified anions	2	2	11.12	0.11878	6	0.19681	2
162845	29.2.2	protein.synthesis.misc ribososomal protein	8	8	20.727	0.8532	31	0.36513	21
163013	11.8	lipid metabolism.exotics (steroids, squalene etc)	4	4	13.661	1.4931	12	0.59009	16
163238	18.3.01	Co-factor and vitamine metabolism.riboflavin.GTP cyclohydrolase II	3	2	39.034		1	0.7162	6
163301	7.1.1	OPP.oxidative PP.G6PD	2	2	19.234		1	0.63719	4
163414	15.2	metal handling.binding, chelation and storage	3	4	7.4356		1		1
163751	12.1.1	N-metabolism.nitrate metabolism.NR	2	5	31.152		0	0.28007	6
163989	26.22	misc.short chain dehydrogenase/reductase (SDR)	3	4	27.676		0		0
164097	29.2.2	protein.synthesis.misc ribososomal protein	17	16	34.575	0.7205	62	0.37425	91
164196			1	2	12.32		1	0.29033	11
164198			5	3	30.683	0.39628	11	0.26342	18
164272	9.1.2	mitochondrial electron transport / ATP synthesis.NADH-DH.localisation not clear	2	2	10.276	0.60518	3		1
164328			5	3	22.428	0.79157	13	0.29628	13
164424	9.1.2	mitochondrial electron transport / ATP synthesis.NADH-DH.localisation not clear	3	4	13.926	0.7082	3	0.18347	13
164613	29.4	protein.postranslational modification	3	4	37.456	0.060243	12	0.16495	17
165193	21.2.1	redox.ascorbate and glutathione.ascorbate	12	11	36.491	0.45092	34	0.14144	24
165416	1.1.2.2	PS.lightreaction.photosystem I.PSI polypeptide subunits	4	4	13.023	0.46264	17	0.14782	28
165420	26.24	misc.GCN5-related N-acetyltransferase	3	3	16.603	0.81857	3	0.39828	11
165795			3	1	11.443	5.7899	3	1.426	2
165854			3	9	135.81		1	0.40655	11
165967	29.5	protein.degradation	7	8	51.677	0.5193	18	0.13113	21
166001			3	3	17.207	0.25645	9	0.0954	9
166012	29.2.2	protein.synthesis.misc ribososomal protein	4	3	12.001	0.69569	14		0
166018			1	2	155.69		0	0.20245	2
166035			3	4	30.452	0.097316	2	0.20483	12
166055			0	2	97.331		0	0.81283	4
166062			0	2	174.64		0	0.43118	6
166099			2	1	11.916	1.0162	3	0.28906	2
166208	27.3.99	RNA.regulation of transcription.unclassified	1	2	101.27		1	0.24368	8
166227	29.1	protein.aa activation	7	9	40.652	1.114	2	0.56911	7
166278			4	4	24.329		0	0.50248	2
166297	34.16	transport.ABC transporters and multidrug resistance systems	1	2	71.505	0.023239	3		1
166479	29.3.1	protein.targeting.nucleus	3	5	28.26	0.93667	4	0.3802	22
166537			2	3	98.4	0.50424	3	0.24789	8
166608	19.5	tetrapyrrole synthesis.porphobilinogen deaminase	3	0	40.347		1		0
166640			2	8	31.621	2.2142	3	0.18976	20
166662			5	7	22.341	3.2232	11	1.4246	14
166687			3	2	23.283	0.91524	3	0.17731	2
166690	30.3	signalling.calcium	4	4	11.296	1.3465	16	0.24916	16
166746			2	5	73.694	0.96509	5	0.39083	12
166799			1	3	98.739		1	0.26671	5
166839			0	2	23.712		0		0
167014			2	3	21.038		0		0
167044	23.2	nucleotide metabolism.degradation	1	2	49.011		0		0
167047	29.1.3	protein.aa activation.threonine-tRNA ligase	16	18	77.549	0.73674	30	0.28151	27
167053	29.4	protein.postranslational modification	4	4	14.489	0.5562	12	0.16081	18
167079			0	2	46.858		0	0.26219	4
167136			1	4	77.025		0	0.19437	7
167270			8	7	65.397	1.1297	40	0.29084	72
167306			1	2	18.464		0		0
167376			3	2	371.51	1.108	8	0.087053	5
167482	30.5	signalling.G-proteins	3	3	39.917	0.022615	3	1.1352	2
167562	29.5	protein.degradation	8	5	89.176	0.61803	11	0.17007	14
167673			11	16	58.013	0.51043	9	0.34721	38
167884	13.1.5.3	amino acid metabolism.synthesis.serine-glycine-cysteine group.cysteine	1	3	36.814	0.79546	6	0.28772	11
168073	1.1.2.1	PS.lightreaction.photosystem I.LHC-I	7	6	28.361	0.30372	8	0.092439	4
168261	27.4	RNA.RNA binding	4	3	14.676	1.0351	9	0.28556	9
168262			2	0	44.176	2.4775	2		0
168275			1	2	80.512	1.1587	6	0.22766	10
168365	30.5	signalling.G-proteins	13	14	44.537	0.98191	18	0.35756	23
168407	30.3	signalling.calcium	1	1	126.04		1		0
168416			0	2	59.293		0		0
168461	28.1.3	DNA.synthesis/chromatin structure.histone	3	4	27.355		0		0
168484	29.2.2	protein.synthesis.misc ribososomal protein	15	14	29.331	0.65791	52	0.29776	28
168504	26.11	misc.alcohol dehydrogenases	6	7	35.913	0.74068	22	0.2741	28
168536	21.2	redox.ascorbate and glutathione	3	2	11.667		1	0.37205	4
168661			3	2	119.48		1	0.18141	2
168688			4	3	27.627	1.8888	3	0.77415	9
168911			2	2	80.819	1.7901	2	0.26761	7
168936	27.3.26	RNA.regulation of transcription.MYB-related transcription factor family	3	1	48.483	0.70015	5	0.2263	6
169010			1	1	56.512	0.52282	5		0
169014	30.5	signalling.G-proteins	1	2	111.12		0		0
169029	26.3	misc.gluco-, galacto- and mannosidases	1	2	74.863	1.085	3	0.32555	3
169174	27.3.44	RNA.regulation of transcription.Chromatin Remodeling Factors	1	1	134.35		1		0
169222			2	4	118.42		0	0.25629	9
169281			2	4	74.01		1	0.83454	6
169371	27.1.1	RNA.processing.splicing	1	2	17.534		1	0.19542	8
169389	28.1	DNA.synthesis/chromatin structure	1	2	52.81		0	0.47508	10
169450	29.2.2	protein.synthesis.misc ribososomal protein	7	6	17.119	0.67173	14	0.32765	30
169488			0	2	8.0058		0		0
169548			9	6	59.548	1.052	16	0.2321	12
169559			1	4	62.729		0		1
169610	27.3.38	RNA.regulation of transcription.AT-rich interaction domain containing transcription factor family	3	4	264.34	0.092227	6	0.18164	7
169629			2	3	25.382		1	0.22827	2
169633			3	4	98.215	1.4481	5	0.6838	11
169636			0	2	33.448		0	0.25988	14
169672	29.3.2	protein.targeting.mitochondria	1	2	81.033		0		1
169691			4	4	21.341		0		0
169700	11.1.9	lipid metabolism.FA synthesis and FA elongation.long chain fatty acid CoA ligase	5	4	59.526	0.71047	2	0.3729	3
169768	29.5	protein.degradation	2	7	96.233	0.86678	7	0.31141	19
169792			1	2	70.377		0		1
169826	20.2.1	stress.abiotic.heat	2	4	154.71	0.090803	8	0.37868	11
170004	27.3.99	RNA.regulation of transcription.unclassified	7	8	21.559	1.1085	17	0.37964	19
170031	28.1	DNA.synthesis/chromatin structure	3	3	27.265	0.51116	11	0.2087	13
170034	27.1	RNA.processing	3	5	44.497	0.84417	3	0.21786	6
170056	17.5.1.1	hormone metabolism.ethylene.synthesis-degradation.1-aminocyclopropane-1-carboxylate synthase	2	5	76.135	1.202	3	0.47659	12
170077			1	1	88.98		1	0.78429	5
170113	33.99	development.unspecified	5	4	37.697	0.85428	7	0.26248	4
170116			4	3	47.379	0.99629	7	0.42974	8
170370	13.1.2.2	amino acid metabolism.synthesis.glutamate family.proline	4	4	83.137	1.0138	5	0.46576	6
170375			1	5	57.778		1	0.19238	9
170392			2	1	275.43	0.82445	3		0
170453	20.2.1	stress.abiotic.heat	10	11	46.535	1.9362	14	0.43901	10
170459			0	2	73.335		0	0.33245	2
170513			1	3	63.598	0.25347	2	0.2872	5
170652			3	7	105.92	0.097966	2	0.3144	9
170673			1	2	106.54		0	0.57631	2
170716	23.3.1.3	nucleotide metabolism.salvage.phosphoribosyltransferases.upp	8	10	45.364	0.71386	11	0.26761	16
170820	27.3.44	RNA.regulation of transcription.Chromatin Remodeling Factors	1	3	133.2	0.79811	6	0.21613	14
170822	11.9.4.2	lipid metabolism.lipid degradation.beta-oxidation.acyl CoA DH	5	4	42.598	0.94807	13	0.20064	7
170884			4	4	86.73	0.70783	4	0.23408	8
170899			7	7	61.899	2.0462	14	0.30254	12
170950			2	3	22.252		1	0.27131	7
170954			4	5	68.542	1.8007	14	0.45754	19
171013	23.1.2	nucleotide metabolism.synthesis.purine	1	2	28.25		0		1
171165			3	7	455.23		0	0.066085	3
171374	29.2.4	protein.synthesis.elongation	8	8	105.95	0.88915	19	0.57024	29
171431	28.2	DNA.repair	4	6	75.189	6.2	7	0.29562	3
171432	29.5.11.4.1	protein.degradation.ubiquitin.E3.HECT	1	3	112.2		0	0.34343	7
171513	29.4.1	protein.postranslational modification.kinase	1	2	35.682		1	0.27819	2
171523	31.3.1	cell.cycle.peptidylprolyl isomerase	2	2	79.079		1	0.26699	4
171623	28.1	DNA.synthesis/chromatin structure	1	3	79.29	0.093806	7	4.7964	3
171688			4	9	58.521	5.682	6	0.18405	32
171720	26.22	misc.short chain dehydrogenase/reductase (SDR)	3	3	26.494	0.46125	2	0.11727	2
171802			1	2	98.719		0	0.42714	4
171949	27.1.19	RNA.processing.ribonucleases	1	2	78.63	0.8564	2	0.42129	4
172018			4	4	22.292	0.88154	5	0.31618	2
172065	29.4	protein.postranslational modification	2	7	58.532	0.63628	6	0.23897	23
172117			0	3	24.349		0	0.59047	8
172202	33.99	development.unspecified	1	2	139.89		1	0.51918	6
172268			1	2	80.853		0	0.26549	8
172392			0	2	210.95		0	0.77373	2
172406	29.2.2	protein.synthesis.misc ribososomal protein	6	2	27.969	0.67389	33	0.31972	13
172416			2	3	179.72		1	0.45458	7
172436			2	1	26.676	0.65747	6	0.2833	4
172454	20.2.1	stress.abiotic.heat	1	1	49.177	1.0575	2		0
172483			6	7	60.408	1.0648	3	0.25517	2
172614			2	2	395.18	36.653	33	0.3069	5
172647			0	2	55.923		0		0
172780			1	3	78.008		0	0.2551	2
172781	29.5.11	protein.degradation.ubiquitin	1	3	195.27		0	0.35772	9
172808			2	3	32.801	0.58041	3	0.28003	6
172865	29.4	protein.postranslational modification	5	5	68.862	1.0127	9	0.27185	9
172949	29.5.11.20	protein.degradation.ubiquitin.proteasom	7	8	43.714	1.0926	8	0.31242	5
172967			5	5	23.971	0.47224	11	0.21931	6
172988	13.2.4.3	amino acid metabolism.degradation.branched-chain group.valine	4	2	16.89	0.6072	3		1
173010			2	3	18.444		1	0.30102	12
173081	29.5.11.4.2	protein.degradation.ubiquitin.E3.RING	2	2	67.022	0.19232	3		0
173111	27.1.19	RNA.processing.ribonucleases	0	2	25.141		0	0.2587	5
173216			1	3	47.385		0	0.29478	3
173277	17.2.3	hormone metabolism.auxin.induced-regulated-responsive-activated	2	1	67.001	2.043	10	0.044608	3
173281			6	1	38.779	5.0065	20		1
173284	27.4	RNA.RNA binding	4	7	75.294		0	0.27088	6
173291			2	1	31.824	0.39218	4	0.15185	2
173295	29.3.4.3	protein.targeting.secretory pathway.vacuole	0	2	51.917		0		0
173297			3	6	219.26	2.0813	2	0.19813	12
173322			2	2	24.025	1.9535	2	0.51463	5
173432	29.5.11.1	protein.degradation.ubiquitin.ubiquitin	3	3	11.95	1.0887	2	0.070521	4
173525	26.7	misc.oxidases - copper, flavone etc.	1	1	59.11		0		0
173607			2	4	37.959	0.80129	6	0.37029	7
173632			4	8	41.395		0	0.27064	16
173642			5	4	18.237	0.71311	6		0
173710	29.3.4.99	protein.targeting.secretory pathway.unspecified	1	2	40.093		0	0.33192	4
173725	2.2.2.1	major CHO metabolism.degradation.starch.starch cleavage	9	9	44.812	2.8814	21	0.2919	26
173735			5	3	45.274	1.5981	4	0.21254	4
173743			3	4	52.071	0.87202	13	0.33315	21
173799			0	2	90.85		0		1
173828			6	7	58.477	0.91589	7	0.5432	19
173830			1	2	22.098		0	0.38624	5
173838			3	1	27.691		1	0.22951	8
173841	7.1.1	OPP.oxidative PP.G6PD	3	2	23.694	1.198	4	69.54	4
173857	27.3.63	RNA.regulation of transcription.PHD finger transcription factor	1	3	91.333		0	0.059784	4
173878			1	5	28.554		0	0.59853	15
174097	13.1.1.2	amino acid metabolism.synthesis.central amino acid metabolism.aspartate	12	10	46.532	1.0637	41	0.35566	47
174103	23.4.99	nucleotide metabolism.phosphotransfer and pyrophosphatases.misc	8	7	22.175	0.70063	42	0.46961	37
174113	29.2.1.2	protein.synthesis.mito/plastid ribosomal protein.mitochondrial	0	2	28.985		0	0.26901	3
174154			2	2	21.823		0		0
174200			2	3	108.42		0	0.28345	4
174261	27.3.69	RNA.regulation of transcription.SET-domain transcriptional regulator family	2	5	54.773		1	0.26239	8
174270	23.4.2	nucleotide metabolism.phosphotransfer and pyrophosphatases.guanylate kinase	3	6	23.708	1.2429	5	0.29694	11
174294			1	1	16.403		0		1
174303	29.5.11.4.2	protein.degradation.ubiquitin.E3.RING	3	4	454.58		0		0
174364			3	5	89.454	1.513	5	0.31255	15
174407	30.3	signalling.calcium	3	2	18.647		0		0
174416	29.5.11.1	protein.degradation.ubiquitin.ubiquitin	2	2	10.545	0.80115	2	0.0070362	3
174432	29.2.5	protein.synthesis.release	1	3	42.764	0.96487	10		0
174486			0	2	33.701		0	0.61616	3
174488	27.2	RNA.transcription	1	1	58.9	1.4662	2		0
174517	29.5.1	protein.degradation.subtilases	7	6	129.95	0.68689	4	0.26424	6
174569	26.7	misc.oxidases - copper, flavone etc.	1	2	60.349		1	0.18712	4
174615			4	3	106.54	0.87866	3	0.38179	3
174617			1	1	154.79	0.19102	2	0.36361	3
174677			0	3	34.379		0	1.1876	3
174686	30.3	signalling.calcium	3	2	212.51	0.7689	5		0
174711	29.2.2	protein.synthesis.misc ribososomal protein	8	9	16.399	0.64718	16	0.2158	4
174835			2	3	31.118	0.65352	2	0.47318	2
174881	1.1.5.2	PS.lightreaction.other electron carrier (ox/red).ferredoxin	2	0	12.174		0		0
174889	31.4	cell. vesicle transport	6	3	27.183	0.96093	7	0.27582	8
174965			1	1	40.173		0	0.15337	2
175002			1	2	63.207		0	0.41858	5
175039	23.1.2.2	nucleotide metabolism.synthesis.purine.GAR Synthetase	11	10	45.367	0.74061	28	0.19346	59
175143	31.1	cell.organisation	2	7	208.74	1.8323	5	0.66301	14
175262			4	5	21.654	1.0985	3	0.23298	5
175283	29.6	protein.folding	3	4	26.578		0	0.23935	2
175308			3	3	13.216	0.50527	3	0.1893	4
175359			3	2	49.833	0.70627	6	0.18081	2
175368			1	2	36.335		0	0.259	2
175469	31.1	cell.organisation	1	2	86.515		0	0.56579	4
175485	20.2.1	stress.abiotic.heat	1	1	43.158		0		0
175612	17.1.1	hormone metabolism.abscisic acid.synthesis-degradation	0	2	48.037		0	0.5949	4
175618			2	4	73.371	0.21808	2	0.46071	5
175651	13.1.5.3.1	amino acid metabolism.synthesis.serine-glycine-cysteine group.cysteine.OASTL	3	4	43.83	0.59959	7	0.29789	8
175668			3	5	27.08		1		1
175746			8	9	31.316	0.64148	18	0.19395	16
175817			3	2	25.183	2.0512	14	0.13027	3
176020	29.5.9	protein.degradation.AAA type	1	4	56.672	0.5383	3	0.31901	6
176094	27.2	RNA.transcription	0	2	164.08		0	0.55098	3
176229	28.1	DNA.synthesis/chromatin structure	1	2	46.663	0.67248	5		1
176233	9.6	mitochondrial electron transport / ATP synthesis.cytochrome c	4	4	11.958	0.62789	16	0.21057	20
176247			3	4	55.663	0.67764	3	0.33169	12
176301	3.5	minor CHO metabolism.others	4	6	40.573	0.70051	3	0.24362	6
176365			3	2	29.92	1.4304	3		0
176386	28.1	DNA.synthesis/chromatin structure	1	2	59.027		0	0.23011	6
176419	27.4	RNA.RNA binding	2	3	7.3864	0.28552	3	0.18275	14
176449			3	1	184.28	1.275	2		0
176480	30.4	signalling.phosphinositides	0	4	189.46		0	0.42056	5
176488			2	2	48.669		0	0.37068	3
176522			8	7	48.812	0.82342	4	0.31801	11
176530	27.3.52	RNA.regulation of transcription.Global transcription factor group	1	5	111.18		0	0.39198	10
176554	23.1.1.10	nucleotide metabolism.synthesis.pyrimidine.CTP synthetase	8	7	33.46	0.88573	12	0.52334	11
176572	16.1.4	secondary metabolism.isoprenoids.carotenoids	2	2	60.06	0.85631	2	0.19163	6
176621			9	10	69.991	0.69474	13	0.32055	17
176627	30.11.1	signalling.light.COP9 signalosome	3	5	25.321	0.90967	5	0.49975	14
176694	13.1.7	amino acid metabolism.synthesis.histidine	6	5	33.671	0.91806	20	0.47496	17
176806			1	2	53.48		0	0.22672	4
176872			3	4	35.223	0.62783	6	0.23885	16
176894			3	1	12.486		0		0
176995	29.3.2	protein.targeting.mitochondria	4	6	29.785	0.66626	13	0.36918	8
177027			3	1	62.938	2.9516	5		0
177038	29.2.3	protein.synthesis.initiation	2	2	34.86		0	0.2617	5
177090			6	7	103.9	0.50302	13	0.23013	18
177137	29.3.2	protein.targeting.mitochondria	3	3	8.7499		0		0
177330			3	2	24.152	0.58461	6	0.13499	6
177386			2	4	28.185	2.5946	2	0.55258	4
177392	30.5	signalling.G-proteins	2	2	45.631		0		0
177526			0	2	40.725		0	0.24417	5
177538			25	12	334.67	3.4894	76	0.21726	29
177591			3	4	132.55	0.55954	6	0.24634	6
177670			6	7	34.693	0.97885	32	0.37493	45
177678	29.1.20	protein.aa activation.phenylalanine-tRNA ligase	2	2	12.841	0.78132	4	0.30349	2
177795			1	2	20.025		0		1
178035	27.3.54	RNA.regulation of transcription.Histone acetyltransferases	1	2	21.792		0	0.34631	2
178049	10.5	cell wall.cell wall proteins	2	1	59.433	3.3649	5	1.1941	2
178067			0	3	29.29		0	0.18096	4
178139			0	2	74.471		0	0.27854	4
178140	23.1.1.3	nucleotide metabolism.synthesis.pyrimidine.dihydroorotase	2	3	40.809	0.21422	2	0.029343	7
178203			2	2	42.592		1	0.27483	2
178269			0	2	101.22		0	2.4183	3
178280	27.3.69	RNA.regulation of transcription.SET-domain transcriptional regulator family	1	2	73.811	0.64916	2	0.16418	7
178281	27.1.2	RNA.processing.RNA helicase	1	3	70.351		1	0.52629	2
178301			3	4	33.889	0.79696	2	0.1393	4
178313			1	2	52.957		0	0.45731	6
178353			2	4	39.579	1.6867	8	0.68964	10
178381	22.1.4	polyamine metabolism.synthesis.agmatine deiminase	5	4	45.712	0.9769	11	0.21063	5
178439	27.3.11	RNA.regulation of transcription.C2H2 zinc finger family	5	5	30.845	2.2908	4	0.78317	2
178567	29.4	protein.postranslational modification	15	14	77.226	1.1429	51	0.14211	78
178578			2	1	12.779		0		0
178661	33.99	development.unspecified	1	3	47.387		0	0.8987	2
178662	26.7	misc.oxidases - copper, flavone etc.	4	3	67.934	0.79309	8	0.29112	10
178671			16	15	58.695	1.6345	35	0.5019	30
178700	29.5.11.2	protein.degradation.ubiquitin.E1	1	3	29.912		1	0.22924	5
178803	27.1.1	RNA.processing.splicing	6	7	119.89	1.3525	9	0.30592	20
178821			1	2	39.845		0		0
178913	34.2	transporter.sugars	1	2	126.94		1	0.25373	7
178937			2	1	362.16	1.2435	3	0.4654	11
179025	23.5	nucleotide metabolism.deoxynucleotide metabolism	2	3	21.409		0		1
179052	3.5	minor CHO metabolism.others	6	5	53.946	0.51662	10	0.2382	6
179100			6	4	54.134	3.5655	6	2.6233	8
179155			2	2	24.228		0		0
179183	29.5.11.1	protein.degradation.ubiquitin.ubiquitin	2	2	38.369	1.4122	6	0.37306	7
179191	34.16	transport.ABC transporters and multidrug resistance systems	0	2	68.771		0	0.58599	4
179202			2	5	245.9	0.10795	7	0.25365	11
179204			0	2	64.768		0	0.83915	9
179211	30.3	signalling.calcium	4	5	50.361	0.51524	6	0.28528	33
179251			5	3	32.956		0	0.47233	3
179407			2	2	54.717		1		0
179443	30.11.1	signalling.light.COP9 signalosome	1	2	78.619	0.75215	2	0.31838	9
179706	29.2.2	protein.synthesis.misc ribososomal protein	8	11	22.114	0.66233	27	0.34298	34
179839			1	2	16.178		0	0.188	2
179887			3	5	36.452	0.73343	2	0.21655	16
179989			5	9	472.15	0.47225	5	0.16388	10
180130	29.2.2	protein.synthesis.misc ribososomal protein	9	3	17.781	0.59939	20		0
180177			1	2	128.3		1	1.6192	3
180184	27.3.50	RNA.regulation of transcription.General Transcription	3	3	23.68		0		0
180203			3	2	78.596	0.27064	4	0.14229	3
180221	23.4.10	nucleotide metabolism.phosphotransfer and pyrophosphatases.nucleoside diphosphate kinase	4	5	41.946	0.76887	6	0.30524	13
180271	26.22	misc.short chain dehydrogenase/reductase (SDR)	5	5	14.36	1.503	12	0.2097	10
180279			1	2	37.163	1.0669	3	1.2552	2
180281	9.3	mitochondrial electron transport / ATP synthesis.electron transfer flavoprotein	2	4	26.053	0.78107	2	0.11394	4
180300			1	2	41.542		1	6.4296	3
180327			3	6	599.38	3.6866	3	0.36218	13
180347			6	2	58.77	0.70257	7	0.35453	15
180403			2	1	26.125	0.56615	3	0.22194	6
180627			2	1	28.937	0.69345	3	0.38295	3
180699			2	2	15.674		1	0.30735	5
180714	29.3.1	protein.targeting.nucleus	3	4	57.768	0.17348	2	0.2479	15
180994			2	0	35.952		0		0
181144	29.2.3	protein.synthesis.initiation	5	5	35.6	0.13949	3	0.095398	2
181202			1	2	14.603		0		0
181777	19.1	tetrapyrrole synthesis.glu-tRNA synthetase	4	4	13.364	3.5321	19	0.34521	12
181848			1	2	237.48	0.66393	2		1
181880	27.4	RNA.RNA binding	4	4	35.93	0.9964	8	0.45765	8
181887	31.1	cell.organisation	3	4	13.904	1.1216	11	0.69107	3
181909	29.5	protein.degradation	3	2	18.51	0.33144	4	0.10458	4
181913	21.5	redox.peroxiredoxin	5	6	21.395	2.7623	7	0.35378	9
181916			1	2	29.063		1	0.70019	5
181974	29.4	protein.postranslational modification	5	11	114.77	1.435	4	0.3367	23
181975	21.2.2	redox.ascorbate and glutathione.glutathione	8	10	54.031	1.0127	10	0.30747	15
181986			2	3	18.279		1	0.40557	4
181988			5	3	24.374	0.7697	10	0.3188	4
181992	29.5.9	protein.degradation.AAA type	7	9	48.605	1.988	16	1.6113	52
181993	27.4	RNA.RNA binding	4	4	15.825	1.1397	7	0.34267	9
182007			1	1	20.575	0.70864	2	0.19789	2
182011	15.2	metal handling.binding, chelation and storage	2	1	24.976	0.49788	2	0.15259	2
182023			7	7	12.964	0.78697	19	0.40973	34
182093	26.3	misc. other Ferredoxins and Rieske domain	9	6	15.009	0.25186	14	0.28263	9
182149	26.23	misc.rhodanese	6	5	26.62	1.0463	23	0.27365	25
182150			3	5	40.784	0.65533	4	0.21493	12
182153	29.5.5	protein.degradation.serine protease	1	2	36.146	1.3188	2		1
182170			1	3	21.713		0	0.41794	4
182183			2	4	10.327	0.88781	2	0.41388	2
182191			1	2	35.432		0	0.19805	2
182226	9.1.2	mitochondrial electron transport / ATP synthesis.NADH-DH.localisation not clear	3	4	22.321	0.82908	7	0.19675	12
182260			3	4	14.795	0.50304	12	0.12629	13
182267			1	2	14.642		0		0
182288	2.2.2.4	major CHO metabolism.degradation.starch.D enzyme	7	3	34.289	4.0582	9		1
182302			2	3	13.447		0	0.11418	2
182329	29.3.4.99	protein.targeting.secretory pathway.unspecified	4	5	48.534	0.65805	13	0.17148	13
182345			9	7	23.875	0.50423	38	0.18424	36
182359	34.16	transport.ABC transporters and multidrug resistance systems	7	8	50.037	0.51328	7	0.24424	19
182361			8	7	20.575	0.83574	27	0.17647	35
182375	29.5.11	protein.degradation.ubiquitin	1	3	36.385		0	0.27956	4
182390			6	8	35.717	0.74348	21	0.23384	20
182403	27.4	RNA.RNA binding	6	6	51.738	0.86126	15	0.29949	19
182408	13.1.3.4.011	amino acid metabolism.synthesis.aspartate family.methionine.S-adenosylmethionine synthetase	24	22	42.583	0.64237	142	0.33672	112
182433			2	1	24.632		1	0.10053	2
182441			4	1	21.088		0		0
182457	16.1.4	secondary metabolism.isoprenoids.carotenoids	8	7	63.411	1.5416	15	0.54203	23
182459	28.2	DNA.repair	2	6	45.115	0.22212	3	2.1416	12
182493			1	1	25.92		0		0
182502			4	2	37.708	0.33597	3		0
182514			0	2	21.03		0	0.27478	5
182533	34.1.1	transport.p- and v-ATPases.H+-transporting two-sector ATPase	4	2	13.316	0.9092	19	0.2403	12
182542	29.5.11.1	protein.degradation.ubiquitin.ubiquitin	6	6	49.968	0.58723	4	0.3483	6
182554			0	2	95.118		0		1
182571	27.1	RNA.processing	4	4	12.609	0.71023	9	0.28647	16
182576	27.3.52	RNA.regulation of transcription.Global transcription factor group	4	4	42.396		1	0.50963	9
182581	26.7	misc.oxidases - copper, flavone etc.	3	3	21.414	0.49663	33	0.10877	32
182582			3	2	21.386	0.41962	4		0
182602	34.1	transport.p- and v-ATPases	4	13	117.28		0	1.507	34
182630			0	2	27.241		0		0
182635			1	2	21.489		0	0.31921	3
182653	29.3.3	protein.targeting.chloroplast	6	7	28.595	1.3714	7	0.26275	8
182662	27.2	RNA.transcription	2	1	13.112	1.4841	2		0
182687			1	2	19.936		0	0.1657	5
182692			4	4	16.237	3.2288	6		0
182699	29.4.1	protein.postranslational modification.kinase	2	5	56.264		0	0.39314	5
182705			1	3	24.706		0		0
182709	21.2	redox.ascorbate and glutathione	1	1	19.211		0		0
182715			0	2	25.084		0	0.47625	4
182724	30.11	signalling.light	4	5	16.801	0.42192	9	0.16313	10
182738	29.5.11.20	protein.degradation.ubiquitin.proteasom	9	8	40.754	0.83178	14	0.33306	18
182740	9.9	mitochondrial electron transport / ATP synthesis.F1-ATPase	18	19	34.017	0.57172	12		1
182752			3	1	23.769	0.56289	2		0
182764	29.2.5	protein.synthesis.release	14	7	49.17	1.3907	22	0.4732	21
182779	29.4.1	protein.postranslational modification.kinase	2	2	10.359		1	0.35666	6
182781			2	3	30.27	0.13153	4	0.27542	13
182801			9	5	27.463		1		1
182811	27.3	RNA.regulation of transcription	1	3	39.724		0	1.2161	7
182821	4.14	glycolysis.PEPCase	2	7	78.889	0.36171	4	0.37523	22
182845	15.2	metal handling.binding, chelation and storage	16	13	52.069	0.59662	64	0.20268	47
182896	1.1.1.2	PS.lightreaction.photosystem II.PSII polypeptide subunits	3	3	15.879	1.1721	10	0.12124	5
182903			0	2	14.762		0	0.86004	8
182933	21.6	redox.dismutases and catalases	8	10	25.915	0.45756	39	0.12468	68
182934			5	3	30.332	0.59144	17	0.13303	20
182939			4	3	21.367	1.4727	2	0.33793	2
182946	2.2.2.3	major CHO metabolism.degradation.starch.glucan water dikinase	2	2	15.784		1	1.2044	7
182959	1.1.2.2	PS.lightreaction.photosystem I.PSI polypeptide subunits	4	6	14.151	0.53993	14	0.14139	21
182960	31.1	cell.organisation	6	6	29.545	0.49293	5	0.18587	4
182974	21.1	redox.thioredoxin	8	6	48.524		1	0.344	11
182980	9.1.2	mitochondrial electron transport / ATP synthesis.NADH-DH.localisation not clear	8	8	32.141	0.53041	32	0.16382	37
182996	29.5.5	protein.degradation.serine protease	5	7	38.407	0.7144	9	0.31238	8
183002			2	3	15.539		0		0
183027	29.3.3	protein.targeting.chloroplast	6	8	49.824		0	0.28376	4
183031	29.4.1	protein.postranslational modification.kinase	4	6	42.529	0.20848	8	0.29767	9
183033	1.1.1.2	PS.lightreaction.photosystem II.PSII polypeptide subunits	11	9	23.572	1.2411	12	0.15731	18
183048	19.12	tetrapyrrole synthesis.magnesium-protoporphyrin IX monomethyl ester (oxidative) cyclase	10	10	47.481	2.8775	14	4.2414	58
183051	29.8	protein assembly and cofactor ligation	4	3	24.226	0.085583	4		0
183139			2	3	10.677		0		0
183179	29.2.3	protein.synthesis.initiation	11	10	47.242	0.6825	18	0.36313	16
183240			0	4	197.61		0	0.16803	5
183265			7	6	11.436	1.0517	8	0.3147	9
183273			5	3	27.433		0	0.32108	3
183275			5	8	41.755	0.6092	6	0.24648	12
183315			3	1	37.563	0.16379	7	0.11459	2
183329	29.5	protein.degradation	0	2	31.581		0		1
183344			3	3	34.329	2.9613	6	0.85814	5
183363	1.1.2.1	PS.lightreaction.photosystem I.LHC-I	8	7	31.19	0.36788	49	0.095673	39
183374	29.6	protein.folding	6	5	12.897	0.78372	3	0.27705	6
183412	21.3	redox.heme	2	1	20.237		1		1
183418			1	2	28.228	0.65368	3	0.20707	4
183437	31.1	cell.organisation	9	10	33.261	0.45103	17	0.16063	32
183445	29.8	protein assembly and cofactor ligation	8	10	31.061	0.24449	9	0.29232	25
183446	19.2	tetrapyrrole synthesis.glu-tRNA reductase	1	2	54.433		0	0.62102	7
183448			6	7	36.072		1	0.22847	15
183460	19.2	tetrapyrrole synthesis.glu-tRNA reductase	4	6	57.055	3.7748	5	3.0521	18
183469			5	4	8.8819		1	0.31094	4
183472	29.3.3	protein.targeting.chloroplast	0	3	33.209		0	0.47214	5
183481	3.5	minor CHO metabolism.others	8	7	30.833	0.46402	13	0.20327	8
183511	26.23	misc.rhodanese	8	8	15.592	0.61752	17	0.26162	14
183513	29.2.1.1	protein.synthesis.mito/plastid ribosomal protein.plastid	2	3	10.62		0		1
183515			7	2	20.398	2.6401	19		0
183518	29.2.2	protein.synthesis.misc ribososomal protein	9	10	24.371	0.7108	14	0.30563	55
183538			3	6	24.456	2.0829	7	5.859	7
183542			4	5	21.56	1.9567	3	0.92361	2
183554	30.3	signalling.calcium	10	9	36.369	1.2441	32	0.081558	29
183558			3	3	16.486	0.096288	5		0
183568			2	2	23.836		0	0.27659	4
183594	29.5.11.3	protein.degradation.ubiquitin.E2	3	2	22.043	2.2987	5	0.067854	3
183620	29.5.11.20	protein.degradation.ubiquitin.proteasom	3	5	27.515	23.124	3	0.32626	9
183659			4	5	25.335	0.12743	17	0.6925	25
183660	11.1.1	lipid metabolism.FA synthesis and FA elongation.Acetyl CoA Carboxylation	5	2	24.455		0		0
183677	17.4.2	hormone metabolism.cytokinin.signal transduction	2	2	16.709		0		0
183771	29.5.11.20	protein.degradation.ubiquitin.proteasom	9	7	27.314	0.82341	21	0.2284	18
183777	27.3.6	RNA.regulation of transcription.bHLH,Basic Helix-Loop-Helix family	2	2	53.833	3.1584	8	0.13014	3
183782	29.2.2	protein.synthesis.misc ribososomal protein	8	6	33.672	0.80646	19	0.38147	11
183823	31.3.1	cell.cycle.peptidylprolyl isomerase	4	4	20.959	0.72817	9	0.29807	9
183857	27.3.99	RNA.regulation of transcription.unclassified	1	3	15.759		0		0
183897			3	8	27.98		0	0.16663	21
183898	29.2.2.50	protein.synthesis.misc ribososomal protein.BRIX	2	6	36.888	0.9687	3	0.50422	6
183944			0	2	12.841		0	0.33908	4
183959	27.3.99	RNA.regulation of transcription.unclassified	10	8	37.032	1.5151	19	0.3143	11
183961			4	3	18.736	0.64672	3	0.21255	7
183963			2	0	53.111		1		0
183965	29.4	protein.postranslational modification	15	19	81.465	1.2983	24	0.3143	19
183986			5	6	20.416		1		1
184001	29.5.11.20	protein.degradation.ubiquitin.proteasom	13	15	47.665	0.94278	15	0.3286	43
184027			7	10	26.962	0.39439	9	0.22523	24
184047	31.3.1	cell.cycle.peptidylprolyl isomerase	8	7	25.552	0.4344	53	0.15753	34
184123	29.2.1.1	protein.synthesis.mito/plastid ribosomal protein.plastid	6	5	22.468	1.3787	8	0.49261	12
184125			1	4	64.461	0.6625	5	0.99859	16
184127			1	2	32.319		0		0
184151	27.4	RNA.RNA binding	6	5	15.784	0.78574	80	0.3697	107
184156	26.7	misc.oxidases - copper, flavone etc.	17	10	122.79	3.057	69	0.17941	33
184171	23.1.3	nucleotide metabolism.synthesis.PRS-PP	8	12	44.069	0.81373	23	0.24872	49
184175			3	4	22.766	0.53847	2	0.16844	5
184199			0	3	15.221		0		0
184200			2	2	11.383	0.90005	3	0.26102	3
184206	29.4	protein.postranslational modification	4	2	24.624	0.79848	2		0
184222	9.1.2	mitochondrial electron transport / ATP synthesis.NADH-DH.localisation not clear	5	8	15.27	0.50527	19	0.15263	15
184242			3	3	42.095		0		1
184244	29.4	protein.posttranslational modification	4	5	54.776	0.7468	6	0.40571	4
184245			0	5	40.925		0	0.42922	6
184276			4	2	16.339		0		0
184308	11.9.2.1	lipid metabolism.lipid degradation.lipases.triacylglycerol lipase	1	3	54.043	0.2494	2	1.9282	6
184322			7	3	17.343	0.91102	6	0.31961	4
184328			7	7	22.367	1.231	26	0.40078	29
184386	27.3.53	RNA.regulation of transcription.High mobility group (HMG) family	5	5	22.663	2.2099	6	1.0047	6
184397	1.1.1.1	PS.lightreaction.photosystem II.LHC-II	13	16	30.714	0.50003	48	0.095513	52
184419	14.15	S-assimilation.AKN	8	8	26.919	0.7651	12	0.2168	16
184434	17.2.3	hormone metabolism.auxin.induced-regulated-responsive-activated	8	6	31.049	0.69786	17	0.25122	23
184443			4	2	19.734	0.17851	4	0.16947	2
184463			5	4	32.291	2.924	14	1.2145	9
184471	1.1.2.1	PS.lightreaction.photosystem I.LHC-I	5	5	24.913	0.4174	10	0.089054	8
184482			1	4	30.854	0.73447	4	0.35404	10
184506	1.2	PS.photorespiration	24	27	118.87	1.0635	54	0.30705	65
184513			1	2	25.666		0		1
184526	31.3.1	cell.cycle.peptidylprolyl isomerase	1	3	24.781	1.3169	4	0.16501	8
184532			1	2	25.284		0		1
184606	9.1.2	mitochondrial electron transport / ATP synthesis.NADH-DH.localisation not clear	8	8	20.621	0.72553	28	0.18402	25
184613	34.99	transport.misc	1	1	21.17		0		1
184617			11	12	27.943	2.0334	48	0.45261	30
184620			1	2	24.025		1	0.2029	2
184636			0	2	15.113		0		0
184643			3	2	12.644		0		0
184649	9.5	mitochondrial electron transport / ATP synthesis.cytochrome c reductase	1	2	6.4716	0.62283	3	0.18558	4
184687	29.2.1.1	protein.synthesis.mito/plastid ribosomal protein.plastid	8	7	22.235	0.72249	14	0.28428	16
184701	29.6	protein.folding	24	22	56.981	0.87778	65	0.36615	80
184707	29.5.11.20	protein.degradation.ubiquitin.proteasom	15	12	42.949	0.76407	37	0.39027	56
184730	1.1.1.1	PS.lightreaction.photosystem II.LHC-II	8	8	28.224	0.75504	15	0.51095	20
184735			2	1	16.218	2.3116	4	0.37486	2
184744	27.4	RNA.RNA binding	1	4	20.775		0	0.39213	2
184772	27.1.19	RNA.processing.ribonucleases	3	4	33.459	1.7101	5	0.48389	9
184775	1.1.1.1	PS.lightreaction.photosystem II.LHC-II	7	6	28.687	0.38487	16	0.11797	13
184810	1.1.1.1	PS.lightreaction.photosystem II.LHC-II	14	11	29.938	0.55686	86	0.13401	55
184815	9.9	mitochondrial electron transport / ATP synthesis.F1-ATPase	5	4	14.324	0.52939	13	0.15155	6
184818			3	4	25.676	1.2048	3	0.61586	13
184847	29.5.11.20	protein.degradation.ubiquitin.proteasom	9	7	26.199	0.67266	17	0.28468	10
184854	27.4	RNA.RNA binding	1	3	10.719		0	0.41854	10
184895			23	19	44.199	0.82543	99	0.19921	83
184901			3	3	13.408	0.53673	5		0
184902	30.3	signalling.calcium	3	2	22.175		0		0
184916			2	2	28.368		1	0.31848	4
184923	31.2.5	cell.division.plastid	0	3	38.083		0	1.6637	5
184945	16.99	secondary metabolism.unspecified	15	18	54.099	2.3968	46	0.51865	50
184947	13.1.6.5.3	amino acid metabolism.synthesis.aromatic aa.tryptophan.phosphoribosyanthranilate isomerase	1	2	27.362		1	0.21024	5
184951			0	2	15.409		0		1
184971	1.1.2.2	PS.lightreaction.photosystem I.PSI polypeptide subunits	11	11	21.342	0.48686	77	0.10256	121
184987	12.2.99	N-metabolism.ammonia metabolism.unspecified	5	2	24.823	1.4862	4	0.43295	4
185012			5	5	21.206	1.055	16	0.24376	19
185013	9.1.2	mitochondrial electron transport / ATP synthesis.NADH-DH.localisation not clear	12	12	52.607	0.62481	56	0.20473	41
185022	29.3.1	protein.targeting.nucleus	11	11	36.587	0.6535	30	0.26413	34
185032			9	8	16.675	0.67488	53	0.37374	47
185040	29.2.1.1	protein.synthesis.mito/plastid ribosomal protein.plastid	8	9	25.623	0.68313	20	0.25431	26
185063	18.8	Co-factor and vitamine metabolism.ubiquinone	6	6	33.853	1.0128	9	0.30157	9
185073			8	8	22.224	1.8254	16	0.58408	9
185081	10.1.4	cell wall.precursor synthesis.UGD	9	12	52.724	1.4231	52	0.45986	50
185099			4	2	13.086	0.12788	4		0
185104	31.1	cell.organisation	9	12	181.06	1.21	3	0.49596	6
[truncated: 1,116 more rows]
