# Supplementary material for: Proteome dynamics and early salt stress response of the photosynthetic organism Chlamydomonas reinhardtii
Source: BMC Genomics. 2012 May 31;13:215. doi: 10.1186/1471-2164-13-215 (PMC3444938; doi:10.1186/1471-2164-13-215)
Supplement: Additional file 4 — Table 3contains the protein half-lives for the protein at 3, 8 and 24 hours.All the raw files form the MS analysis are available for download in mzML format at ftp://bbc.mdc-berlin.de/ gmastrob. [file 1471-2164-13-215-S4.xls]

## Sheet: 3,8,24h
Majority Protein IDs	Ratio H/L 0mM 03h	Ratio H/L 0mM 08h	Ratio H/L 0mM 24h	halflife	R2
100722;112576;125122;885;97627;109944	0.015491	0.17562	0.58508	83.034	0.99896
101411	0.049345	0.15503	0.50411	113.33	0.99998
101528	0.1482	0.3832	0.71317	51.257	0.98183
101662	0.077908	0.23437	0.5371	87.277	0.99544
102338	0.13903	0.47043	1.0552	32.777	0.99131
102649	0.056583	0.25154	0.65582	64.008	0.99638
103881	0.056039	0.21156	0.52932	93.51	0.99615
104082	0.071903	0.32303	0.71263	54.831	0.98591
10419	0.064041	0.23908	0.67586	62.038	0.99842
104348	0.10505	0.39046	0.73752	49.19	0.97375
104388	0.32208	0.40162	1.327	26.889	0.98745
104431	0.14282	0.24699	0.88271	43.96	0.99579
192364;104930	0.078222	0.32643	0.85416	44.184	0.99559
105267	0.078847	0.29962	0.84256	45.584	0.99848
105722	0.092586	0.32626	1.0461	35.498	0.99992
105734	0.117	0.39433	0.76387	47.621	0.97932
107210	0.25564	0.50328	0.65961	49.955	0.91766
107474	0.094046	0.40299	0.92563	38.663	0.98971
108283	0.059613	0.27676	0.58987	72.746	0.98086
581;869;156530;155704;112529;110437;109412;97501;185125	0.056675	0.11733	0.44044	164.34	0.9966
110341;160490;796;124193;168515;110979;110527;110445	0.032745	0.10229	0.41356	224.72	0.99843
111269	0.22595	0.67204	1.3	25.534	0.98172
111330	0.11774	0.5295	0.77525	42.903	0.90782
111453	0.17448	0.62319	1.4826	23.635	0.99341
111778	0.089622	0.63703	1.9235	19.697	0.99774
112621;167137	0.162	0.41838	0.77587	45.013	0.9799
112730	0.11104	0.35079	0.77659	47.567	0.99138
112806	0.077913	0.27512	1.604	24.933	0.99411
113074	0.12537	0.28684	0.64413	62.645	0.99666
113185	0.15027	0.2549	0.91932	41.789	0.99393
113407	0.10242	0.34184	0.80128	46.671	0.99349
114298	0.050486	0.23887	0.59863	74.333	0.99315
115081	0.12084	0.35385	0.98056	37.364	0.99951
115272	0.041168	0.4273	1.4497	25.869	0.99915
115411	0.18813	0.35923	0.8617	41.73	0.99986
115936	0.17888	0.32122	0.61074	63.793	0.9955
116226	0.15249	0.46608	0.90484	38.089	0.9782
116267	0.084657	0.18988	0.51664	98.305	0.99992
116746	0.097631	0.36586	0.85366	42.952	0.99111
116937	0.21496	0.43843	0.94666	36.216	0.99691
117306	0.12454	0.36515	0.8963	40.282	0.99601
118203	0.12741	0.41181	0.93859	37.725	0.99312
118974	0.10816	0.30206	0.9137	41.473	1
119290	0.10311	0.31351	0.90039	41.827	0.99966
120516	0.066246	0.29102	0.3659	166.61	0.84892
120842	0.1605	0.41046	0.89497	39.543	0.99354
121619	0.25591	1.0675	1.7258	19.125	0.9385
122124	0.099035	0.35613	0.74856	49.537	0.98407
122688	0.03919	0.18218	0.55206	92.478	0.99924
122970	0.057585	0.27116	0.7181	56.181	0.99624
123427	0.13111	0.42211	0.50618	75.389	0.83167
123463	0.08813	0.13061	0.43791	155.54	0.99216
123507	0.065868	0.26325	0.48916	99.37	0.97164
12379	0.14832	0.40432	1.0938	32.818	0.99956
126023	0.1494	0.39935	1.1513	31.268	0.99992
126059	0.12168	0.29161	0.59265	70.166	0.99086
126189	0.12465	0.39861	0.79524	44.792	0.9816
126232	0.22541	0.41971	1.5128	24.425	0.99578
126329	0.081236	0.27007	0.66437	62.383	0.99528
126382	0.063656	0.22455	1.1214	35.41	0.996
126518	0.063162	0.24242	0.66667	63.288	0.99812
126528	0.25175	0.35842	0.75577	46.853	0.99972
126671	0.03997	0.14531	0.60474	82.993	0.99906
126673	0.11331	0.26193	0.24572	1066.1	0.63951
126754	0.05139	0.29842	0.95442	40.245	0.9991
126810	0.050227	0.17354	0.45767	132.72	0.99828
126820	0.054871	0.092654	1.0234	42.38	0.98134
126835	0.11036	0.29006	0.89813	42.203	0.99994
127079	0.27966	0.5958	1.922	19.455	0.999
127247	0.11296	0.32372	0.67759	57.018	0.98981
127317	0.044292	0.27439	0.69231	59.759	0.99201
127384	0.1642	0.25177	0.60161	70.125	0.99938
127560	0.04675	0.17561	0.45421	136.63	0.99556
127871	0.066969	0.2371	0.73147	56.349	0.99979
127879	0.079906	0.20109	0.52111	96.888	0.99931
127904	0.1176	0.41002	0.99657	35.621	0.99507
127930	0.15646	0.35018	0.54123	73.585	0.95719
127976	0.10958	0.36119	0.91195	40.137	0.99676
128384	0.12044	0.32849	0.98895	37.359	0.99999
128430	0.15722	0.51505	0.94447	35.691	0.96909
128451	0.085073	0.18304	0.79941	52.345	0.99359
128624	0.10008	0.41252	0.58088	65.032	0.89583
128636	0.18922	0.5681	0.83865	38.55	0.9245
128745	0.16322	0.57489	1.1676	28.926	0.98285
128761	0.088495	0.19279	0.77483	54.473	0.99565
129012	0.10738	0.12368	3.0407	16.279	0.97435
129019	0.067932	0.27145	0.71422	56.976	0.99676
129025	0.075078	0.20036	0.50056	104.01	0.99869
129048	0.067012	0.28061	1.3452	28.858	0.99709
129070	0.10724	0.35434	1.0108	36.356	0.99954
129468;136895	0.85871	2.2722	3.7247	10.843	0.95949
129557	0.10651	0.39327	0.90991	39.521	0.99255
129593	0.12779	0.4798	0.72451	47.738	0.92071
129639	0.3464	0.50011	0.72244	44.698	0.98296
129742	0.10458	0.34705	0.70651	53.129	0.98202
129809	0.10821	0.34836	0.69473	54.78	0.98115
129876	0.088678	0.27476	0.84266	46.331	1
129972	0.12076	0.30296	0.75237	51.27	0.99869
130316	0.032378	0.14037	0.5896	86.994	0.99906
130434	0.084823	0.2727	0.71829	55.79	0.998
130812	0.066981	0.22597	0.81286	49.964	0.99974
130914	0.025876	0.12042	0.53456	109.55	0.99818
131059	0.12507	0.42371	1.3458	27.128	1
131102	0.14244	0.23088	0.71266	57.456	0.9966
131113	0.27423	0.38627	0.76377	45.793	0.99997
131406	0.14027	0.36316	0.7124	52.106	0.98678
131444	0.11875	0.21885	0.29615	397.37	0.93669
131550	0.13046	0.35441	0.82896	44.209	0.9966
131610	0.065509	0.21875	0.8321	48.887	0.9991
131752	0.0832	0.31349	0.67013	59.165	0.98606
132158	0.15629	0.42677	0.8866	39.155	0.98957
132210	0.036218	0.15975	0.66805	69.024	0.99877
132530	0.14361	0.39925	1.1145	32.34	0.99949
132633	0.040466	0.12786	1.4524	29.011	0.98509
132797	0.061656	0.16528	0.59537	80.11	0.99935
132905	0.11202	0.30681	0.89109	42.217	0.99981
133088	0.24691	0.70608	1.3461	24.486	0.98017
133099	0.10022	0.25591	0.84431	46.502	0.99974
133238	0.12286	0.48109	1.6163	23.073	1
133318	0.38425	0.88018	3.1965	13.484	0.99802
133334	0.46434	0.34318	1.0612	32.773	0.92639
133457	0.10638	0.268	0.73313	54.299	0.99977
133620	0.067576	0.24369	0.6287	68.634	0.99751
133859;133650	0.25597	0.60309	1.6407	21.778	0.99996
133971	0.045575	0.16661	0.80307	53.466	0.99677
134051	0.12275	0.3794	0.51777	76.633	0.89374
134058	0.51028	1.8524	3.7556	11.256	0.98148
134171	0.12643	0.39452	1.3579	27.242	0.99961
134235	0.059287	0.28154	0.87583	44.083	0.99948
134305	0.03263	0.055549	0.084016	-95.844	0.91766
134594	0.38233	0.9302	2.559	15.195	0.99989
134824	0.15837	0.31741	1.9514	20.89	0.98891
134846	0.05053	0.21211	0.6698	65.351	0.99977
135101	0.081901	0.35597	0.99213	37.146	0.99718
135220	0.11889	0.35205	1.0133	36.277	0.99977
135322	0.069594	0.18896	0.53682	92.526	0.99983
135393	0.044282	0.21636	0.64552	67.835	0.99812
135584	0.36056	1.0746	1.2032	24.224	0.78195
135609	0.062212	0.15171	0.59521	82.127	0.99728
135614	0.095894	0.26538	0.88185	43.875	0.99978
135635	0.060191	0.20583	0.59496	78.455	0.99884
135713	0.20442	0.49923	1.2766	27.304	0.9991
135762	0.31626	0.89204	1.7795	19.25	0.98595
136037	0.066465	0.32392	1.1361	33.107	0.99999
136069	0.12983	0.287	0.94573	39.683	0.999
136288	0.11782	0.3218	0.73204	52.184	0.99525
136294	0.019702	0.10856	0.41791	203.13	0.9999
136620	0.42723	0.71993	1.4411	22.807	0.99861
136810	0.34718	1.2288	2.786	13.972	0.99102
136854	0.10806	0.36409	0.93763	38.841	0.99769
136984	0.068497	0.17483	0.58584	81.893	0.99886
137163	0.073495	0.24004	0.49033	102.26	0.98309
137286	0.28663	0.44808	1.5963	22.983	0.99308
137300	0.08794	0.31427	0.89326	42.434	0.99922
137452	0.14254	0.37812	0.72042	50.602	0.98115
137847	0.15471	0.23029	0.57627	75.502	0.99854
137945	0.20107	0.33968	0.88685	40.635	0.99932
138059	0.058892	0.17606	0.48343	118	0.99869
138087	0.058618	0.1605	0.69269	65.574	0.99666
138117	0.26536	0.60136	1.5015	23.221	0.99948
138180	0.2687	0.69842	1.1587	27.515	0.96264
138493	0.16153	0.42708	0.80256	43.599	0.97932
138524	0.22246	0.61616	1.3802	24.757	0.99324
138637	0.13145	0.28232	0.8755	43.269	0.99921
138803	0.056848	0.22683	0.60616	72.968	0.99706
139213	0.15622	0.44298	0.71034	49.203	0.95409
139246	0.17772	0.60939	1.7376	21.019	0.99919
139260	0.071044	0.31354	0.86012	44.27	0.99749
139269	0.048317	0.24316	0.96636	40.731	0.99945
139416	0.12057	0.96051	0.62948	43.447	0.34573
196469;139515	0.054596	0.18272	0.58083	84.034	0.99997
139610	0.84565	1.7354	2.0105	15.374	0.82927
139735	0.095118	0.23644	0.80748	49.158	0.99909
139750	0.56227	1.1912	1.7095	18.409	0.93977
139758	0.081137	0.37997	1.5178	25.139	0.99951
140252	0.17525	0.29928	0.53851	76.73	0.99464
140452	0.081821	0.14085	0.61236	80.141	0.99203
140487	0.17725	0.5735	0.93544	34.834	0.95268
140509	0.050442	0.23333	0.95153	41.906	0.99921
140593	0.13066	0.43462	0.91453	38.571	0.98703
140618;196443	0.057521	0.25274	0.93153	42.26	0.99979
140639	0.16584	0.47995	0.94898	35.874	0.98459
140839	0.099122	0.31028	0.76159	50.442	0.99624
140924	0.6637	0.2204	0.3786	120.1	-0.37658
141319	0.08908	0.3168	0.78262	48.776	0.99464
141462	0.11599	0.33123	0.70936	53.542	0.99171
141798	0.12509	0.42704	0.84491	41.781	0.97917
142102	0.059047	0.12479	0.43618	164.34	0.9966
142153	0.039495	0.15876	0.44407	151.93	0.99778
142363	0.020427	0.13887	0.63081	78.398	0.99907
144136	0.20306	0.38308	0.9145	38.919	0.99987
144600	0.11237	0.39244	1.1755	30.905	0.99968
144604	0.23903	0.25773	0.48457	93.568	0.98805
144646	0.12329	0.45985	0.90665	38.115	0.9773
145271	0.10965	0.43564	0.81874	42.815	0.96816
145636	0.15855	0.39473	0.97008	36.702	0.99879
145770	0.29085	0.68014	1.1915	27.047	0.97658
146160	0.14036	0.25556	0.74132	53.302	0.99921
146239	0.39223	0.76577	1.7103	20.094	0.99857
146567	0.069659	0.31873	0.735	52.176	0.98904
146575	0.070366	0.22742	0.82772	48.542	0.99958
146684	0.089499	0.19775	0.65539	66.298	0.9989
146801	0.11418	0.35444	1.8333	21.853	0.99493
146844	0.10687	0.36189	0.70338	53.474	0.97889
146945	0.38213	0.99733	2.7718	14.388	0.99974
147254	0.14807	0.36956	0.92999	38.704	0.99889
147728	0.31055	0.53511	2.4503	16.729	0.99132
148023	0.10352	0.29123	0.72812	53.666	0.99766
148151	0.11411	0.45293	1.0985	32.14	0.99342
148341	0.22452	0.3617	0.86836	40.957	0.99972
148563	0.48361	0.33705	0.72762	46.973	0.82977
148810	0.11851	0.26691	0.53334	83.879	0.99022
148898;191403	0.041524	0.098388	0.58078	94.45	0.99177
148922	0.22434	1.0319	2.5801	15.109	0.99344
149336	2.7911	6.6728	0.99862	15.078	-0.57089
149642	0.079164	0.16492	1.3521	30.337	0.98496
149709	0.12426	0.24241	0.46656	106.81	0.99349
149734	0.062859	0.35276	1.1507	32.477	0.99955
149896	0.13846	0.21876	0.69429	60.125	0.9955
150094	0.30484	0.2876	0.5949	65.592	0.96658
150104	0.081476	0.29586	0.86332	44.416	0.99889
150956	0.080295	0.42288	1.58	24.072	0.99993
151184	0.15506	0.33149	0.60279	65.089	0.98671
152568	0.089057	0.27628	0.65816	61.61	0.99464
152648	0.026459	0.14967	0.86717	49.251	0.99525
152708	0.07725	0.32367	1.159	32.506	0.99986
153076	0.082018	0.47875	0.8315	41.748	0.94534
153191	0.10443	0.39572	0.68585	53.075	0.95431
153630	0.082677	0.1896	1.08	37.166	0.99163
153656	0.083109	0.20985	0.85628	47.084	0.99728
154280	0.083381	0.21092	0.79716	51.311	0.99822
154307	0.22102	1.1093	1.4676	21.244	0.8609
154398	0.19162	0.56754	1.296	26.423	0.99355
154569	0.10636	0.37931	1.2119	30.342	0.99997
154979	0.12045	0.26559	1.4636	26.84	0.99187
155464	0.061289	0.21259	0.59838	76.448	0.9991
155587	0.069544	0.27334	1.2672	30.614	0.99728
155606	0.26752	0.42559	0.99033	34.609	0.99986
155649	0.11794	0.39674	0.78724	45.396	0.98023
15589	0.06682	0.19304	1.9561	21.897	0.98504
156054	0.21587	1.435	3.6193	12.039	0.99129
158129	0.061849	0.23148	0.71497	59.103	0.99969
158152	0.08917	0.4151	1.761	22.123	0.99911
158173	0.043293	0.15818	0.54264	98.386	1
158401	0.26997	0.64653	1.9594	19.003	0.9999
158645	0.18041	0.2354	1.0147	37.875	0.98641
158911	0.25072	0.41414	1.2735	28.12	0.99651
159060	0.094089	0.27579	0.54107	81.781	0.97924
160030	0.13606	0.45223	1.2596	28.402	0.99914
160392	0.072614	0.25218	0.65681	63.752	0.99739
160684	0.076654	0.12493	0.44997	152	0.9914
196305;161085	0.073402	0.24477	0.75863	53.58	0.99996
16132	0.093746	0.083414	0.21902	-310.5	0.9571
161422	0.11645	0.21745	0.86909	45.634	0.9943
161904	0.18409	0.5453	1.446	24.431	0.99836
162449	0.1633	0.45221	0.913	37.953	0.98666
162845	0.12903	0.4741	0.89792	38.26	0.9745
164097	0.12997	0.39805	0.68202	53.465	0.96017
164198	0.15986	0.26898	0.88328	43.203	0.99616
165416	0.05375	0.14087	0.48363	128.23	0.99954
166012	0.11059	0.40963	0.93762	37.896	0.9909
166662	0.29443	1.4694	2.8016	13.656	0.9666
166690	0.069137	0.22209	1.4523	27.761	0.99147
1670	0.11303	0.51749	1.7198	21.856	0.99984
167047	0.17842	0.29509	0.71341	53.708	0.99992
167270	0.08158	0.32601	1.1475	32.626	0.99999
168484	0.12565	0.43644	0.84053	41.566	0.97576
168504	0.14338	0.27011	0.53968	80.727	0.99556
170120	0.1981	0.36624	0.84294	42.421	0.99957
170453	0.2058	0.4331	1.8239	21.2	0.99464
172406	0.12328	0.41842	0.9505	37.247	0.9909
172865	0.094786	0.42185	1.0651	33.497	0.99424
173725	0.12442	0.30734	1.4516	26.601	0.99525
174097	0.12404	0.47594	0.85408	40.362	0.95945
174270	0.086524	0.31029	1.1351	33.12	0.99955
175039;149690	0.12786	0.25264	0.53726	83.012	0.99828
175746	0.11896	0.19975	0.93417	42.91	0.99019
176694	0.39027	0.58407	1.0369	30.68	0.9983
177090	0.11888	0.31167	0.50147	87.59	0.95719
177538	0.34096	0.33746	3.5545	13.847	0.97368
177670	0.12247	0.38606	1.0269	34.949	0.99801
177678	0.10303	0.30549	0.89453	42.325	0.99956
178567	0.087927	0.13707	1.2996	31.677	0.98136
178671	0.11045	0.53827	1.1425	30.128	0.98033
178936	0.092159	0.49283	0.75296	45.978	0.9149
179443	0.094481	0.27605	0.91362	42.167	0.99998
179706	0.10595	0.41062	0.61956	59.626	0.92291
180172	0.038617	0.20116	0.51712	99.309	0.99464
180221	0.15406	0.31059	1.3238	28.687	0.99465
81483;18029	0.046362	0.18123	0.75957	56.638	0.99837
182023	0.094746	0.37548	1.0409	35.007	0.99737
182149	0.078683	0.32333	1.1416	33.039	0.99992
182226	0.05249	0.24015	0.80227	50.667	0.99987
182260	0.066229	0.20788	0.68999	62.255	0.99992
182345	0.051285	0.13764	0.49121	122.58	0.99938
182361	0.032388	0.21194	0.96783	41.688	0.99882
182403	0.085515	0.38846	0.97524	36.898	0.9942
182408	0.10922	0.43122	0.73974	47.998	0.95449
182457	0.16089	0.58902	1.4501	24.23	0.99464
182581	0.092016	0.11029	0.46678	138.66	0.98328
182602	0.53794	1.0954	2.6105	14.537	0.9994
182764	0.18215	0.47434	1.1839	29.621	0.99844
182845	0.11756	0.19853	0.67885	62.88	0.99525
182959	0.032224	0.15019	0.4845	127.79	0.99954
182980	0.074366	0.17714	0.59674	78.76	0.99949
182996	0.0768	0.28716	0.81127	47.794	0.99858
183033	0.043509	0.20794	1.3081	30.725	0.99435
183363	0.017528	0.10636	0.42672	188.77	0.99981
183437	0.090044	0.18181	0.7228	59.957	0.99525
183445	0.13326	0.3378	0.95604	38.242	0.99987
183518	0.12389	0.44462	0.77976	44.984	0.9621
183554	0.060671	0.11399	1.2732	33.104	0.98136
183771	0.092724	0.28754	0.7818	49.768	0.99845
184001	0.10455	0.38502	0.95902	37.564	0.99419
184047	0.11246	0.16628	0.56307	87.416	0.9943
184151	0.089388	0.38299	0.80536	45.077	0.9835
184171	0.095043	0.21345	0.63762	68.282	0.99935
184397	0.030646	0.10186	0.50135	129.01	0.99582
184506	0.11258	0.35301	1.1035	33.509	0.99999
184606	0.07555	0.25639	0.66482	62.935	0.99695
184617	0.13676	0.38831	1.4384	25.943	0.99886
184701	0.11559	0.37125	0.90567	39.833	0.9964
184707	0.15167	0.43968	0.79308	44.042	0.97143
184730	0.23778	0.33435	1.0337	35.079	0.99211
184775	0.023704	0.14817	0.59278	86.317	0.99994
184810	0.030678	0.17586	0.70222	63.787	0.99989
184818	0.14711	0.56267	0.95524	34.519	0.9551
184847	0.13988	0.35595	0.86421	42.234	0.99735
184895	0.060638	0.20244	0.77511	53.703	0.99896
184945	0.14599	0.5508	2.0979	18.757	0.9994
184971	0.027619	0.12276	0.54289	105.53	0.99796
185012	0.090683	0.29371	1.225	31.135	0.9979
185013	0.12834	0.27032	0.77608	49.861	0.99972
185022	0.17128	0.31563	0.63658	60.227	0.99615
185032	0.24001	0.4136	0.7628	45.596	0.99535
185040	0.0935	0.33427	0.78566	47.767	0.99349
185081	0.11336	0.56396	1.4841	24.22	0.99519
185375	0.050507	0.2053	0.47741	112.89	0.98921
185478	0.080487	0.33235	1.1097	33.729	0.99999
185571	0.044016	0.18774	0.48838	112.9	0.99464
185673	0.2794	0.57487	1.6514	21.792	0.99962
185701	0.13899	0.36611	0.84066	43.046	0.99518
185967	0.071348	0.25217	0.79861	49.986	0.99996
185971	0.073115	0.33397	0.85321	44.306	0.99464
186002	0.07842	0.37693	0.79136	46.447	0.97917
186023	0.096687	0.31054	0.95617	39.113	0.99998
186185	0.054872	0.20561	0.63633	69.76	0.99937
186231	0.099713	0.29152	1.2174	31.31	0.9975
186317	0.081618	0.36997	0.92393	39.776	0.99318
186342	0.087052	0.25038	0.71499	57.496	0.99977
186367	0.16469	0.27391	0.62734	64.376	0.99999
186410	0.070211	0.2349	0.58745	76.334	0.99718
186463	0.15019	0.34877	0.8573	42.365	0.99891
186597	0.11098	0.22005	0.61907	70.436	0.99972
186611	0.069499	0.26612	0.74027	54.115	0.99788
186639	0.37651	0.98119	2.0841	17.083	0.99214
186959	0.073699	0.23513	0.67768	61.798	0.99905
187190	0.12639	1.133	0.94018	29.548	0.54272
187228	0.084813	0.25325	0.77165	52.162	0.99996
187285	0.067847	0.22504	0.58569	76.334	0.99718
187322	0.092605	0.21078	1.0203	38.907	0.99384
187392	0.2798	0.4609	0.83784	39.785	0.99592
187409	0.092084	0.35028	1.131	32.81	0.99992
187688	0.063373	0.098259	0.51764	115.62	0.98857
187852	0.25195	0.374	0.8768	40.012	0.99877
187866	0.051338	0.21215	0.73695	57.167	0.99998
187882	0.078404	0.13342	0.44121	157.04	0.99487
187951	0.067771	0.29696	0.7127	55.659	0.99121
188065	0.222	0.37588	1.1005	32.4	0.99829
188144	0.085034	0.2712	0.84299	46.331	1
188287	0.101	0.32477	0.83428	45.37	0.99767
188464	0.048946	0.27284	0.59406	73.835	0.98254
188476	0.097552	0.3452	1.1539	32.219	1
188610	0.17276	0.19779	0.3718	188.26	0.99592
188762	0.090689	0.24248	0.54235	85.739	0.99464
188942	0.23217	0.58944	1.2135	27.654	0.98998
188977	0.50045	0.26425	0.32082	170.85	-0.48901
189020	0.092893	0.14617	0.41072	178	0.99862
189186	0.062143	0.24337	0.5976	73.985	0.99464
189320;205986	0.11483	0.32597	0.58062	69.451	0.9672
189395	0.082245	0.26469	0.71719	56.231	0.99893
189410	0.040605	0.16523	0.76847	56.36	0.99807
189430	0.33624	0.94989	1.7929	18.941	0.9796
189576	0.17116	0.22675	1.9919	21.102	0.97989
189675	0.070094	0.21461	0.69898	61.059	0.99986
189940	0.095147	0.35199	1.4918	25.726	0.99818
190063	0.086293	0.30665	0.83906	45.177	0.99824
190184	0.082868	0.28344	0.98292	39.102	0.99986
190371	0.055168	0.19682	1.0757	37.133	0.9947
190446	0.076611	0.24267	0.70055	59.258	0.99977
190448	0.1224	0.59129	1.2233	27.951	0.97805
190633	0.1415	0.30359	0.56588	72.296	0.98921
190680	0.13221	0.20668	0.73621	55.61	0.99407
191001	0.040565	0.2386	0.93965	42.249	0.99986
191043	0.1275	0.5083	0.75138	44.99	0.91173
191051	0.099751	0.23397	1.0026	39.179	0.99541
191179	0.056214	0.24143	0.85244	47.033	0.99994
191319	0.12665	0.20312	0.89349	44.951	0.98929
191516	0.067665	0.24729	0.55284	83.14	0.98872
191517	0.11653	0.52452	1.2996	27.126	0.99397
191596	0.050945	0.15528	0.48136	123.34	0.99982
191617	0.17294	0.3461	0.79132	46.141	0.99842
191668	0.21735	0.75692	1.2223	26.209	0.94281
191776	0.11979	0.38638	0.84917	42.266	0.98957
191863	0.0799	0.26275	1.2481	31.139	0.99625
191903	0.10038	0.25334	0.9712	39.993	0.99769
191951	0.19419	0.46116	3.0228	15.073	0.98974
191987	0.085691	0.30016	0.64904	61.788	0.98872
191993	0.16368	0.47165	1.186	29.507	0.9977
192083	0.17727	0.5871	2.2513	17.712	0.99913
192142	0.051699	0.1871	0.54754	90.684	0.99899
192147	0.1263	0.33651	0.85763	42.817	0.99858
192157	0.054481	0.16453	0.5368	97.772	0.9999
192162	0.10429	0.22299	0.58982	76.106	0.99997
192398	0.065437	0.18238	1.519	27.077	0.98695
192476	0.16698	0.37589	1.0943	32.97	0.99995
192517	0.44597	1.1896	2.4794	14.886	0.99042
192526	0.12456	0.30357	1.0511	35.783	0.99892
192806	0.05428	0.12559	0.43429	172.17	0.99958
192935	0.14086	0.57523	1.5372	23.274	0.9966
193011	0.17328	0.62986	1.3606	25.143	0.98668
193364	0.23208	0.61473	1.323	25.657	0.99273
193467	0.35047	0.69018	1.2188	26.241	0.98588
193637	0.17958	0.40301	0.98376	36.025	0.99922
193661	0.084417	0.13493	0.40146	205.55	0.99646
193664	0.068119	0.24158	0.59323	75.504	0.99535
193677	0.15545	0.43203	0.87991	39.594	0.98872
194008	0.1039	0.43484	1.1598	30.951	0.99687
194028	0.12577	0.39368	1.1954	30.337	0.99999
194134	0.06719	0.26843	0.44284	119.29	0.9426
194183	0.083699	0.20874	0.60119	75.727	0.99992
194316	1.8326	3.7696	3.6437	9.918	0.63927
194448	0.11414	0.1779	1.0088	39.821	0.98723
194461	0.066882	0.17811	1.1885	33.963	0.99012
194475	0.25897	0.67628	1.0679	29.577	0.95078
194541	0.089707	0.21818	0.78178	52.354	0.99866
194609;195493	0.040459	0.099995	0.93834	46.428	0.98554
194611	0.1955	0.7599	1.9466	18.793	0.99606
194623	0.60901	0.41834	0.90135	35.865	0.80577
194676	0.069876	0.24813	0.70975	57.907	0.99893
194731	0.16351	0.43551	0.96022	36.227	0.99255
194856	0.14538	0.37492	0.99698	36.052	0.99976
194915	0.075059	0.20564	0.5419	89.556	0.99886
195162	0.018553	0.080012	0.31379	7462.5	0.99947
195255	0.099514	0.26208	0.44682	113.69	0.97032
195386	0.14077	0.21774	0.57784	76.68	0.99829
195415	0.084477	0.23953	0.81786	48.747	0.99974
195417	0.1621	0.52505	1.5764	23.071	0.99971
195419	0.17043	0.53893	1.1295	30.037	0.98689
195422	0.29414	0.59493	1.1644	28.362	0.99324
195428	0.10868	0.24397	1.058	36.623	0.99466
195431	0.077303	0.21209	0.88458	45.852	0.99697
195437	0.070894	0.24722	0.85106	46.583	0.99997
195438	0.10164	0.21758	0.68277	62.2	0.99947
195463	0.1176	0.38175	0.82802	43.57	0.99016
195502;80367;195500	0.012683	0.097336	0.40274	253.84	0.99997
195512	0.12667	0.25671	0.81978	47.392	0.99866
195524	1.1897	3.4202	4.4808	9.3774	0.87941
195541	0.13507	0.17245	0.78739	52.757	0.98219
195543	0.20116	0.39729	0.72584	48.381	0.98832
195553	0.056367	0.21094	0.52399	96.673	0.99544
195584	0.13724	0.47603	0.94185	36.459	0.97859
195585	0.15511	0.464	0.79713	42.908	0.967
195587	0.11026	0.36365	0.67874	55.342	0.97526
195590	0.16009	0.37388	0.69292	53.163	0.98483
195593	0.13802	0.36843	0.81971	44.154	0.99406
195597	0.1267	0.43517	0.75763	46.111	0.9598
195598	0.1048	0.36	0.694	54.568	0.97473
195601	0.098375	0.42357	0.85449	41.807	0.9782
195602	0.12476	0.44865	0.87383	40.024	0.9749
195605	0.11714	0.38982	0.75528	47.621	0.97932
195606	0.11729	0.40812	0.76571	46.392	0.9733
195616	0.12305	0.26128	0.76605	51.137	0.99972
195627	0.10395	0.39158	1.0798	33.567	0.99806
195633	0.10094	0.30634	0.98526	37.911	1
195634	0.1032	0.30056	0.62756	64.124	0.98832
195639	0.10418	0.34448	0.97129	38.108	0.99918
195711	0.13284	0.43235	3.7824	13.357	0.98788
195719	0.07526	0.15112	0.79903	53.808	0.98998
195746	0.10192	0.27791	0.69759	56.94	0.99778
195818	0.28687	0.90883	0.54541	48.044	0.13664
195845	0.063363	0.26078	0.67031	62.169	0.99525
195847	0.059516	0.30759	0.75168	51.884	0.99076
195849	0.099187	0.28298	0.64526	62.619	0.99532
195890	0.094674	0.23882	0.77752	51.573	0.99976
195895	0.12683	0.39325	0.87646	40.688	0.99299
195905;195906	0.067739	0.24353	0.5631	81.779	0.99296
195910	0.11236	0.36104	1.2167	30.359	0.99991
195947	0.095146	0.41337	2.1089	19.415	0.99629
195952	0.097074	0.36557	1.3896	27.067	0.99954
195953	0.15736	0.18517	0.46546	112.81	0.98992
195972	0.080089	0.26773	0.70765	56.775	0.99766
196042	0.13162	0.20476	0.61384	73.035	0.99554
196044	0.075122	0.25483	0.58964	74.354	0.99464
196253;196612	0.51515	1.329	1.4772	19.795	0.78287
196263	0.12215	0.36567	0.91633	39.396	0.99676
196265	0.055892	0.2703	0.53058	86.545	0.97313
196284	0.072212	0.26118	0.6364	65.873	0.99464
196289	0.069257	0.12664	0.5878	86.263	0.99229
196311	0.31555	0.9084	1.4533	22.03	0.94948
196925;196316	0.089487	0.2658	0.76719	51.244	0.9996
196328	0.20599	0.54772	0.98359	33.629	0.9745
196330	0.13996	0.15145	0.61866	75.051	0.97768
196354	0.43816	1.6769	2.006	15.878	0.81585
196358	0.087721	0.11468	1.0564	39.659	0.97764
196360	0.19618	0.26145	0.53022	81.69	0.99829
196400	0.30104	0.61338	1.9074	19.443	0.99887
196431	0.07252	0.21035	0.59839	76.084	0.99961
196466	0.12038	0.37833	0.85859	41.983	0.99236
196483	0.11159	0.36023	0.99254	36.895	0.99878
196500	0.046129	0.20338	0.46068	125.24	0.99022
196520	0.067126	0.26199	0.61985	68.841	0.99315
196549	0.1156	0.2763	0.73442	53.718	0.99967
196558	0.027645	0.15702	0.62141	78.116	0.99983
196559	0.095698	0.30638	0.77664	48.953	0.99708
196568	0.26503	0.92424	3.2187	13.47	0.99983
24101;196569	0.063981	0.21351	0.65475	67.924	0.99985
196570	0.089567	0.2051	0.58754	77.326	1
196593	0.16918	0.20724	1.1819	33.067	0.98106
196597	0.16043	0.18689	0.56012	83.092	0.98682
196616	0.089277	0.2116	0.68953	61.78	0.99921
196726	0.10526	0.25063	0.52158	89.048	0.99367
196727	0.11824	0.25896	0.65866	61.988	0.99975
196738	0.22728	1.2266	1.5658	19.909	0.84151
196775	0.15216	0.34435	0.70945	52.67	0.99394
196833;97810	0.049376	0.20813	0.93368	43.437	0.99829
196845;140045;195594;196236	0.062546	0.26977	0.64713	64.172	0.99171
196855;162441	0.051974	0.18244	1.6179	25.719	0.98797
196856	0.17148	0.84236	1.9348	18.702	0.98774
196868	0.19549	0.72404	1.4139	23.8	0.97746
196910	0.24639	0.5968	1.5355	22.828	0.99937
196915;129362	0.095109	0.23539	1.1691	33.311	0.99404
196926	0.093472	0.15189	0.21895	-475.32	0.96909
196935	0.13393	0.40626	0.69084	52.227	0.95719
205482	0.1207	0.26564	0.68488	59.131	0.9995
205527	0.12546	0.50423	1.0434	33.015	0.98271
205568	0.086364	0.2194	0.61601	71.043	0.99997
205570	0.078532	0.16216	1.1379	35.753	0.98689
205649	0.026194	0.15205	0.8395	51.437	0.99575
205655	0.093141	0.31617	0.77289	49.502	0.99406
205746	0.31508	0.56032	2.3318	17.192	0.99276
205870	0.1293	0.48071	1.2895	27.611	0.99765
205875	0.082318	0.34813	0.95343	38.901	0.99695
205876	0.086332	0.25926	0.76544	51.615	0.99992
205886	0.10343	0.28646	1.5413	25.56	0.99415
205887	0.063451	0.1702	0.67694	66.287	0.99802
205889;205890	0.15879	0.33471	0.68662	54.695	0.99599
205900	0.025314	0.057568	1.2162	35.704	0.97848
205913	0.066191	0.27261	0.89069	43.686	0.99998
205916	0.099537	0.22235	0.70446	59.85	0.99921
205988	0.087372	0.17768	1.3097	30.852	0.98663
205993	0.15908	0.40463	1.6431	23.26	0.99694
205996;205997	0.11335	0.24898	0.50699	91.931	0.99255
206003	0.21173	0.47493	1.0688	32.087	0.9976
206041	0.057761	0.18494	0.83189	50.505	0.99642
206069	0.16765	0.36447	0.55632	69.124	0.96137
206073;188905;168307	0.10604	0.18438	0.75758	55.474	0.99134
206091	0.083469	0.14347	1.5392	27.172	0.98132
206116	0.095045	0.28084	0.73051	54.067	0.99869
206154	0.69087	1.3125	1.8632	17.042	0.94662
206184	0.083981	0.31272	0.96159	39.301	0.99969
206185;121469	0.22794	0.35882	0.75024	47.774	0.99992
206186	0.16504	0.40042	0.83456	42.556	0.99275
206194	0.12291	0.44426	0.82965	42.179	0.97209
206213	0.10687	0.14111	0.50641	108.23	0.98682
206257	0.11269	0.17837	0.55517	86.275	0.9964
23974	0.10659	0.28284	1.4535	26.94	0.99361
23975	0.11499	0.25405	0.99571	38.653	0.99655
24096	0.13131	0.3662	1.1392	32.02	1
24252	0.11625	0.29915	0.69244	56.678	0.99647
24263	0.17317	0.51065	0.96079	35.081	0.9773
24289	0.10936	0.31475	0.55875	74.352	0.97375
24344	0.11395	0.31456	0.65992	59.651	0.99056
24392	0.044426	0.19299	1.057	38.257	0.99565
24459	0.081269	0.26988	0.8453	45.847	0.99996
24524	0.11222	0.38019	0.80249	45.434	0.98578
24547	0.09966	0.30746	0.64222	62.277	0.98624
24552;196876	0.14322	0.28601	0.40592	125.63	0.93669
26265	0.030033	0.13435	0.41881	188.48	0.99981
27658	0.11103	0.37475	1.3793	27.187	0.99939
30522	0.12823	0.2123	0.47803	106.98	0.99995
30639	0.032383	0.18351	0.7934	54.261	0.9991
31	0.24139	0.52737	1.0931	30.719	0.9937
32852	0.049692	0.11348	0.6878	69.43	0.98951
33411	0.030147	0.1608	0.84238	51.033	0.99681
33956	0.11137	0.42344	1.2203	29.668	0.99903
350	0.089244	0.37921	1.1197	32.66	0.99891
36709	0.13364	0.16392	0.43357	147.84	0.99035
38643	0.12224	0.31605	0.70441	54.856	0.99324
49329	0.10018	0.18103	0.49844	105.95	0.99921
503	0.18877	0.30789	1.0189	36.101	0.99542
5137	0.17719	0.39742	1.1278	31.591	0.99998
51996	0.32639	0.62493	0.8854	34.88	0.95101
54374	0.16496	0.42626	1.0762	32.626	0.99823
54608	0.072704	0.22222	1.1432	34.717	0.99499
55056	0.1073	0.35989	0.90039	40.593	0.9964
55268	0.14547	0.56036	1.7295	21.437	0.99974
55270	0.12845	0.33859	1.7679	22.42	0.99374
55286	0.060236	0.29599	1.0355	36.606	0.99997
56005	0.098392	0.24667	0.72505	55.329	1
56672	0.11858	0.43715	1.1427	31.194	0.99666
57302	0.13169	0.38513	0.74887	48.183	0.9799
57890	0.052943	0.14825	0.7996	54.357	0.9943
58140	0.068573	0.26912	0.52073	88.751	0.97375
58178	0.07996	0.2613	0.81921	48.08	0.99999
58334	0.10366	0.39892	2.6777	16.568	0.99239
58944	0.059846	0.30584	0.75593	51.078	0.99154
59366	0.048038	0.20241	0.96754	41.721	0.99701
59709	0.14407	0.3131	0.4745	95.629	0.95198
59755	0.099598	0.4009	0.9022	39.857	0.98872
59822	0.21871	0.69922	2.5695	15.903	0.99937
60278	0.085355	0.40168	1.2374	29.576	0.99943
60444	0.047838	0.22059	0.58923	77.946	0.99656
608	0.21247	0.53742	0.52242	64.452	0.64379
76146	0.039994	0.20897	0.65901	67.034	0.99925
76602	0.049383	0.1963	0.56113	86.812	0.99818
77031	0.046308	0.15975	0.54996	94.579	0.99982
77517	0.10989	0.38238	0.71805	51.061	0.97423
77543	0.082755	0.13241	0.51948	108.08	0.99208
78109	0.13172	0.46004	0.89701	38.439	0.97774
78205	0.053526	0.25122	0.76973	52.679	0.9991
78348	0.044896	0.19288	0.59313	81.15	0.99931
78831	0.037566	0.1918	0.48674	112.9	0.99464
79362	0.099702	0.22214	0.73462	56.684	0.99877
79407	0.069821	0.10326	0.59408	89.978	0.98411
79471	0.082988	0.34295	0.77685	48.291	0.98932
79571	0.16677	0.45746	0.97393	35.489	0.99074
79613	0.10919	0.45812	0.78711	44.024	0.95213
79955	0.17861	0.68055	2.0861	18.266	0.99968
80907	0.11537	0.33823	0.93373	39.578	0.99936
81238	0.18658	0.45119	1.1486	30.457	0.99939
82208	0.11539	0.16352	0.37934	208.08	0.99625
82916	0.044527	0.089939	0.53695	110.41	0.99035
82920	0.11264	0.29076	0.67491	59.484	0.99592
83064	0.068548	0.23413	0.75461	54.898	1
83258	0.12388	0.29235	0.69133	57.123	0.9979
83282	0.095354	0.27921	0.96878	39.329	0.99947
93758	0.095219	0.45876	0.72711	47.995	0.93015
94079	0.18343	0.41473	0.8896	39.365	0.99567
94234	0.10908	0.33018	1.6012	24.407	0.9957
95661	0.16214	0.56373	1.9537	19.669	0.99988
96369	0.030832	0.1774	0.62001	76.304	0.99985
97057	0.31771	0.73448	1.5485	21.85	0.99464
97127	0.12165	0.32894	0.85415	43.716	0.99858
97144	0.15238	0.51278	0.76714	43.573	0.92622
98182	0.19267	0.30297	0.60363	66.102	0.99948
99772	0.093489	0.2216	1.0507	37.544	0.99451
atpA	0.049316	0.21011	0.75007	56.185	0.9999
atpB	0.048	0.1732	0.64627	71.117	0.9992
atpF	0.041268	0.22578	0.68515	61.863	0.9983
atpI	0.14311	0.15855	0.52906	95.889	0.9831
petB	0.039261	0.1314	0.39249	236.363	0.9998
psaC	0.021862	0.13168	0.49231	128.079	1
psbA	0.36274	2.5127	4.2557	10.291	0.9384
psbB	0.040148	0.16718	0.56391	90.867	0.9999
psbC	0.031806	0.13928	0.65595	72.498	0.9978
psbD	0.077154	0.30794	1.2974	29.43	0.9987
rbcL	0.063362	0.33189	0.67713	57.586	0.976
rpl2	0.077917	0.23147	0.59573	74.091	0.9985
rps9	0.12281	0.36267	0.92687	39.169	0.998
tufA	0.050239	0.30044	1.3102	29.511	0.9991
